# Supplementary material for: Phenotypic and Genomic Analysis of Antimicrobial Resistance in Escherichia coli Isolated from Food-Transport Containers Used in Institutional Catering
Source: Antibiotics (Basel). 2026 Mar 30;15(4):358. doi: 10.3390/antibiotics15040358 (PMC13113743; doi:10.3390/antibiotics15040358)
Supplement: Supplementary file 1 [file antibiotics-15-00358-s001.zip › Supplementary Table S2.xlsx]

## Sheet: Munka1
#FILE	SEQUENCE	START	END	STRAND	GENE	COVERAGE	COVERAGE_MAP	GAPS	%COVERAGE	%IDENTITY	DATABASE	ACCESSION	PRODUCT	RESISTANCE	PLASMID	MOBILE_ELEMENT_TYPE	IMGE	IMGE_START	IMGE_END	DISTANCE_START	DISTANCE_END	WITHIN_1000BP	WITHIN_10000BP	WITHIN_50000BP	AMR_SEQ
KA11_spades_megahit.gam.fasta	PairedContig_0	2428	3585	-	Escherichia_coli_ampH	1-1158/1158	===============	0/0	100.00	98.79	card	AP012030.1:396711-395553	AmpH is a class C ampC-like beta-lactamase and penicillin-binding protein identified in Escherichia coli.	cephalosporin;penam	Chromosome	Not found	Not found	N/A	N/A	N/A	N/A	N/A	N/A	N/A	CAGGATGCGGGGATAACCAGCGGTTTATTCCCGCTTAGCTCGGTCACCAGGTCATTGATGCCATCGCTCATATTTTTAAAGCGCGTCAACGGCGAACGAGTGACCACCACAAACGCGCCAATATTCTTCTGCGGGATCATCGCCATATAGGTAATGAAACCGCCACCACCACCTGTCTTCTGAATAATCCCCGGACGACCCTCTTTCGGGGCCATATATACCCAGCCTAAACCAAGCGCATCCGCTTTGCCGGGGACATCCATGCCAATCACTTTCGTAAACTGCGCGCGCTGATAAATCAACGTCTGCATGCGATCTGCCTGGTTACTGCGCTGATAAAAATCAGATGACAAATACTGCTGCATCCAGCGCATCATATCGCCAGGCGTGGAATAGACG…
KA11_spades_megahit.gam.fasta	PairedContig_0	88461	91610	-	acrB	1-3150/3150	===============	0/0	100.00	99.59	card	U00096.3:484403-481253	Protein subunit of AcrA-AcrB-TolC multidrug efflux complex. AcrB functions as a herterotrimer which forms the inner membrane component and is primarily responsible for substrate recognition and energy transduction by acting as a drug/proton antiporter.	cephalosporin;fluoroquinolone;glycylcycline;penam;phenicol;rifamycin;tetracycline;triclosan	Chromosome	Not found	Not found	N/A	N/A	N/A	N/A	N/A	N/A	N/A	CAATGATGATCGACAGTATGGCTGTGCTCGATATCTTCATTCTTGCGGCTAAAGCGGCGGCGAACCACCACAAAGAATACCGGAACGAAGAAGATTGCCAGTACCGTTGCGGTCACCATCCCGCCCATTACACCGGTACCTACTGCGTTCTGCGCGCCGGAACCAGCACCAGTACTGATAACCAGCGGCATAACGCCGAGGATAAACGCCAGCGAGGTCATCAGGATCGGACGTAAACGCATCCGCACCGCATCAAGCGTCGCTTCAATCAGACCTTTACCTTCTTTATCCATCAAGTCTTTGGCGAATTCGACGATAAGTATCGCGTTCTTCGCCGACAACCCAATGGTTGTGAGCAGGCCTACCTGGAAGTAAACGTCATTGGTCAGGCCACGGAAG…
KA11_spades_megahit.gam.fasta	PairedContig_0	91633	92826	-	Escherichia_coli_acrA	1-1194/1194	===============	0/0	100.00	99.75	card	U00096.3:485619-484425	AcrA is a subunit of the AcrAB-TolC multidrug efflux system that in E. coli.	cephalosporin;fluoroquinolone;glycylcycline;penam;phenicol;rifamycin;tetracycline;triclosan	Chromosome	Not found	Not found	N/A	N/A	N/A	N/A	N/A	N/A	N/A	TAAGACTTGGACTGTTCAGGCTGAGCACCGCTTGCGGCTTGCTGGTTATTATCAGCGGTAACTTCTTGTGCTTTTACCTGGACACCAGGACGCACTTTCTGCAGCCCACTTATTACTACGCGATCGCCTGCTTTCAGACCTTCTGTCACCAGCCACTTATCGCCAATAGCCTGGCTTGCAACGATCGGACGGGTCTCCACTTTGTCATCCGCGCCAACTACCAGTACGGTGGCATCGCCACGCGGCGTACGGGTTACGCCCTGTTGCGGGACTAAAATAGCGTTTGGATTAAGCCCTTCTTCCAGACGTGCGCGCACGAACATACCCGGCAGCAGAGTGTGATCCGGGTTCGGGAAGATAGCGCGTAGGGTGATAGACCCAGTGGTCTGATCAACGGTA…
KA11_spades_megahit.gam.fasta	PairedContig_1	105	3698	-	evgS	1-3594/3594	===============	0/0	100.00	99.25	card	U00096:2484373-2487967	EvgS is a sensor protein that phosphorylates the regulatory protein EvgA. evgS corresponds to 1 locus in Pseudomonas aeruginosa PAO1 and 1 locus in Pseudomonas aeruginosa LESB58.	fluoroquinolone;macrolide;penam;tetracycline	Chromosome	Not found	Not found	N/A	N/A	N/A	N/A	N/A	N/A	N/A	TAGTCATTTTTCTGACAGAAAACAGCAATCTCCTGGTCCAGCTCTGCAATGTGTTCTTTTACAGAGTTCAGCAACTGAAGAATTTCAGGCTTACTGTCATCTGAAACAGGTGTTATTTCTAACTGATGGCTAATATTAATCAACTTTTGCAAATTCAGTATGTTAGCCGCACCGTGGATGCGATGAATACACTGATGGAAAGTTCTGTTATCGCCAGCTTCTAGTGCTTGAAACGCAGCGGGTAGATCTTTATGCGTTTCATGCTGGAAAGTCATGAGAATCTCCTGCATCAGTTGTAGATCGTTCGCCGTATTATTTTTCAGGGCTTCGATATCAAGGTGGCGATACTGAGGTGCAATATGCGCAACCTGGTGTAACTGACTTAAATGTGTTTTCAGT…
KA11_spades_megahit.gam.fasta	PairedContig_1	3703	4317	-	evgA	1-615/615	===============	0/0	100.00	98.86	card	BA000007.3:3212025-3212640	EvgA when phosphorylated is a positive regulator for efflux protein complexes emrKY and mdtEF. While usually phosphorylated in a EvgS dependent manner it can be phosphorylated in the absence of EvgS when overexpressed.	fluoroquinolone;macrolide;penam;tetracycline	Chromosome	Not found	Not found	N/A	N/A	N/A	N/A	N/A	N/A	N/A	TAGCCGATTTTGTTACGTTGCGCGAATGTGTAAAGATCCATCAGTGATTTACATTCTAATTTTTCCATCAGGCGACTTTTATAAGTGCTGACAGTTTTGTTGCTGATGAACATTTTTTCAGCAATGTCATTATTATCCTTGCCATCAAGAATATACCGCATGACACTAATTTCTTGTTTCGATAAGGAGTCGAGTTTTTGCTGGTCGGACGTTAAACTTCCAACAAACCGGTTGAGAGAGAAGGGGAAATAGCAGTAGCCATTTTTTGCAGCTTCAATAGCCGCAATGATATTGTTCATGCCTTCTTTTTTACTCACGAATCCATTAGCGCCAGCATCAGCACAATGTTTCCCGTAAAAATGGTCATTTTTAGCGGAGACAATAATAATAATTCCGCTA…
KA11_spades_megahit.gam.fasta	PairedContig_1	4840	5895	+	emrK	1-1056/1056	===============	0/0	100.00	99.91	card	D78168:536-1592	emrK is a membrane fusion protein that is a homolog of EmrA. Together with the inner membrane transporter EmrY and the outer membrane channel TolC it mediates multidrug efflux.	tetracycline	Chromosome	Not found	Not found	N/A	N/A	N/A	N/A	N/A	N/A	N/A	TGGAATTAGAAGACATGATTAGTACAGATGACGCCTATGTCACGGGGAATGCAGATCCAATTTCTGCACAAGTCTCAGGTAGTGTCACTGTCGTTAATCATAAAGATACGAACTACGTTCGACAAGGTGACATTTTAGTTTCACTGGATAAAACTGATGCCACTATCGCACTCAATAAAGCTAAAAATAATCTGGCAAATATTGTTCGGCAAACGAATAAACTATACTTACAGGATAAACAATACAGTGCCGAAGTCGCTTCAGCACGTATTCAGTATCAACAATCTTTAGAAGATTATAACCGTCGAGTGCCGTTAGCGAAGCAGGGGGTTATTTCAAAAGAAACGCTGGAGCATACCAAAGATACGTTAATAAGTAGCAAAGCGGCATTGAATGCCG…
KA11_spades_megahit.gam.fasta	PairedContig_1	5895	7433	+	emrY	1-1539/1539	===============	0/0	100.00	99.81	card	D78168:1591-3130	emrY is a multidrug transport that moves substrates across the inner membrane of the Gram-negative E. coli. It is a homolog of emrB.	tetracycline	Chromosome	Not found	Not found	N/A	N/A	N/A	N/A	N/A	N/A	N/A	TGGCAATCACTAAATCAACTCCGGCACCATTAACCGGTGGGACGTTATGGTGCGTCACTATTGCATTGTCATTAGCGACATTTATGCAAATGTTGGATTCCACTATTTCTAACGTCGCAATACCGACAATATCTGGCTTTCTGGGAGCATCAACAGACGAAGGCACCTGGGTTATCACCTCGTTTGGTGTAGCAAATGCCATTGCGATCCCTGTTACTGGCAGGTTGGCACAAAGAATAGGCGAATTAAGATTATTTTTACTTTCAGTAACCTTTTTTTCGCTGTCTTCATTAATGTGTAGCCTATCGACCAATCTTGATGTGCTGATATTTTTTAGAGTCGTTCAGGGGTTAATGGCGGGGCCGTTAATTCCACTGTCACAGAGTTTATTATTAAGGA…
KA11_spades_megahit.gam.fasta	PairedContig_1	105441	106409	-	pmrF	1-969/969	===============	0/0	100.00	99.48	card	U00096:2367070-2368039	PmrF is required for the synthesis and transfer of 4-amino-4-deoxy-L-arabinose (Ara4N) to Lipid A which allows gram-negative bacteria to resist the antimicrobial activity of cationic antimicrobial peptides and antibiotics such as polymyxin. pmrF corresponds to 1 locus in Pseudomonas aeruginosa PAO1 and 1 locus in Pseudomonas aeruginosa LESB58.	peptide	Chromosome	Not found	Not found	N/A	N/A	N/A	N/A	N/A	N/A	N/A	TATTCATTTTCCTTGCTGGATGGACGGATAACTTGCTGAACAAAATAGCGGGGGCGGGCGCGGACATCGGTGTAGATCCTGCCGATATATTCACCGAGCAATCCCATGCCGATAAACTGAGCGCCAATAAAAGTAAACAGCACGGCAAATAGCATAAAGACGCCTTCTGCCGCCCATTGTGGTCCGAAGGTCAGGCGTAAAATCACCAGCAGCACCGCAATGCTAAAACCTCCAATCGCAATAATGCTGCCGAGCAGACTCAGCATACGTAGCGGCGTTGTGGTAAGGCAGGTCACCAGGTCGTACATCAAATTAATCAGGCGCATAAAACTGTATTTGGATTCACCAAACTCACGCTCGGCATGATGTACTGGAATTTCAATGGCACGGCGGGCGAAG…
KA11_spades_megahit.gam.fasta	PairedContig_1	164593	166236	+	yojI	1-1644/1644	===============	0/0	100.00	98.78	card	U00096.3:2308615-2306971	YojI mediates resistance to the peptide antibiotic microcin J25 when it is expressed from a multicopy vector. YojI is capable of pumping out microcin molecules. The outer membrane protein TolC in addition to YojI is required for export of microcin J25 out of the cell. Microcin J25 is thus the first known substrate for YojI.	peptide	Chromosome	Not found	Not found	N/A	N/A	N/A	N/A	N/A	N/A	N/A	TGGAACTTCTTGTACTTGTCTGGCGGCAGTATCGCTGGCCATTTATCAGTGTGATGGCGCTAAGCCTCGCCAGTGCGGCATTAGGCATTGGCTTAATTGCTTTTATCAATCAGCGCCTTATCGAAACGGCGGATACCAGTCTGCTGGTATTGCCGGAGTTTCTGGGATTATTGCTGCTGTTGATGGCAGTCACTCTCGGATCGCAACTGGCGCTCACCACTTTGGGGCATCACTTCGTTTACCGACTGCGTAGTGAATTTATCAAGCGGATTCTGGATACCCACGTCGAGCGCATTGAACAACTCGGTAGCGCCTCGTTGCTGGCGGGATTAACCAGCGATGTGCGCAATATCACCATTGCTTTTGTGCGTCTTCCGGAACTGGTGCAGGGGATCATTC…
KA11_spades_megahit.gam.fasta	PairedContig_116	40991	42223	-	Escherichia_coli_mdfA	1-1233/1233	===============	0/0	100.00	98.38	card	JQ394987:0-1233	Multidrug efflux pump in E. coli. This multidrug efflux system was originally identified as the Cmr/CmlA chloramphenicol exporter.	benzalkonium_chloride;rhodamine;tetracycline	Chromosome	Not found	Not found	N/A	N/A	N/A	N/A	N/A	N/A	N/A	TACCCTTCGTGAGAATTTCCCATCTGTTTATCTTTTAAAAAGATAACCATCAGCGACAGCCACAAAATTCCGTTGACAAGGTTGAAGAGATTAAACAGTCCGTTGCCCCCGTTCAGCCAGGCATGTTTGCTGATTTCAATACCAACGGTAAAGATCAGCATTTGCAGCATTCCCATCGCGGCAGAAACCGTACCTTTACTCATATCGCTGGCAAACAGGGTTAATCGCACCAGTCCCGCATTCGCCAGACCAATACCGAAAGCATAAATACTTAACCCGGCAGTCATCCATAAATACGCGTGCGATGAGATAACCGTTGCCGCAGCAGCGACCAATAGACCAATCATAATCGGCCAGCCGCCCATAATAATCAGCGAACGTACGGTGCGGCGCGAGGTC…
KA11_spades_megahit.gam.fasta	PairedContig_146	552	965	+	H-NS	1-414/414	===============	0/0	100.00	99.52	card	BA000007.3:1738104-1737690	H-NS is a histone-like protein involved in global gene regulation in Gram-negative bacteria. It is a repressor of the membrane fusion protein genes acrE mdtE and emrK as well as nearby genes of many RND-type multidrug exporters.	cephalosporin;cephamycin;fluoroquinolone;macrolide;penam;tetracycline	Chromosome	Not found	Not found	N/A	N/A	N/A	N/A	N/A	N/A	N/A	TGAGCGAAGCACTTAAAATTCTGAACAACATCCGTACTCTTCGTGCGCAGGCAAGAGAATGTACACTTGAAACGCTGGAAGAAATGCTGGAAAAATTAGAAGTTGTTGTTAACGAACGTCGCGAAGAAGAAAGCGCGGCTGCTGCTGAAGTTGAAGAGCGCACTCGTAAACTGCAGCAATATCGCGAAATGCTGATCGCTGACGGTATTGACCCGAACGAACTGCTGAATAGCCTTGCTGCCGTTAAATCTGGCACCAAAGCTAAACGTGCTCAGCGTCCGGCAAAATATAGCTACGTTGACGAAAACGGCGAAACTAAAACCTGGACTGGCCAGGGCCGTACTCCAGCTGTAATCAAAAAAGCAATGGATGAGCAAGGTAAATCCCTCGACGATTTCC…
KA25_spades_megahit.gam.fasta	PairedContig_76	1624	2352	+	gadW	1-729/729	===============	0/0	100.00	94.38	card	CP015085.1:2552440-2551711	GadW is an AraC-family regulator that promotes mdtEF expression to confer multidrug resistance. GadW inhibits GadX-dependent activation. GadW clearly represses gadX and in situations where GadX is missing activates gadA and gadBC.	fluoroquinolone;macrolide;penam	plasmid.Proteobacteria	unit transposon	Tn6024	28824	60298	27200	57946	No	No	Yes
KA11_spades_megahit.gam.fasta	PairedContig_178	13441	15189	-	msbA	1-1749/1749	===============	0/0	100.00	98.97	card	U00096.3:966620-968369	MsbA is a multidrug resistance transporter homolog from E. coli and belongs to a superfamily of transporters that contain an adenosine triphosphate (ATP) binding cassette (ABC) which is also called a nucleotide-binding domain (NBD). MsbA is a member of the MDR-ABC transporter group by sequence homology. MsbA transports lipid A a major component of the bacterial outer cell membrane and is the only…	nitroimidazole	Chromosome	Not found	Not found	N/A	N/A	N/A	N/A	N/A	N/A	N/A	CATTGGCCAAACTGCATTTTGTGAAGTTGCGCGTAAACGCCGCGGTGCTCAAGCAAATCGTTATGCGTACCGCGTTCCACAATGACACCATCCTCGACGACCACGATTTCGTCTGCCTTTTCAATGGTAGACAAGCGGTGGGCAATCACCAGAGAGGTACGGTTTTTCTGCAACTCATCCAGTGCCGCCTGAATCGCACGTTCGGATTCGGTATCCAGAGCCGAGGTAGCTTCATCCAGAATCAGAATCGGGCTATCACGCAGCAAGGCTCGAGCGATAGCAATACGCTGACGCTGACCGCCAGAGAGCAGCACGCCGTTTTCACCAATCACTGTATCGAGACCGTTATCCATCTTATTGATGAAGTCCATGGCGTAGGCCATACGCGCCGCTTCTTCA…
KA11_spades_megahit.gam.fasta	PairedContig_185	43545	45032	+	tolC	1-1488/1488	===============	0/0	100.00	100.00	card	FJ768952:0-1488	TolC is a protein subunit of many multidrug efflux complexes in Gram negative bacteria. It is an outer membrane efflux protein and is constitutively open. Regulation of efflux activity is often at its periplasmic entrance by other components of the efflux complex.	aminocoumarin;aminoglycoside;carbapenem;cephalosporin;cephamycin;fluoroquinolone;glycylcycline;macrolide;penam;penem;peptide;phenicol;rifamycin;tetracycline;triclosan	Chromosome	Not found	Not found	N/A	N/A	N/A	N/A	N/A	N/A	N/A	TGCAAATGAAGAAATTGCTCCCCATTCTTATCGGCCTGAGCCTTTCTGGGTTCAGTTCGTTGAGCCAGGCCGAGAACCTGATGCAAGTTTATCAGCAAGCACGCCTTAGTAACCCGGAATTGCGTAAGTCTGCCGCCGATCGTGATGCTGCCTTTGAAAAAATTAATGAAGCGCGCAGTCCATTACTGCCACAGCTAGGTTTAGGTGCAGATTACACCTATAGCAACGGCTACCGCGACGCGAACGGCATCAACTCTAACGCGACCAGTGCGTCCTTGCAGTTAACTCAATCCATTTTTGATATGTCGAAATGGCGTGCGTTAACGCTGCAGGAAAAAGCAGCAGGGATTCAGGACGTCACGTATCAGACCGATCAGCAAACCTTGATCCTCAACACCG…
KA11_spades_megahit.gam.fasta	PairedContig_213	17249	17725	-	mphB	1-477/477	===============	0/0	100.00	98.74	card	AE005174.2:3397370-3397847	The mphB gene encodes for MPH(2')-II. This enzymes phosphorylates 14-membered and 16-membered macrolides. It phosphorylates macrolides in GTP- dependent manner at 2'-OH hydroxyl of desosamine sugar of macrolides.	macrolide	Chromosome	Not found	Not found	N/A	N/A	N/A	N/A	N/A	N/A	N/A	CACGCAATTTTTCTGGCCATCAGATAGATGGCCGGTTCCTGCACAATTTCATCCAACAGATGAATGAATTGAATGCTACGCGCCTGCCACACAGACGTCGCGTCATCCGCCAGTGGCGCGAATGCCCGGGTCAACAGGGCGGTGTGGCTGGCGTCAATAACAATCTCACCAAAAGTCATCACCCCCAGCATCTTACGTCGGGCTTGCTCCTCTTCGACCAGTGCAAGCCAATCTTCGTATTCCGTCAGTGGGCAGCGGAAGGCGACATTCAGACAATCAATCACGCCAACGTGATGACCGATAGCCAGCGAGTAATACATTACCTGAGAGCTGTGTTCCGGCATCTCGTCGCTACTGGCGACAAACTTTTTTCGCAGCGTCCAGAAAACAATTTCCCCG…
KA1_spades_megahit.gam.fasta	PairedContig_138	7820	8497	+	kdpE	1-678/678	===============	0/0	100.00	96.75	card	U00096.3:721733-721055	kdpE is a transcriptional activator that is part of the two-component system KdpD/KdpE that is studied for its regulatory role in potassium transport and has been identified as an adaptive regulator involved in the virulence and intracellular survival of pathogenic bacteria. kdpE regulates a range of virulence loci through direct promoter binding.	aminoglycoside	Chromosome	Not found	Not found	N/A	N/A	N/A	N/A	N/A	N/A	N/A	TGACAAACGTTCTGATTGTTGAAGATGAACAGGCTATTCGTCGCTTTCTGCGCACGGCGCTGGAGGGCGACGGGATGCGCGTCTATGAGGCCGAAACGCTGCAACGCGGCTTGCTGGAAGCGGCTACCCGTAAGCCAGATTTGATTATTCTCGATCTCGGCCTGCCCGATGGTGATGGGATTGAGTTTATCCGCGACCTGCGCCAGTGGAGCGCGGTGCCGGTGATTGTGCTTTCCGCACGCAGCGAAGAGAGCGACAAAATCGCCGCGCTGGATGCCGGAGCGGATGATTATCTGAGTAAGCCGTTTGGCATTGGCGAATTGCAGGCCCGTCTGCGCGTCGCATTACGCCGCCACTCTGCCACCACCGCGCCCGATCCGCTGGTGAAATTTTCCGATG…
KA11_spades_megahit.gam.fasta	PairedContig_22	16340	17806	-	mdtP	1-1467/1467	===============	0/0	100.00	98.36	card	AP009048.1:4304509-4303042	Multidrug resistance efflux pump. Could be involved in resistance to puromycin acriflavine and tetraphenylarsonium chloride	acridine_dye;nucleoside	Chromosome	Not found	Not found	N/A	N/A	N/A	N/A	N/A	N/A	N/A	TATTTTTTCTCGACGACGGGAGCCGCCTGATACCCGCCGCCCAGCGATTTCATCAACTGAATGCTTTGGATCACCCGGCGGCTGTCCAGCATCAGTAATGACATCTCTTCGGCAAGTACTGGCAACCGGGCTTCAGTGGCCTGTAAGCGGCTGGTTAAGCCGCGCTGATAGGCGGCCTCGGCAGCGCGCTGGGTGAAGCGCGTTGCTTCCACGCGTTCAGCCTGCATTTCTCGTTCGTCGTTGAGCGTTTGCAGACGCGTGCCGTTGACGGCAACGTCACGCACCGCGTTCAGTACTGACTGGTTGTAACGTTCAATCATCATGTTGCTGGCGGCGCGCGTACCTTCGAGATTGGCATTCAACCGTCCACCGTCAAACAGCGGCAATTTCAGACCCGGG…
KA11_spades_megahit.gam.fasta	PairedContig_22	17803	19854	-	mdtO	1-2052/2052	===============	0/0	100.00	99.03	card	AP009048.1:4306557-4304505	Multidrug resistance efflux pump. Could be involved in resistance to puromycin acriflavine and tetraphenylarsonium chloride	acridine_dye;nucleoside	Chromosome	Not found	Not found	N/A	N/A	N/A	N/A	N/A	N/A	N/A	CATTGCGTGGCTCCTTGTGCCTGTTCCGTGGCGGGCGTTAATGCCGGGGCTGTCCAGTCTGGCAAGCGGGCGAAAAGCTGGCAGACGTGTTGCTCCTGTTTTAATAAGGTGGGCAGGATGGCCTGAGAGGCGGGTGTCTCTTCAAGCGTTATTTGAGGAGAACGGCTGAGTGCGGTTGCCAGACCGGCAGCGTATTTCTCCAGGGCGTCGGCAAACTGACCTGCTCTGTCCGGCTGTAGTGCGTTATCCAGCGCCTGCGCCGAGTTCCAGGTGGCATCCCAGGCGTGAAGAAGATCGCGGCCCTGACGAATAACCGTTTGCGAACGTTCAATCAGTAATGCGCGTTCTTCGCTGTCCAGTTGACGCTCCAGCGCCACGCGTTGGCACATCTCTTCACAG…
KA11_spades_megahit.gam.fasta	PairedContig_22	19854	20885	-	mdtN	1-1032/1032	===============	0/0	100.00	100.00	card	AP009048.1:4307588-4306556	Multidrug resistance efflux pump. Could be involved in resistance to puromycin acriflavine and tetraphenylarsonium chloride.	acridine_dye;nucleoside	Chromosome	Not found	Not found	N/A	N/A	N/A	N/A	N/A	N/A	N/A	TATTGCGGCTCAAGATTAGCGACTGCCGAAGCGCCGATGCGGAACATTTCCGGGTCAGGTTTATCGACCATGATTTTGACCGGAAAACGCTGGGCAACGCGGACCCAGTTAATAGAACGAGACACTTTCGGCAGGCCGCCCAGCACCAGGCCGCCGTCATCCGGTAGCACGCCGTAGCCAATCGAATCCACTTTACCCTCGAAGGTTTTGCCGCTGTCACTCATCAGGCGAATCGTTGCGGGTGTACCTGAGCGAATATTTTTCAGATCGGTTTCGCGGAAGTTGGCGATCACATACCAGTGACGAGTGTCGATTAGGGTAAAAATAGGGCGCATGGCAGAAGCAAATTGCCCGACGGAGGTTTTGAGGGAAATGACCCGGCCATCAAACGGCGCGCGA…
KA11_spades_megahit.gam.fasta	PairedContig_22	43684	45327	-	eptA	1-1644/1644	===============	0/0	100.00	99.39	card	AP009048:4340268-4338624	PmrC mediates the modification of Lipid A by the addition of 4-amino-4-deoxy-L-arabinose (L-Ara4N) and phosphoethanolamine resulting in a less negative cell membrane and decreased binding of polymyxin B.	peptide	Chromosome	Not found	Not found	N/A	N/A	N/A	N/A	N/A	N/A	N/A	CATTCACTCACTCTCCTGCAAGTTTGCAGAATATCATCCGCAGCCTGGTAATACTTCGTCTCAACGCCAGTTAATCCCAATAGCGTGGAGAATAAATTGTCTTGTGAATAGTGTTGCGTTTGCGCCTGTTTTCGCAGGCAGTTCTGGTCAACCTGATACCGTTTTTGATAATCCTCCGACAGCCACAGCAGCATTGGCACCTGTTTTTGGCTATCCGGGGCGATGGCATAAGGCAGACCGTGCAGATAGATGCCATTTTCACCTAACGATTCACCGTGGTCAGAAAGATAAACCAGGCTGGTGGTAAATTTATCCTGATGTTCTTTCAGCAGATTAATCGCTTTATCAACAATATAGTCGACGTAAACCAGCGTGTTGTCGTAAGTGTTCACCAGTTGC…
KA11_spades_megahit.gam.fasta	PairedContig_22	87540	88673	-	Escherichia_coli_ampC	1-1134/1134	===============	0/0	100.00	97.53	card	U00096.3:4378944-4377810	A class C ampC beta-lactamase (cephalosporinase) enzyme described in Escherichia coli shown clinically to confer resistance to penicillin-like and cephalosporin-class antibiotics.	cephalosporin;penam	Chromosome	Not found	Not found	N/A	N/A	N/A	N/A	N/A	N/A	N/A	TACTGCAGAGCGTTGAGAATCTGCCAGGCGGCGGCGACTCTCGCTGGATTGGGATAGTTTTTGTTAGCCAGCATCACGATACCCAGCTCTTTTTCTGGAATAAACGCGACATAGCTACCAAATCCGCCGGTCGCCCCCGTTTTATGCACCCATGATGCGCGTACTGCAGGAGTTGGGGGCGTAATCGCTTTTACGGGGCGTGCTGCCAGTGCAATTTTATTGTCACTGCCGTTAACGATGATGTCAGGATTTACCGGCCAGTCCAGCATTTCCCAGCCCAGACCCTGATACATATCGCCGGTTTGCCAGTAGCGAGATTGTGCCAGTTGTATCCCTTGTTGAAGTGTTTTGTCGTTGATATCACGGTGATTCATATTGCTTCGTACCCAGCAGGCCATA…
KA11_spades_megahit.gam.fasta	PairedContig_23	5346	8450	-	acrF	1-3105/3105	===============	0/0	100.00	99.03	card	U00096:3415032-3418137	AcrF is a inner membrane transporter similar to AcrB.	cephalosporin;cephamycin;fluoroquinolone;penam	Chromosome	Not found	Not found	N/A	N/A	N/A	N/A	N/A	N/A	N/A	TATCCTTTAAAGCAACGGCGGATCACCACAAAGAACACCGGTACGAAGAAGATTGCCAGCAACGTTGCAGAGACCATTCCGCCCATTACCCCGATACCCACTGCGTTCAGCGCGCCACTGCCGGCACCGTTACTGATAGCTAGCGGTAATACGCCGAGAATAAAGGCGAGAGAGGTCATCAGGATAGGACGCAGACGCATACGTACTGCCATTAGTGTCGCTTCAACAACACCTTTACCCTCTTTCTCCATGAGATCTTTAGCGAACTCAACAATCAAAATAGCGTTTTTGGCCGACAAGCCAATTGTCGTTAGCAAGCCCACCATAAAGTAGACGTCATTTTTTTGATTAAAGAGTGTTGCCGCCAGTAGCACGCCGACAATCCCTAACGGCACTACC…
KA11_spades_megahit.gam.fasta	PairedContig_23	8462	9619	-	acrE	1-1158/1158	===============	0/0	100.00	98.96	card	U00096:3413863-3415021	AcrE is a membrane fusion protein similar to AcrA.	cephalosporin;cephamycin;fluoroquinolone;penam	Chromosome	Not found	Not found	N/A	N/A	N/A	N/A	N/A	N/A	N/A	TACTTCGATGCAGTATCTGCGGGGGTATCGGTAGTGGCTTTAACCTGCTCTCCCGGACGCGCTTTTTGCAGGCCGCTGACAATGACTTGATCGCCAGATTTCAGACCTTCGCTAATCAACCATTTATCGCCAATCGCCTGACTGGCAACGACAGGGCGCGCTTCCACCTGACTTTTATCGTTAACAATCAGCACGGTTGCATCACCACGCGGTGTGCGGCTAACGCCTTGTTGCGGGATAAGAATGGCGTCAGGTTGGACGCCTTCATCAATCCGTGCACGCACAAACATACCCGGCAAAAGCGTATGTTGCGGGTTAGGGAAGACAGCACGTAGGGTTATGGAGCCGGTGCTTTCATCAACGGTCACATCAGAGAATTGCAGCGTACCTTTCAGGGGA…
KA11_spades_megahit.gam.fasta	PairedContig_23	10018	10680	+	acrS	1-663/663	===============	0/0	100.00	99.09	card	U00096:3413465-3412802	AcrS is a repressor of the AcrAB efflux complex and is associated with the expression of AcrEF. AcrS is believed to regulate a switch between AcrAB and AcrEF efflux.	cephalosporin;cephamycin;fluoroquinolone;glycylcycline;penam;phenicol;rifamycin;tetracycline;triclosan	Chromosome	Not found	Not found	N/A	N/A	N/A	N/A	N/A	N/A	N/A	TGGCAAAAAGAACCAAAGCCGAAGCTCTGAAGACCCGGCAAGAACTGATTGAAACTGCCATCGCCCAGTTTGCGCAACATGGCGTAAGCAAGACGACGCTCAACGACATTGCCGATGCCGCTAACGTTACGCGTGGCGCTATCTACTGGCACTTCGAGAACAAGACCCAACTGTTTAATGAGATGTGGTTGCAACAGCCTTCATTGCGGGAGTTAATCCAGGAACACTTGACGGCTGGATTAGAGCATGACCCGTTTCAACAATTGCGTGAAAAATTGATTGTCGGCTTGCAATATATTGCCAAAATTCCCCGCCAGCAGGCGTTGCTGAAAATCTTATATCACAAATGTGAATTTAATGATGAGATGCTGGCCGAGGGAGTGATACGCGAAAAGATGG…
KA1_spades_megahit.gam.fasta	PairedContig_245	38430	41532	-	acrD	1-3114/3114	========/======	1/11	99.65	98.65	card	AP009048.1:2586250-2589364	AcrD is an aminoglycoside efflux pump expressed in E. coli. Its expression can be induced by indole and is regulated by baeRS and cpxAR.	aminoglycoside	Chromosome	Not found	Not found	N/A	N/A	N/A	N/A	N/A	N/A	N/A	TATTCCGGGCGCGGCTTCAGCGGGAAGCGGCGACGCACCAGCACAAAGAACAGCGGCACGAAGTAAATAGCCAGAATAGTAGCTGAAATCATCCCGCCCATTACGCCAGTACCCACCGCATGCTGACCACCGGAACCGGCACCCGTGCTGGTTGCCATTGGCAATACGCCGAAGATAAATGCCAGCGAGGTCATCAGAATCGGGCGTAAACGCTGACGGCAGGCGTGGAGCGTTGCTTCAAACAGGTCGTGGCCTTTTTGGTTCATCTCGTTAGCAAACTCGACGATCAGGATGGCGTTTTTCGCCGATAAACCAATGACCGTTAACAGGCCCACCTGGAAGTAAACGTCGTTTTCCAGCCCGCGCATCCAGGTTGCCAGCAGCGCGCCGATAACCCCC…
KA11_spades_megahit.gam.fasta	PairedContig_62	21865	23022	+	mdtE	1-1158/1158	===============	0/0	100.00	99.57	card	AP009048.1:3981183-3980025	MdtE is the membrane fusion protein of the MdtEF multidrug efflux complex. It shares 70% sequence similarity with AcrA.	fluoroquinolone;macrolide;penam	Chromosome	Not found	Not found	N/A	N/A	N/A	N/A	N/A	N/A	N/A	TGAACAGAAGAAGAAAGCTGTTAATACCGTTGTTATTCTGCGGCGCGATGCTCATCGCCTGCGATGACAAATCGGCGGAAAACGCCGCCGCCATGACGCCTGAGGTCGGTGTCGTCACACTCTCCCCCGGTTCGGTCAATGTGTTGAGCGAATTGCCCGGTAGAACCGTTCCTTATGAAGTTGCCGAGATACGTCCCCAGGTGGGCGGTATTATCATTAAACGCAACTTTATCGAAGGCGATAAAGTGAACCAGGGCGATTCGCTGTATCAGATTGATCCTGCACCTTTACAGGCCGAGCTAAACTCCGCCAAAGGCTCGCTGGCGAAAGCGCTCTCTACCGCCAGCAATGCCCGCATCACCTTTAACCGCCAGGCATCGTTGCTGAAGACCAACTACG…
KA11_spades_megahit.gam.fasta	PairedContig_62	23047	26160	+	mdtF	1-3114/3114	===============	0/0	100.00	98.49	card	U00096:3660413-3663527	MdtF is the multidrug inner membrane transporter for the MdtEF-TolC efflux complex.	fluoroquinolone;macrolide;penam	Chromosome	Not found	Not found	N/A	N/A	N/A	N/A	N/A	N/A	N/A	TGGCTAACTATTTTATTGATCGCCCGGTTTTTGCCTGGGTACTTGCCATTATTATGATGCTTGCAGGTGGTCTGGCGATCATGAACTTACCGGTTGCGCAGTATCCGCAGATTGCGCCACCGACCATTACCGTCAGCGCTACCTATCCAGGTGCCGATGCGCAAACGGTAGAAGACTCGGTCACTCAGGTGATTGAGCAAAATATGAATGGGCTTGATGGCCTGATGTACATGTCTTCAACCAGTGATGCGGCGGGTAATGCCTCTATCACTCTGACCTTCGAGACTGGGACATCTCCTGATATCGCACAGGTTCAGGTGCAAAATAAACTGCAACTCGCTATGCCTTCATTACCTGAAGCGGTGCAGCAGCAGGGGATTAGCGTTGATAAGTCGAGCA…
KA11_spades_megahit.gam.fasta	PairedContig_62	26523	27251	-	gadW	1-729/729	===============	0/0	100.00	94.38	card	CP015085.1:2552440-2551711	GadW is an AraC-family regulator that promotes mdtEF expression to confer multidrug resistance. GadW inhibits GadX-dependent activation. GadW clearly represses gadX and in situations where GadX is missing activates gadA and gadBC.	fluoroquinolone;macrolide;penam	Chromosome	Not found	Not found	N/A	N/A	N/A	N/A	N/A	N/A	N/A	CAGGAAAAGGTACCTGGCGAATGTTGCGCAAACTGATGTGGCGTTACACCATAATATTGTCGAAATGTGTTTATAAAGTACGACGTACTGCTATAGCCACATTTTTCTGCAATAGTATGCAGAGGAATTTGACGTAACTCGAGTAATCGTCTGGCCATCGACATCCTGGAAGCGAGTAATATTTTACTGAAACAGGTATTTTCATCCTGCAACTTTTTTTTGATGAGACTCTCGCTGGTATACATTCTTTCCGCGATATCGCGCAGATACCAACGTTTGGCGATATCAAAGCTAATAAGGCGTTCAACTTTTCCTGAAACAGTGCTGATGCTATTGAAAAGTAAGGGGATCAGTTCTTTCTTATGAGAAAACATCGATAAACAGGAAAGGTAGAGCATA…
KA11_spades_megahit.gam.fasta	PairedContig_62	27619	28443	-	gadX	1-825/825	===============	0/0	100.00	97.94	card	AP009048.1:3974604-3975429	GadX is an AraC-family regulator that promotes mdtEF expression to confer multidrug resistance.	fluoroquinolone;macrolide;penam	Chromosome	Not found	Not found	N/A	N/A	N/A	N/A	N/A	N/A	N/A	TATAATCTTATTCCTTCCGCAGAACGGTCAGTGCCGTAAAAATTTCCTTGCGCAACAATACTTGCCGCCGAGTCACGGTTCGGCAATCCCTGCGCCGATCGCTCCTGATACTCTGTGGGCGTCATCCCATAATAATTTCGAAAGACGTAAATGAAATACGACACGCTGTGATATCCACAGGACACTGCGACTCGCTTAATTGAAAAACCATGTATAACAATAAGTTGCAAAGCACGTTGCATTCTACACTCAGTAAGCAACTGTGAATATGATGTCTCTTCTTCGCGCAATTTTTTCTTTAACAGGCTTGGACTCATCAACAGCTCGCTGGCGATTCGGGCTAGTGTCCACTCATGGGCGATATTATTATTGATAACCGTACAAACTCTTGTTCGCATG…
KA11_spades_megahit.gam.fasta	PairedContig_7	14981	15613	+	CRP	1-633/633	===============	0/0	100.00	99.21	card	AP009048.1:4154296-4153663	CRP is a global regulator that represses MdtEF multidrug efflux pump expression.	fluoroquinolone;macrolide;penam	Chromosome	Not found	Not found	N/A	N/A	N/A	N/A	N/A	N/A	N/A	TGGTGCTTGGCAAACCGCAAACAGACCCGACTCTCGAATGGTTCTTGTCTCATTGCCACATTCATAAGTACCCATCCAAGAGCACGCTTATTCACCAGGGTGAAAAAGCGGAAACGCTGTACTACATCGTTAAAGGCTCTGTGGCAGTGCTGATCAAAGACGAAGAGGGTAAAGAAATGATCCTCTCCTATCTGAATCAGGGTGATTTTATTGGCGAACTGGGCCTGTTTGAAGAGGGCCAGGAACGTAGCGCATGGGTACGTGCGAAAACCGCCTGTGAAGTGGCTGAAATTTCGTACAAAAAATTTCGCCAATTGATTCAGGTAAACCCGGACATTCTGATGCGTCTGTCTGCACAGATGGCGCGTCGTCTGCAAGTCACTTCAGAGAAAGTGGGCA…
KA11_spades_megahit.gam.fasta	PairedContig_8	12106	13332	-	mdtG	1-1227/1227	===============	0/0	100.00	99.59	card	CP000800.1:1192954-1191727	The MdtG protein also named YceE appears to be a member of the major facilitator superfamily of transporters and it has been reported when overexpressed to increase fosfomycin and deoxycholate resistances. mdtG is a member of the marA-soxS-rob regulon.	fosfomycin	Chromosome	Not found	Not found	N/A	N/A	N/A	N/A	N/A	N/A	N/A	CAGTTCGATACCTGGGGTATTCGACGACGACGTAGACTGTTCCATGAATAGACTGCGTTGAATAACACTACGCCAGCGGTGACGAGAAATACCGCTCTGAAACCGTAGTTCGCTGAAATCGCTGCTCCCATCAATGGTCCGGTAACGTTGCCAACATCACGAAACGATTGGTTATAGCTGAAGATACGCCCGGCGATCTGGTTGCTCGAGTTGTAAACCAACAATGTCTGTACGGCGGGGAGTAGTGCACCATCGGCGGCACCGAGCAAAAAACGTAAAATCCCAAGTTGCAATGGCGTCTGAACGTAAGACATTGGGATCAACAGCAGTACAGAAAAGATCAGCGCTGTAATCAGGATCTTTTCGGGTCCGATTCGATCGCCAAGTTTGCCGAGTCGT…
KA1_spades_megahit.gam.fasta	PairedContig_10	112235	113443	+	mdtH	1-1209/1209	===============	0/0	100.00	98.59	card	U00096:1125326-1124117	Multidrug resistance protein MdtH	fluoroquinolone	Chromosome	Not found	Not found	N/A	N/A	N/A	N/A	N/A	N/A	N/A	TGTCCCGCGTATCGCAGGCGAGGAACCTGGGTAAATATTTCCTGCTCATCGATAATATGCTGGTCGTGCTGGGGTTCTTTGTTGTCTTCCCGCTGATCTCTATCCGCTTCGTTGATCAAATGGGCTGGGCCGCCGTCATGGTCGGTATTGCTCTCGGTCTACGCCAGTTTATTCAGCAAGGTCTGGGTATTTTCGGCGGCGCAATTGCCGACCGCTTTGGTGCCAAACCGATGATTGTTACCGGTATGCTGATGCGCGCCGCCGGATTCGCCACAATGGGTATCGCCCACGAACCGTGGCTATTGTGGTTTTCATGCCTGCTCTCGGGACTCGGCGGCACGTTGTTTGATCCGCCGCGTTCGGCGCTGGTGGTGAAACTAATCCGTCCACAACAACGTG…
KA1_spades_megahit.gam.fasta	PairedContig_171	33370	33900	+	emrR	1-531/531	===============	0/0	100.00	100.00	card	U00096.3:2810769-2811300	EmrR is a negative regulator for the EmrAB-TolC multidrug efflux pump in E. coli. Mutations lead to EmrAB-TolC overexpression.	fluoroquinolone	Chromosome	Not found	Not found	N/A	N/A	N/A	N/A	N/A	N/A	N/A	TGGATAGTTCGTTTACGCCCATTGAACAAATGCTAAAATTTCGCGCCAGCCGCCACGAAGATTTTCCTTATCAGGAGATCCTTCTGACTCGTCTTTGCATGCACATGCAAAGCAAGCTGCTGGAGAACCGCAATAAAATGCTGAAGGCTCAGGGGATTAACGAGACGTTGTTTATGGCGTTGATTACGCTGGAGTCTCAGGAAAACCACAGTATTCAGCCTTCTGAATTAAGTTGTGCTCTTGGATCATCCCGTACCAACGCGACGCGTATTGCCGATGAACTGGAAAAACGCGGTTGGATCGAACGTCGTGAAAGCGATAACGATCGCCGCTGCCTGCATCTGCAATTAACGGAAAAAGGTCACGAGTTTTTGCGCGAGGTTTTACCACCGCAGCATA…
KA1_spades_megahit.gam.fasta	PairedContig_171	34027	35199	+	emrA	1-1173/1173	===============	0/0	100.00	99.83	card	AP009048:2810082-2811255	EmrA is a membrane fusion protein providing an efflux pathway with EmrB and TolC between the inner and outer membranes of E. coli a Gram-negative bacterium.	fluoroquinolone	Chromosome	Not found	Not found	N/A	N/A	N/A	N/A	N/A	N/A	N/A	TGAGCGCAAATGCGGAGACTCAAACCCCGCAGCAACCGGTAAAGAAGAGCGGCAAACGTAAGCGTCTGCTCCTCCTTCTCACCTTGCTCTTTATAATTATTGCCGTAGCGATAGGCATTTATTGGTTTTTGGTACTGCGTCACTTCGAAGAAACCGATGACGCATACGTGGCAGGGAATCAAATTCAAATTATGTCTCAGGTGTCTGGCAGCGTGACGAAAGTCTGGGCCGATAACACCGATTTTGTAAAAGAAGGCGACGTGCTGGTCACTCTCGACCCGACAGATGCTCGCCAGGCGTTTGAAAAAGCCAAAACTGCACTGGCTTCCAGCGTTCGCCAAACCCACCAGCTGATGATTAACAGCAAGCAGTTGCAGGCGAATATTGAGGTGCAGAAAA…
KA1_spades_megahit.gam.fasta	PairedContig_171	35216	36754	+	emrB	1-1539/1539	===============	0/0	100.00	100.00	card	U00096:2812615-2814154	emrB is a translocase in the emrB -TolC efflux protein in E. coli. It recognizes substrates including carbonyl cyanide m-chlorophenylhydrazone (CCCP) nalidixic acid and thioloactomycin.	fluoroquinolone	Chromosome	Not found	Not found	N/A	N/A	N/A	N/A	N/A	N/A	N/A	TGCAACAGCAAAAACCGCTGGAAGGCGCGCAACTGGTCATTATGACGATTGCGCTGTCACTGGCGACATTCATGCAGGTGCTGGACTCCACCATTGCTAACGTGGCGATCCCCACTATCGCCGGGAATCTGGGCTCATCGCTCAGCCAGGGAACGTGGGTAATCACTTCTTTCGGGGTGGCGAATGCCATCTCGATCCCGCTTACCGGCTGGCTGGCAAAGCGCGTCGGGGAAGTGAAACTGTTCCTTTGGTCCACCATCGCCTTTGCTATTGCGTCGTGGGCGTGTGGTGTCTCCAGCAGCCTGAATATGCTGATCTTCTTCCGCGTGATTCAGGGGATTGTCGCCGGGCCGTTGATCCCGCTTTCGCAAAGTCTATTGCTGAATAACTACCCGCCAG…
KA11_spades_megahit.gam.fasta	PairedContig_9	118734	119555	+	bacA	1-822/822	===============	0/0	100.00	100.00	card	U00096.3:3204131-3203309	The bacA gene product (BacA) recycles undecaprenyl pyrophosphate during cell wall biosynthesis which confers resistance to bacitracin.	peptide	Chromosome	Not found	Not found	N/A	N/A	N/A	N/A	N/A	N/A	N/A	TGAGCGATATGCACTCGCTGCTGATAGCGGCAATATTGGGTGTGGTCGAAGGATTGACAGAATTTCTGCCGGTATCCAGCACGGGCCATATGATTATTGTCGGTCACTTGTTGGGGTTTGAGGGCGACACGGCGAAAACCTTTGAAGTTGTGATCCAGTTAGGATCAATTCTGGCGGTAGTAGTGATGTTCTGGCGGCGTCTGTTTGGCCTGATTGGCATCCACTTTGGCCGCCCGTTGCAGCACGAAGGTGAAAGCAAAGGTCGTTTAACGCTGATCCACATTTTGCTGGGGATGATTCCGGCGGTGGTATTGGGGCTGTTGTTCCACGACACGATTAAGTCATTGTTTAACCCGATAAATGTGATGTATGCGCTGGTCGTTGGCGGTTTGTTGCTGA…
KA11_spades_megahit.gam.fasta	PairedContig_95	620	1786	-	ugd	1-1167/1167	===============	0/0	100.00	96.06	card	U00096:2099613-2098446	PmrE is required for the synthesis and transfer of 4-amino-4-deoxy-L-arabinose (Ara4N) to Lipid A which allows gram-negative bacteria to resist the antimicrobial activity of cationic antimicrobial peptides and antibiotics such as polymyxin	peptide	Chromosome	Not found	Not found	N/A	N/A	N/A	N/A	N/A	N/A	N/A	TAGTCGCTGCCAAAGAGATCGCGGGTGTATACCTTATCTGCCACATCCTTAAGCTCTTCTGCCATACGATTGGAGATAATGACGTCAGCTTGTTGTTTGAAAGTGGCGAGATCTCGTTCCAGGCGAGAGTTGAAGAATGAGTTTTCTTTCATCACCGGTTCGTAAATGATGACTTCAACGCCTTTCGCCTTGATACGTTTCATAATCCCCTGAATGGAAGACGCGCGGAAGTTGTCTGAACCGCTCTTCATAATCAGACGATAAATACCCACCACTTGCGGCTTGCGTGACAAAATGGCATCGGCAATAAAATCTTTACGCGTGCGGTTAGCATCGACAATTGCCGAAATCAGGTTATTCGGCACAGACTGATAATTCGCCAGTAACTGTTTGGTATCT…
KA11_spades_megahit.gam.fasta	PairedContig_95	56966	58213	+	mdtA	1-1248/1248	===============	0/0	100.00	99.92	card	U00096:2154015-2155263	MdtA is the membrane fusion protein of the multidrug efflux complex mdtABC.	aminocoumarin	Chromosome	Not found	Not found	N/A	N/A	N/A	N/A	N/A	N/A	N/A	TGAAAGGTAGTTATAAATCCCGTTGGGTAATCGTAATCGTGGTGGTTATCGCCGCCATCGCCGCATTCTGGTTCTGGCAAGGCCGCAGTGACTCCCGGAGTGCAGCCCCAGGGGCGACGAAACAAGCGCAGCAATCGCCAGCGGGTGGTCGACGTGGTATGCGTTCCGGCCCATTAGCCCCGGTTCAGGCGGCGACCGCCGTAGAACAGGCAGTTCCGCGTTACCTCACCGGGCTTGGCACCATTACCGCCGCTAATACCGTTACGGTGCGCAGCCGCGTGGACGGCCAACTGATAGCGTTACATTTCCAGGAAGGCCAGCAGGTCAAAGCAGGCGATTTACTGGCAGAAATTGACCCCAGCCAGTTCAAAGTTGCATTAGCACAAGCCCAGGGCCAAC…
KA11_spades_megahit.gam.fasta	PairedContig_95	58213	61335	+	mdtB	1-3123/3123	===============	0/0	100.00	99.71	card	U00096:2155262-2158385	MdtB is a transporter that forms a heteromultimer complex with MdtC to form a multidrug transporter. MdtBC is part of the MdtABC-TolC efflux complex.	aminocoumarin	Chromosome	Not found	Not found	N/A	N/A	N/A	N/A	N/A	N/A	N/A	TGCAGGTGTTACCCCCGAGCAGCACAGGCGGCCCGTCGCGCCTGTTTATTATGCGTCCTGTGGCCACCACGCTGCTGATGGTGGCGATCTTACTCGCCGGGATTATCGGTTATCGCGCCCTGCCCGTTTCGGCGCTGCCGGAAGTGGACTATCCGACCATTCAGGTGGTCACGCTCTACCCAGGTGCCAGCCCGGATGTCATGACCTCTGCCGTTACCGCGCCGCTAGAACGCCAGTTCGGGCAGATGTCTGGCCTGAAACAGATGTCGTCGCAAAGTTCCGGCGGTGCGTCAGTTATCACTTTGCAGTTCCAGCTAACATTACCGCTCGATGTCGCCGAGCAGGAAGTGCAGGCCGCGATTAACGCTGCGACCAACTTGTTGCCGAGCGATCTGCCTA…
KA11_spades_megahit.gam.fasta	PairedContig_95	61336	64413	+	mdtC	1-3078/3078	===============	0/0	100.00	99.06	card	U00096:2158385-2161463	MdtC is a transporter that forms a heteromultimer complex with MdtB to form a multidrug transporter. MdtBC is part of the MdtABC-TolC efflux complex. In the absence of MdtB MdtC can form a homomultimer complex that results in a functioning efflux complex with a narrower drug specificity. mdtC corresponds to 3 loci in Pseudomonas aeruginosa PAO1 (gene name: muxC/muxB) and 3 loci in Pseudomonas aer…	aminocoumarin	Chromosome	Not found	Not found	N/A	N/A	N/A	N/A	N/A	N/A	N/A	TGAAGTTTTTTGCCCTCTTCATTTACCGCCCGGTGGCGACGATTTTACTGTCGGTTGCCATTACCCTGTGCGGCATACTGGGCTTCCGTATGCTGCCGGTCGCCCCGCTGCCGCAGGTCGATTTTCCGGTGATTATGGTCAGCGCCTCGCTGCCCGGTGCGTCACCAGAAACAATGGCGTCTTCCGTTGCCACGCCGCTGGAGCGCTCACTTGGGCGCATTGCCGGAGTCAGTGAAATGACCTCCAGCAGTTCGCTCGGCAGCACGCGTATTATTTTGCAGTTTGATTTTGACCGGGATATCAACGGCGCGGCGCGCGATGTGCAGGCGGCGATCAACGCTGCACAAAGTTTGCTGCCCAGCGGGATGCCCAGCCGTCCGACCTATCGCAAAGCTAACC…
KA11_spades_megahit.gam.fasta	PairedContig_95	65826	67229	+	baeS	1-1404/1404	===============	0/0	100.00	99.14	card	AP009048:2165012-2166416	BaeS is a sensor kinase in the BaeSR regulatory system. While it phosphorylates BaeR to increase its activity BaeS is not necessary for overexpressed BaeR to confer resistance.	aminocoumarin;aminoglycoside	Chromosome	Not found	Not found	N/A	N/A	N/A	N/A	N/A	N/A	N/A	TGAAGTTCTGGCGACCCGGTATTACCGGCAAACTGTTTCTGGCGATTTTCGCCACCTGCATTGTCTTGCTGATCAGTATGCACTGGGCGGTGCGTATCAGTTTTGAGCGTGGCTTTATTGATTACATCAAGCATGGTAATGAGCAGCGGCTGCAAATGCTCGGCGATGCCCTGGGCGAGCAGTATGCGCAGCATGGCAACTGGCGCTTCCTGCGCAACAATGATCGCTTTGTCTTTCAGATCCTGCGTTCATTTGAACACGATAATTCGGAAGATAAACCCGGCCCGGGTATGCCACCGCACGGCTGGCGTACCCAGTTCTGGGTGGTTGATCAAAACAAAAAAGTGCTGGTTGGTCCGCGAGCGCCGATTCCACCTGACGGTACACGGCGACCCATTC…
KA11_spades_megahit.gam.fasta	PairedContig_95	67226	67948	+	baeR	1-723/723	===============	0/0	100.00	99.45	card	AP009048.1:2166412-2167135	BaeR is a response regulator that promotes the expression of MdtABC and AcrD efflux complexes.	aminocoumarin;aminoglycoside	Chromosome	Not found	Not found	N/A	N/A	N/A	N/A	N/A	N/A	N/A	TGACCGAGTTACCAATCGACGAAAACACACCGCGTATTTTGATCGTGGAAGATGAACCGAAGCTGGGGCATTTGCTCATTGATTATCTGCGTGCTGCGAGCTATGCGCCGACGCTTATCAGCCACGGCGATCAGGTACTGCCGTATGTGCGCCAGACACCACCGGATCTGATCCTGTTAGATCTGATGCTCCCTGGCACCGATGGCCTGACGCTGTGCCGGGAAATTCGTCGTTTTTCTGACATTCCGATCGTGATGGTGACGGCAAAAATCGAAGAGATCGATCGCCTGCTGGGGCTGGAGATTGGCGCAGATGATTATATCTGTAAGCCGTACAGCCCACGGGAAGTGGTAGCGCGCGTCAAAACCATTTTGCGCCGTTGCAAACCGCAGCGCGAGT…
KA11_spades_megahit.gam.fasta	PairedContig_96	29012	30244	-	mdtM	1-1233/1233	===============	0/0	100.00	96.35	card	U00096.3:4568519-4567286	Multidrug resistance protein MdtM	acridine_dye;fluoroquinolone;lincosamide;nucleoside;phenicol	Chromosome	Not found	Not found	N/A	N/A	N/A	N/A	N/A	N/A	N/A	CACCGCTCCTCCGCCAGCTCGGCAGCCTGATGTTGGCGCACGCGATTAAGCAATCCGGCCAGGGTGAAAACGACGATAACGCCTGCCACAACGGCTAACAGATGAAACGGCAAGCGACCGCTGTTAAACCACAGCCAGCGGCCGATTTCGACCGAGACAGACATCACCATCAGGATCACCATATTCAGCGATGCGGAGACGGTCCCTTTCGGTAAGTTATTGGAAAACAGCGTAAAGCGGAATAAGGTCGGGAAAATCAAACCAATCCCGAAAGCATACAGACTGGTGCCCAGCACCGACCACAGCCAGACGTGCGGTGACAGCAGATTGCCGATAATCAACAGCGCGAGGCCAACCAGTTGAAGGGGTACGGCACGCCAGATAAAGCGCGGTTCGGTC…
KA11_spades_megahit.gam.fasta	PairedContig_97	22590	23963	+	cpxA	1-1374/1374	===============	0/0	100.00	98.91	card	BA000007.3:4905062-4903688	CpxA is a membrane-localized sensor kinase that is activated by envelope stress. It starts a kinase cascade that activates CpxR which promotes efflux complex expression.	aminocoumarin;aminoglycoside	Chromosome	Not found	Not found	N/A	N/A	N/A	N/A	N/A	N/A	N/A	TGATAGGCAGCTTAACCGCGCGCATCTTCGCCATCTTCTGGCTGACGCTGGCGCTGGTGTTGATGTTGGTTTTGATGTTACCCAAGCTCGATTCACGCCAGATGACCGAGCTTCTGGATAGCGAACAGCGTCAGGGGCTGATGATTGAGCAGCATGTCGAAGCGGAGCTGGCGAACGATCCGCCCAACGATTTAATGTGGTGGCGGCGTCTGTTCCGGGCGATTGATAAGTGGGCACCGCCAGGACAGCGTTTGTTATTGGTGACCACCGAAGGCCGCGTGATCGGCGCTGAACGCAGCGAAATGCAGATCATTCGTAACTTTATTGGTCAGGCCGATAACGCCGATCATCCGCAGAAGAAAAAGTATGGCCGCGTGGAACTGGTCGGTCCGTTCTCCG…
KA12_spades_megahit.gam.fasta	PairedContig_0	169880	171073	+	Escherichia_coli_acrA	1-1194/1194	===============	0/0	100.00	99.75	card	U00096.3:485619-484425	AcrA is a subunit of the AcrAB-TolC multidrug efflux system that in E. coli.	cephalosporin;fluoroquinolone;glycylcycline;penam;phenicol;rifamycin;tetracycline;triclosan	Chromosome	Not found	Not found	N/A	N/A	N/A	N/A	N/A	N/A	N/A	TGAACAAAAACAGAGGGTTTACGCCTCTGGCGGTCGTTCTGATGCTCTCAGGCAGCTTAGCCCTAACAGGATGTGACGACAAACAGGCCCAACAAGGTGGCCAGCAGATGCCCGCCGTTGGCGTAGTAACAGTCAAAACTGAACCTCTGCAGATCACAACCGAGCTTCCGGGTCGCACCAGTGCCTACCGGATCGCAGAAGTTCGTCCTCAAGTTAGCGGGATTATCCTGAAGCGTAATTTCAAAGAAGGTAGCGACATCGAAGCAGGTGTCTCTCTCTATCAGATTGATCCTGCGACCTATCAGGCGACATACGACAGTGCGAAAGGTGATCTGGCGAAAGCCCAGGCTGCAGCCAATATCGCGCAATTGACGGTGAATCGTTATCAGAAACTGCTCG…
KA12_spades_megahit.gam.fasta	PairedContig_0	171096	174245	+	acrB	1-3150/3150	===============	0/0	100.00	99.59	card	U00096.3:484403-481253	Protein subunit of AcrA-AcrB-TolC multidrug efflux complex. AcrB functions as a herterotrimer which forms the inner membrane component and is primarily responsible for substrate recognition and energy transduction by acting as a drug/proton antiporter.	cephalosporin;fluoroquinolone;glycylcycline;penam;phenicol;rifamycin;tetracycline;triclosan	Chromosome	Not found	Not found	N/A	N/A	N/A	N/A	N/A	N/A	N/A	TGCCTAATTTCTTTATCGATCGCCCGATTTTTGCGTGGGTGATCGCCATTATCATCATGTTGGCAGGGGGGCTGGCGATCCTCAAACTGCCGGTGGCGCAATATCCTACGATTGCACCGCCGGCAGTAACGATCTCCGCCTCCTACCCCGGCGCTGATGCGAAAACAGTGCAGGACACGGTGACACAGGTTATCGAACAGAATATGAACGGTATCGATAACCTGATGTACATGTCCTCTAACAGTGACTCCACGGGTACCGTGCAGATCACCCTGACCTTTGAGTCTGGTACTGATGCGGATATCGCGCAGGTTCAGGTGCAGAACAAACTGCAGCTGGCGATGCCGTTGCTGCCGCAAGAAGTTCAGCAGCAAGGGGTGAGCGTTGAGAAATCATCCA…
KA12_spades_megahit.gam.fasta	PairedContig_0	259121	260278	+	Escherichia_coli_ampH	1-1158/1158	===============	0/0	100.00	98.79	card	AP012030.1:396711-395553	AmpH is a class C ampC-like beta-lactamase and penicillin-binding protein identified in Escherichia coli.	cephalosporin;penam	Chromosome	Not found	Not found	N/A	N/A	N/A	N/A	N/A	N/A	N/A	TGAAACGTAGTCTGCTTTTTTCTGCCGTGCTGTGTGCGGCGTCATTGACCTCCGTCCATGCGGCGCAGCCGATCACTGAACCGGAGTTTGCCTCTGATATTGTCGATCGTTATGCCGATCATATTTTTTACGGCAGCGGTGCCACGGGGATGGCGCTGGTTGTTATCGACGGTAACCAGCGCGTCTTTCGTAGTTATGGCGAAACGCGACCTGGTAATAACGTTCGCCCGCAGCTGGATTCGGTCGTGCGTATTGCTTCTCTCACCAAGCTAATGACCAGTGAGATGCTGGTGAAATTGCTCGACCAGGGGACCGTGAAGTTAAACGATCCGCTAAGTAAATATGCTCCGCCAGGCACACGCGTACCAACCTACAATGGGACGCCCATTACGCTGGTCA…
KA12_spades_megahit.gam.fasta	PairedContig_1	49393	51036	-	yojI	1-1644/1644	===============	0/0	100.00	98.78	card	U00096.3:2308615-2306971	YojI mediates resistance to the peptide antibiotic microcin J25 when it is expressed from a multicopy vector. YojI is capable of pumping out microcin molecules. The outer membrane protein TolC in addition to YojI is required for export of microcin J25 out of the cell. Microcin J25 is thus the first known substrate for YojI.	peptide	Chromosome	Not found	Not found	N/A	N/A	N/A	N/A	N/A	N/A	N/A	TATGCCGTCCGGGCAACGGCATCACGCGAAGCAGCATCGCGCTCTTCGCCCGTCAGCTCGCTAAGTTGCCCGTTGCGCATTTCCAGCAGGCGGTCGGCGTGGATAAAGTAATGATCATCATGACTGATGGCGAAAATAGTTTTACCCATCTCCTGCATCAGCGGCAGCAACACCTGATAAAACTCACGACGGAAGTGTGGATCCTGATCCGCCGCCCATTCATCCAGCAGGATAATATCGCGTTCTTCTGCCAGCGCCAGCAACAGCGCCACGCGTTTTTTCTGCCCTTTTGATAACTTCAGGTTAACAATACGCCCGTTGCTTAACTCAAGCTTATGAGCCATTTTCAGCTGCGCCAGCCACTTCTCAACCAGTTGCGGGTTAGCGGGTTTACCCTCC…
KA12_spades_megahit.gam.fasta	PairedContig_1	109220	110188	+	pmrF	1-969/969	===============	0/0	100.00	99.48	card	U00096:2367070-2368039	PmrF is required for the synthesis and transfer of 4-amino-4-deoxy-L-arabinose (Ara4N) to Lipid A which allows gram-negative bacteria to resist the antimicrobial activity of cationic antimicrobial peptides and antibiotics such as polymyxin. pmrF corresponds to 1 locus in Pseudomonas aeruginosa PAO1 and 1 locus in Pseudomonas aeruginosa LESB58.	peptide	Chromosome	Not found	Not found	N/A	N/A	N/A	N/A	N/A	N/A	N/A	TGTTTGAAATCCACCCTGTTAAGAAAGTCTCGGTGGTTATTCCCGTTTATAACGAGCAGGAAAGCTTACCGGAATTAATCAGGCGCACCACCACAGCCTGTGAATCGTTGGGGAAAGAGTATGAGATCCTGCTGATTGATGACGGCAGTAGCGATAATTCCGCGCATATGCTGGTCGAAGCCTCACAAGCGGAGAACAGCCATATTGTGTCTATTTTGCTTAACCGCAATTACGGGCAACATTCAGCGATTATGGCGGGATTCAGTCACGTTACTGGCGACTTAATTATTACCCTTGATGCCGATCTCCAGAATCCGCCAGAAGAAATCCCCCGCCTGGTGGCAAAAGCCGATGAAGGTTACGACGTGGTAGGGACTGTACGCCAGAACCGCCAGGACA…
KA12_spades_megahit.gam.fasta	PairedContig_1	208196	209734	-	emrY	1-1539/1539	===============	0/0	100.00	99.81	card	D78168:1591-3130	emrY is a multidrug transport that moves substrates across the inner membrane of the Gram-negative E. coli. It is a homolog of emrB.	tetracycline	Chromosome	Not found	Not found	N/A	N/A	N/A	N/A	N/A	N/A	N/A	CACCCAACGCCTTTCGCTGTAAACGGCGGTTTCGCAAACCAAACCAAAACCGTAAGTAAGATAAAAGCAATAGCCGCCATACGGAAAATCTCATTTGCAGAAATAGAAAGTGACTGCTGGGTTATTTCATTATTAATTTCATTAAGAACTCCTGAAAGCGAACCATAATATTTATCCATAATTTGTGACGATGAATTAAACACGGGGTTAAATTGATCGATGGTTGCTGTCAACTGACTATGGTGTAACGATTCGCGTCGTCCCCACAGCGTCATTGTCAACGACGTACCAACTGATCCTGACAAGGTACGAAAAAAATTACTCATACTCGAGGCATTGGCAAATTTATTATCTGGCAAGCCTGAAAACGAAATCGTTGTTAAGGGTAAAAAGAAACAG…
KA12_spades_megahit.gam.fasta	PairedContig_1	209734	210789	-	emrK	1-1056/1056	===============	0/0	100.00	99.91	card	D78168:536-1592	emrK is a membrane fusion protein that is a homolog of EmrA. Together with the inner membrane transporter EmrY and the outer membrane channel TolC it mediates multidrug efflux.	tetracycline	Chromosome	Not found	Not found	N/A	N/A	N/A	N/A	N/A	N/A	N/A	TAAAGTTGTCCATTATGCGAAATAATGTTGCTAATTTCTTTTTCTATCGGACTGGTATCGATAACTAAAGCCTTACTGGTATAAGCCGGCATGGAGGTCACGGTTGAAGCCAGCTCAGGCATCTCGGCAATGTCTTCGTTCTTCGTATCAATAGTTGCTGTCATCGATAAACCAATACGCAAGGGATGTTCCATGAGTTCTTTTGGATCAAGAGAAACTTCAACCGGTACACGCTGAACGATTTTGATCCAGTTCCCTGTCGCATTTTGTGCAGGTAATAAGGAGAACGCATTGCCGGTTCCCATATTGATCCCTGTCACCCGACCATGAAACACAACATTTTCACCATAAAGATCGCTGATAATATTGACCGATTGACCAATCCGTACATCCGTGAGT…
KA12_spades_megahit.gam.fasta	PairedContig_1	211312	211926	+	evgA	1-615/615	===============	0/0	100.00	98.86	card	BA000007.3:3212025-3212640	EvgA when phosphorylated is a positive regulator for efflux protein complexes emrKY and mdtEF. While usually phosphorylated in a EvgS dependent manner it can be phosphorylated in the absence of EvgS when overexpressed.	fluoroquinolone;macrolide;penam;tetracycline	Chromosome	Not found	Not found	N/A	N/A	N/A	N/A	N/A	N/A	N/A	TGAACGCAATAATTATTGATGACCATCCTCTTGCTATCGCAGCAATTCGTAATTTATTGATCAAAAACGATATTGAAATCTTAGCGGAGTTGACTGAAGGGGGAAGCGCCGTTCAGCGGGTGGAAACACTTAAGCCTGATATCGTCATCATTGATGTCGATATCCCCGGAGTTAACGGTATCCAGGTGTTAGAAACGCTGAGGAAGCGTCAATATAGCGGAATTATTATTATTGTCTCCGCTAAAAATGACCATTTTTACGGGAAACATTGTGCTGATGCTGGCGCTAATGGATTCGTGAGTAAAAAAGAAGGCATGAACAATATCATTGCGGCTATTGAAGCTGCAAAAAATGGCTACTGCTATTTCCCCTTCTCTCTCAACCGGTTTGTTGGAAGTT…
KA12_spades_megahit.gam.fasta	PairedContig_1	211931	215524	+	evgS	1-3594/3594	===============	0/0	100.00	99.25	card	U00096:2484373-2487967	EvgS is a sensor protein that phosphorylates the regulatory protein EvgA. evgS corresponds to 1 locus in Pseudomonas aeruginosa PAO1 and 1 locus in Pseudomonas aeruginosa LESB58.	fluoroquinolone;macrolide;penam;tetracycline	Chromosome	Not found	Not found	N/A	N/A	N/A	N/A	N/A	N/A	N/A	TGAAGTTTTTACCCTATTTTTTTCTTCTCTGTTGTGGTCTTTGGTCGACCATAAGTTTCGCAGACGAAGATTACATCGAATATCGTGGCATCAGTAGTAACAACCGTGTCACACTTGATCCACTACGTCTGAGCAACAAGGAATTACGTTGGTTAGCGAGCAAAAAAAATCTTGTGATTGCAGTACACAAGTCCCAAACAGCTACGTTGTTGCATACCGATTCGCAGCAACTGGTGCGTGGTATTAATGCTGATTATTTAAATCTTTTAAAAAGAGCGTTAAATATCAAATTAACACTCCGGGAATACGCCGATCATCAAAAAGCAATGGACGCGCTGGAAGAAGGTGAAGTCGATATAGTGTTATCACATTTAGTTACTTCGCCGCCTCTTAATAATG…
KA12_spades_megahit.gam.fasta	PairedContig_110	620	1786	-	ugd	1-1167/1167	===============	0/0	100.00	96.06	card	U00096:2099613-2098446	PmrE is required for the synthesis and transfer of 4-amino-4-deoxy-L-arabinose (Ara4N) to Lipid A which allows gram-negative bacteria to resist the antimicrobial activity of cationic antimicrobial peptides and antibiotics such as polymyxin	peptide	Chromosome	Not found	Not found	N/A	N/A	N/A	N/A	N/A	N/A	N/A	TAGTCGCTGCCAAAGAGATCGCGGGTGTATACCTTATCTGCCACATCCTTAAGCTCTTCTGCCATACGATTGGAGATAATGACGTCAGCTTGTTGTTTGAAAGTGGCGAGATCTCGTTCCAGGCGAGAGTTGAAGAATGAGTTTTCTTTCATCACCGGTTCGTAAATGATGACTTCAACGCCTTTCGCCTTGATACGTTTCATAATCCCCTGAATGGAAGACGCGCGGAAGTTGTCTGAACCGCTCTTCATAATCAGACGATAAATACCCACCACTTGCGGCTTGCGTGACAAAATGGCATCGGCAATAAAATCTTTACGCGTGCGGTTAGCATCGACAATTGCCGAAATCAGGTTATTCGGCACAGACTGATAATTCGCCAGTAACTGTTTGGTATCT…
KA12_spades_megahit.gam.fasta	PairedContig_110	56966	58213	+	mdtA	1-1248/1248	===============	0/0	100.00	99.92	card	U00096:2154015-2155263	MdtA is the membrane fusion protein of the multidrug efflux complex mdtABC.	aminocoumarin	Chromosome	Not found	Not found	N/A	N/A	N/A	N/A	N/A	N/A	N/A	TGAAAGGTAGTTATAAATCCCGTTGGGTAATCGTAATCGTGGTGGTTATCGCCGCCATCGCCGCATTCTGGTTCTGGCAAGGCCGCAGTGACTCCCGGAGTGCAGCCCCAGGGGCGACGAAACAAGCGCAGCAATCGCCAGCGGGTGGTCGACGTGGTATGCGTTCCGGCCCATTAGCCCCGGTTCAGGCGGCGACCGCCGTAGAACAGGCAGTTCCGCGTTACCTCACCGGGCTTGGCACCATTACCGCCGCTAATACCGTTACGGTGCGCAGCCGCGTGGACGGCCAACTGATAGCGTTACATTTCCAGGAAGGCCAGCAGGTCAAAGCAGGCGATTTACTGGCAGAAATTGACCCCAGCCAGTTCAAAGTTGCATTAGCACAAGCCCAGGGCCAAC…
KA12_spades_megahit.gam.fasta	PairedContig_110	58213	61335	+	mdtB	1-3123/3123	===============	0/0	100.00	99.71	card	U00096:2155262-2158385	MdtB is a transporter that forms a heteromultimer complex with MdtC to form a multidrug transporter. MdtBC is part of the MdtABC-TolC efflux complex.	aminocoumarin	Chromosome	Not found	Not found	N/A	N/A	N/A	N/A	N/A	N/A	N/A	TGCAGGTGTTACCCCCGAGCAGCACAGGCGGCCCGTCGCGCCTGTTTATTATGCGTCCTGTGGCCACCACGCTGCTGATGGTGGCGATCTTACTCGCCGGGATTATCGGTTATCGCGCCCTGCCCGTTTCGGCGCTGCCGGAAGTGGACTATCCGACCATTCAGGTGGTCACGCTCTACCCAGGTGCCAGCCCGGATGTCATGACCTCTGCCGTTACCGCGCCGCTAGAACGCCAGTTCGGGCAGATGTCTGGCCTGAAACAGATGTCGTCGCAAAGTTCCGGCGGTGCGTCAGTTATCACTTTGCAGTTCCAGCTAACATTACCGCTCGATGTCGCCGAGCAGGAAGTGCAGGCCGCGATTAACGCTGCGACCAACTTGTTGCCGAGCGATCTGCCTA…
KA12_spades_megahit.gam.fasta	PairedContig_110	61336	64413	+	mdtC	1-3078/3078	===============	0/0	100.00	99.06	card	U00096:2158385-2161463	MdtC is a transporter that forms a heteromultimer complex with MdtB to form a multidrug transporter. MdtBC is part of the MdtABC-TolC efflux complex. In the absence of MdtB MdtC can form a homomultimer complex that results in a functioning efflux complex with a narrower drug specificity. mdtC corresponds to 3 loci in Pseudomonas aeruginosa PAO1 (gene name: muxC/muxB) and 3 loci in Pseudomonas aer…	aminocoumarin	Chromosome	Not found	Not found	N/A	N/A	N/A	N/A	N/A	N/A	N/A	TGAAGTTTTTTGCCCTCTTCATTTACCGCCCGGTGGCGACGATTTTACTGTCGGTTGCCATTACCCTGTGCGGCATACTGGGCTTCCGTATGCTGCCGGTCGCCCCGCTGCCGCAGGTCGATTTTCCGGTGATTATGGTCAGCGCCTCGCTGCCCGGTGCGTCACCAGAAACAATGGCGTCTTCCGTTGCCACGCCGCTGGAGCGCTCACTTGGGCGCATTGCCGGAGTCAGTGAAATGACCTCCAGCAGTTCGCTCGGCAGCACGCGTATTATTTTGCAGTTTGATTTTGACCGGGATATCAACGGCGCGGCGCGCGATGTGCAGGCGGCGATCAACGCTGCACAAAGTTTGCTGCCCAGCGGGATGCCCAGCCGTCCGACCTATCGCAAAGCTAACC…
KA12_spades_megahit.gam.fasta	PairedContig_110	65826	67229	+	baeS	1-1404/1404	===============	0/0	100.00	99.14	card	AP009048:2165012-2166416	BaeS is a sensor kinase in the BaeSR regulatory system. While it phosphorylates BaeR to increase its activity BaeS is not necessary for overexpressed BaeR to confer resistance.	aminocoumarin;aminoglycoside	Chromosome	Not found	Not found	N/A	N/A	N/A	N/A	N/A	N/A	N/A	TGAAGTTCTGGCGACCCGGTATTACCGGCAAACTGTTTCTGGCGATTTTCGCCACCTGCATTGTCTTGCTGATCAGTATGCACTGGGCGGTGCGTATCAGTTTTGAGCGTGGCTTTATTGATTACATCAAGCATGGTAATGAGCAGCGGCTGCAAATGCTCGGCGATGCCCTGGGCGAGCAGTATGCGCAGCATGGCAACTGGCGCTTCCTGCGCAACAATGATCGCTTTGTCTTTCAGATCCTGCGTTCATTTGAACACGATAATTCGGAAGATAAACCCGGCCCGGGTATGCCACCGCACGGCTGGCGTACCCAGTTCTGGGTGGTTGATCAAAACAAAAAAGTGCTGGTTGGTCCGCGAGCGCCGATTCCACCTGACGGTACACGGCGACCCATTC…
KA12_spades_megahit.gam.fasta	PairedContig_110	67226	67948	+	baeR	1-723/723	===============	0/0	100.00	99.45	card	AP009048.1:2166412-2167135	BaeR is a response regulator that promotes the expression of MdtABC and AcrD efflux complexes.	aminocoumarin;aminoglycoside	Chromosome	Not found	Not found	N/A	N/A	N/A	N/A	N/A	N/A	N/A	TGACCGAGTTACCAATCGACGAAAACACACCGCGTATTTTGATCGTGGAAGATGAACCGAAGCTGGGGCATTTGCTCATTGATTATCTGCGTGCTGCGAGCTATGCGCCGACGCTTATCAGCCACGGCGATCAGGTACTGCCGTATGTGCGCCAGACACCACCGGATCTGATCCTGTTAGATCTGATGCTCCCTGGCACCGATGGCCTGACGCTGTGCCGGGAAATTCGTCGTTTTTCTGACATTCCGATCGTGATGGTGACGGCAAAAATCGAAGAGATCGATCGCCTGCTGGGGCTGGAGATTGGCGCAGATGATTATATCTGTAAGCCGTACAGCCCACGGGAAGTGGTAGCGCGCGTCAAAACCATTTTGCGCCGTTGCAAACCGCAGCGCGAGT…
KA12_spades_megahit.gam.fasta	PairedContig_112	22590	23963	+	cpxA	1-1374/1374	===============	0/0	100.00	98.91	card	BA000007.3:4905062-4903688	CpxA is a membrane-localized sensor kinase that is activated by envelope stress. It starts a kinase cascade that activates CpxR which promotes efflux complex expression.	aminocoumarin;aminoglycoside	Chromosome	Not found	Not found	N/A	N/A	N/A	N/A	N/A	N/A	N/A	TGATAGGCAGCTTAACCGCGCGCATCTTCGCCATCTTCTGGCTGACGCTGGCGCTGGTGTTGATGTTGGTTTTGATGTTACCCAAGCTCGATTCACGCCAGATGACCGAGCTTCTGGATAGCGAACAGCGTCAGGGGCTGATGATTGAGCAGCATGTCGAAGCGGAGCTGGCGAACGATCCGCCCAACGATTTAATGTGGTGGCGGCGTCTGTTCCGGGCGATTGATAAGTGGGCACCGCCAGGACAGCGTTTGTTATTGGTGACCACCGAAGGCCGCGTGATCGGCGCTGAACGCAGCGAAATGCAGATCATTCGTAACTTTATTGGTCAGGCCGATAACGCCGATCATCCGCAGAAGAAAAAGTATGGCCGCGTGGAACTGGTCGGTCCGTTCTCCG…
KA12_spades_megahit.gam.fasta	PairedContig_114	37889	39121	+	Escherichia_coli_mdfA	1-1233/1233	===============	0/0	100.00	98.38	card	JQ394987:0-1233	Multidrug efflux pump in E. coli. This multidrug efflux system was originally identified as the Cmr/CmlA chloramphenicol exporter.	benzalkonium_chloride;rhodamine;tetracycline	Chromosome	Not found	Not found	N/A	N/A	N/A	N/A	N/A	N/A	N/A	TGCAAAATAAATTAGCTTCCGGTGCCAGGCTTGGACGTCAGGCGTTACTTTTCCCTCTCTGTCTGGTGCTTTACGAATTTTCAACCTATATCGGCAACGATATGATTCAACCCGGTATGTTGGCCGTGGTGGAACAATATCAGGCGGGCATTGATTGGGTTCCTACTTCGATGACCGCGTATCTGGCGGGCGGGATGTTTTTACAATGGCTGCTGGGGCCGCTGTCGGATCGTATTGGTCGCCGTCCGGTGATGCTGGCGGGAGTGGTGTGGTTTATCGTCACCTGTCTGGCAATATTGCTGGCGCAAAACATTGAACAATTCACCCTGTTGCGCTTCTTGCAGGGCATAAGCCTCTGTTTCATTGGCGCTGTGGGATACGCCGCAATTCAGGAATCCT…
KA12_spades_megahit.gam.fasta	PairedContig_115	41026	42774	+	msbA	1-1749/1749	===============	0/0	100.00	98.97	card	U00096.3:966620-968369	MsbA is a multidrug resistance transporter homolog from E. coli and belongs to a superfamily of transporters that contain an adenosine triphosphate (ATP) binding cassette (ABC) which is also called a nucleotide-binding domain (NBD). MsbA is a member of the MDR-ABC transporter group by sequence homology. MsbA transports lipid A a major component of the bacterial outer cell membrane and is the only…	nitroimidazole	Chromosome	Not found	Not found	N/A	N/A	N/A	N/A	N/A	N/A	N/A	TGCATAACGACAAAGATCTCTCTACGTGGCAGACGTTCCGCCGACTGTGGCCAACCATTGCGCCTTTTAAAGCGGGTCTGATCGTGGCGGGCGTAGCGTTAATCCTCAACGCAGCCAGCGATACCTTCATGTTATCGCTCCTTAAGCCACTTCTTGATGATGGCTTTGGTAAAACAGATCGCTCCGTGCTGGTGTGGATGCCGCTGGTGGTGATCGGGCTGATGATTTTACGTGGTATCACCAGCTATGTCTCCAGCTACTGTATCTCCTGGGTATCAGGAAAGGTGGTAATGACCATGCGTCGCCGCCTGTTTGGTCACATGATGGGAATGCCGGTTTCATTTTTTGACAAACAGTCAACGGGGACGCTGTTGTCACGTATCACCTACGATTCCGAAC…
KA11_spades_megahit.gam.fasta	PairedContig_213	38430	41532	-	acrD	1-3114/3114	========/======	1/11	99.65	98.65	card	AP009048.1:2586250-2589364	AcrD is an aminoglycoside efflux pump expressed in E. coli. Its expression can be induced by indole and is regulated by baeRS and cpxAR.	aminoglycoside	Chromosome	Not found	Not found	N/A	N/A	N/A	N/A	N/A	N/A	N/A	TATTCCGGGCGCGGCTTCAGCGGGAAGCGGCGACGCACCAGCACAAAGAACAGCGGCACGAAGTAAATAGCCAGAATAGTAGCTGAAATCATCCCGCCCATTACGCCAGTACCCACCGCATGCTGACCACCGGAACCGGCACCCGTGCTGGTTGCCATTGGCAATACGCCGAAGATAAATGCCAGCGAGGTCATCAGAATCGGGCGTAAACGCTGACGGCAGGCGTGGAGCGTTGCTTCAAACAGGTCGTGGCCTTTTTGGTTCATCTCGTTAGCAAACTCGACGATCAGGATGGCGTTTTTCGCCGATAAACCAATGACCGTTAACAGGCCCACCTGGAAGTAAACGTCGTTTTCCAGCCCGCGCATCCAGGTTGCCAGCAGCGCGCCGATAACCCCC…
KA12_spades_megahit.gam.fasta	PairedContig_135	43545	45032	+	tolC	1-1488/1488	===============	0/0	100.00	100.00	card	FJ768952:0-1488	TolC is a protein subunit of many multidrug efflux complexes in Gram negative bacteria. It is an outer membrane efflux protein and is constitutively open. Regulation of efflux activity is often at its periplasmic entrance by other components of the efflux complex.	aminocoumarin;aminoglycoside;carbapenem;cephalosporin;cephamycin;fluoroquinolone;glycylcycline;macrolide;penam;penem;peptide;phenicol;rifamycin;tetracycline;triclosan	Chromosome	Not found	Not found	N/A	N/A	N/A	N/A	N/A	N/A	N/A	TGCAAATGAAGAAATTGCTCCCCATTCTTATCGGCCTGAGCCTTTCTGGGTTCAGTTCGTTGAGCCAGGCCGAGAACCTGATGCAAGTTTATCAGCAAGCACGCCTTAGTAACCCGGAATTGCGTAAGTCTGCCGCCGATCGTGATGCTGCCTTTGAAAAAATTAATGAAGCGCGCAGTCCATTACTGCCACAGCTAGGTTTAGGTGCAGATTACACCTATAGCAACGGCTACCGCGACGCGAACGGCATCAACTCTAACGCGACCAGTGCGTCCTTGCAGTTAACTCAATCCATTTTTGATATGTCGAAATGGCGTGCGTTAACGCTGCAGGAAAAAGCAGCAGGGATTCAGGACGTCACGTATCAGACCGATCAGCAAACCTTGATCCTCAACACCG…
KA74_spades_megahit.gam.fasta	PairedContig_192	6242	6970	-	gadW	1-729/729	===============	0/0	100.00	94.92	card	CP015085.1:2552440-2551711	GadW is an AraC-family regulator that promotes mdtEF expression to confer multidrug resistance. GadW inhibits GadX-dependent activation. GadW clearly represses gadX and in situations where GadX is missing activates gadA and gadBC.	fluoroquinolone;macrolide;penam	plasmid.Proteobacteria	Not found	Not found	N/A	N/A	N/A	N/A	N/A	N/A	N/A	CAGGAAAAGGTACCTGGCGAATGTTGCGCAAACTGATGTGGCGTTACACCATAATATTGTCGAAATGTGTTTATAAAGTACGACGTACTGCTATAGCCACATTTTTCCGCAATAGTATGCAGAGGAATTTGACGTAACTCGAGTAATCGTCTGGCCATCGACATCCTGGAAGCGAGTAATATTTTACTGAAACAGGTATTTTCATCCTGCAACTTTTTTTTGATGAGACTCTCGCTGGTATACATTCTTTCCGCGATATCGCGCAGATACCAACGTTTGGCGATATCAAAGCTAATAAGGCGTTCAACTTTTCCTGAAACAGTGCTGATGCTATTGAAAAGTAAGGGGATCAGTTCTTTCTTATGAGAAAACATCGATAAACAGGAAAGGTAGAGCATA…
KA12_spades_megahit.gam.fasta	PairedContig_166	432	1256	+	gadX	1-825/825	===============	0/0	100.00	97.94	card	AP009048.1:3974604-3975429	GadX is an AraC-family regulator that promotes mdtEF expression to confer multidrug resistance.	fluoroquinolone;macrolide;penam	Chromosome	Not found	Not found	N/A	N/A	N/A	N/A	N/A	N/A	N/A	TGCAATCATTACATGGGAATTGTCTAATTGCGTACGCAAGACATAAATATATTCTCACCATGGTTAATGGTGAATATCGCTATTTTAATGGCGGTGACCTGGTTTTTGCGGATGCAAGCCAAATTCGAGTAGATAAGTGTGTTGAAAATTTTGTATTAGTATCAAGGGATACGCTTTCATTATTTCTGCCGATGCTCAAGGAGGAGGCATTAAATCTTCATGCACATAAAAAAATTTCTTCATTACTCGTTCATCACTGTAGCAGAGATATTCCTGTTTTTCAGGAAGTTGCGCAACTATCGCAGAATAAGAATCTTCGCTATGCAGAAATGCTACGTAAAAGAGCATTAATCTTTGCGTTGTTATCTGTTTTTCTTGAGGATGAGCACTTTATACCGC…
KA12_spades_megahit.gam.fasta	PairedContig_166	1624	2352	+	gadW	1-729/729	===============	0/0	100.00	94.38	card	CP015085.1:2552440-2551711	GadW is an AraC-family regulator that promotes mdtEF expression to confer multidrug resistance. GadW inhibits GadX-dependent activation. GadW clearly represses gadX and in situations where GadX is missing activates gadA and gadBC.	fluoroquinolone;macrolide;penam	Chromosome	Not found	Not found	N/A	N/A	N/A	N/A	N/A	N/A	N/A	TGACTCATGTCTGCTCGGTGATCCTCATTCGTCGTTCATTCGATATTTATCATGAACAGCATAAAATATCGCTGCATAACGAGAGTATCGTGCTGCTGGAGAAAAATTTGGCAGACGATTTTGCGTTTTGTTCACCGGATACGCGACGACTGGATATCGATGAGCTGACAGTTTGCCATTACTTACAAAATATTCGTCAGCTACCACGCAATTTAGGGTTACATAGCAAAGACCGTCTATTAATTAACCAGTCACCCCCCATGCCGCTGGTGACGGCGATTTTTGATAGCTTCAATGAATCCGGGGTAAATTCACCGATACTGAGCAATATGCTCTACCTTTCCTGTTTATCGATGTTTTCTCATAAGAAAGAACTGATCCCCTTACTTTTCAATAGCA…
KA12_spades_megahit.gam.fasta	PairedContig_166	2715	5828	-	mdtF	1-3114/3114	===============	0/0	100.00	98.49	card	U00096:3660413-3663527	MdtF is the multidrug inner membrane transporter for the MdtEF-TolC efflux complex.	fluoroquinolone;macrolide;penam	Chromosome	Not found	Not found	N/A	N/A	N/A	N/A	N/A	N/A	N/A	TACGCTTTTTTAAAGCGGGCAAAGAGATGTTCCACTACAACGAAAAAGACCGGAACGAAGTAAATTGCCAGCACTGTTGCGGCAAACATCCCGCCCATCACGCCGGTACCTACCGCGTTTTGCGCGCCAGAACCGGCACCATGACTGATAACCAGCGGCAGCACGCCGAGAATAAAGGCCAGAGAGGTCATCAGGATTGGGCGTAAACGCATCCGCGCCGCTTCGATGATTGCCTCTATCGGCGTTTTCCCTTCTTTCTGCATCATCTCAACGGCAAATTCGACAATCAGGATGGCGTTCTTGGCGGAAAGCCCGATGGTGGTCAGCAAACCAACCTGGAAGTAGACGTCATTACTTAAGCCGCGCAGATCGGTGGCCAGTAATGCGCCAACGACGCCT…
KA12_spades_megahit.gam.fasta	PairedContig_166	5853	7010	-	mdtE	1-1158/1158	===============	0/0	100.00	99.57	card	AP009048.1:3981183-3980025	MdtE is the membrane fusion protein of the MdtEF multidrug efflux complex. It shares 70% sequence similarity with AcrA.	fluoroquinolone;macrolide;penam	Chromosome	Not found	Not found	N/A	N/A	N/A	N/A	N/A	N/A	N/A	TATTGTTTCGATTCGGTGCTGGCGTTTTCCTGGCTGGAGGAAATTGCTCGTGCTTTGATACCCGGACGAATGCGTTGCAAACCGGAAACGATCACCCGATCGCCAGCCTGCAAGCCAGAGGTGACAACCCACTGGTCGCCGATGGCTTTGCTGGCTTCAATTTCGCGTAGCTGCACAACATCGTCTTTATCCAGAATAAGCGCCGTTGCTTTACCCTGGGCGTTGTGGGTGACGCCTTCCTGCGGCACCAGTAATACATTCTGGCGGCTACCTTCATCCACTAATGCCGTGACGTACATGCCAGGCAGCAAGTCACCATTTGGGTTGGGGAAAATCGCCCGTAACGTCACGGAGCCCGTGGTTTCATCCACCGTCGGGTCGGAGAATTTCAGCGTGCCG…
KA12_spades_megahit.gam.fasta	PairedContig_184	17249	17725	-	mphB	1-477/477	===============	0/0	100.00	98.74	card	AE005174.2:3397370-3397847	The mphB gene encodes for MPH(2')-II. This enzymes phosphorylates 14-membered and 16-membered macrolides. It phosphorylates macrolides in GTP- dependent manner at 2'-OH hydroxyl of desosamine sugar of macrolides.	macrolide	Chromosome	Not found	Not found	N/A	N/A	N/A	N/A	N/A	N/A	N/A	CACGCAATTTTTCTGGCCATCAGATAGATGGCCGGTTCCTGCACAATTTCATCCAACAGATGAATGAATTGAATGCTACGCGCCTGCCACACAGACGTCGCGTCATCCGCCAGTGGCGCGAATGCCCGGGTCAACAGGGCGGTGTGGCTGGCGTCAATAACAATCTCACCAAAAGTCATCACCCCCAGCATCTTACGTCGGGCTTGCTCCTCTTCGACCAGTGCAAGCCAATCTTCGTATTCCGTCAGTGGGCAGCGGAAGGCGACATTCAGACAATCAATCACGCCAACGTGATGACCGATAGCCAGCGAGTAATACATTACCTGAGAGCTGTGTTCCGGCATCTCGTCGCTACTGGCGACAAACTTTTTTCGCAGCGTCCAGAAAACAATTTCCCCG…
KA11_spades_megahit.gam.fasta	PairedContig_44	41457	42134	-	kdpE	1-678/678	===============	0/0	100.00	96.75	card	U00096.3:721733-721055	kdpE is a transcriptional activator that is part of the two-component system KdpD/KdpE that is studied for its regulatory role in potassium transport and has been identified as an adaptive regulator involved in the virulence and intracellular survival of pathogenic bacteria. kdpE regulates a range of virulence loci through direct promoter binding.	aminoglycoside	Chromosome	Not found	Not found	N/A	N/A	N/A	N/A	N/A	N/A	N/A	CAAAGCATAAACCGATACCCAATACCGGTTTCAGTAATGAAGTGGCGAGGCCGGGCCGGATCCTGTTCCAGTTTTTGTCGCAGATGTCCCATATAAATACGCAAATAGTGACTGTGTTCGACCGCGTTTGGCCCCCACACCTGATTGAGTAACTGGCGCTGGGTGAGCACTTTCCCGGCATTATTCAGCAGCACCGCCAGCAGGCGAAACTCAATCGGGGTGAGATGCACCTCTTCCTCACCGCGATGGATCACGCGGGCGGCTAAATCGACGGTAACATCGGAAAATTTCACCAGCGGATCGGGCGCGGTGGTGGCAGAGTGGCGGCGTAATGCGACGCGCAGACGGGCCTGCAATTCGCCAATGCCAAACGGCTTACTCAGATAATCATCCGCTCCG…
KA12_spades_megahit.gam.fasta	PairedContig_185	29012	30244	-	mdtM	1-1233/1233	===============	0/0	100.00	96.35	card	U00096.3:4568519-4567286	Multidrug resistance protein MdtM	acridine_dye;fluoroquinolone;lincosamide;nucleoside;phenicol	Chromosome	Not found	Not found	N/A	N/A	N/A	N/A	N/A	N/A	N/A	CACCGCTCCTCCGCCAGCTCGGCAGCCTGATGTTGGCGCACGCGATTAAGCAATCCGGCCAGGGTGAAAACGACGATAACGCCTGCCACAACGGCTAACAGATGAAACGGCAAGCGACCGCTGTTAAACCACAGCCAGCGGCCGATTTCGACCGAGACAGACATCACCATCAGGATCACCATATTCAGCGATGCGGAGACGGTCCCTTTCGGTAAGTTATTGGAAAACAGCGTAAAGCGGAATAAGGTCGGGAAAATCAAACCAATCCCGAAAGCATACAGACTGGTGCCCAGCACCGACCACAGCCAGACGTGCGGTGACAGCAGATTGCCGATAATCAACAGCGCGAGGCCAACCAGTTGAAGGGGTACGGCACGCCAGATAAAGCGCGGTTCGGTC…
KA12_spades_megahit.gam.fasta	PairedContig_196	37056	37718	-	acrS	1-663/663	===============	0/0	100.00	99.09	card	U00096:3413465-3412802	AcrS is a repressor of the AcrAB efflux complex and is associated with the expression of AcrEF. AcrS is believed to regulate a switch between AcrAB and AcrEF efflux.	cephalosporin;cephamycin;fluoroquinolone;glycylcycline;penam;phenicol;rifamycin;tetracycline;triclosan	Chromosome	Not found	Not found	N/A	N/A	N/A	N/A	N/A	N/A	N/A	TACATGACACTTAATTCATTCGTTTGATGAATTAATTTCGTTATGTTTTCATCTGGCATGAACATTCTTAATACGTTATCGACCAGCGCGGGTGCTTGTTTATAAAGATCATAACCCGCCATATTCATTAACCAGTTTTGAACAATTCCGCTGAAGGCACCATCAATAATAATCATCACAACATCTAAATCGAGGTTATTTGCTACACAACCTTGTTGCTGACACGCCTGCAATACTTCGCGGAGAGTCTGCGGATTAAAGCCCATCTTTTCGCGTATCACTCCCTCGGCCAGCATCTCATCATTAAATTCACATTTGTGATATAAGATTTTCAGCAACGCCTGCTGGCGGGGAATTTTGGCAATATATTGCAAGCCGACAATCAATTTTTCACGCAAT…
KA12_spades_megahit.gam.fasta	PairedContig_196	38117	39274	+	acrE	1-1158/1158	===============	0/0	100.00	98.96	card	U00096:3413863-3415021	AcrE is a membrane fusion protein similar to AcrA.	cephalosporin;cephamycin;fluoroquinolone;penam	Chromosome	Not found	Not found	N/A	N/A	N/A	N/A	N/A	N/A	N/A	TGACGAAACATGCCAGGTTTTTCCTCCTGCCCTCCTTTATTCTGATCTCCGCGGCTTTAATCGCCGGTTGTAACGATAAGGGAGAAGAGAAAGCTCACGTCGGTGAACCGCAGGTTACCGTTCATATTGTGAAAACGGCCCCGTTAGAAGTTAAGACTGAATTACCAGGCCGCACCAATGCTTACCGTATAGCCGAAGTTCGCCCACAGGTTAGCGGGATCGTACTGAATCGTAATTTCACTGAAGGCAGCGATGTACAAGCAGGCCAGTCCCTGTACCAGATCGATCCCGCGACCTATCAGGCAAATTATGACAGCGCGAAAGGCGAACTGGCGAAAAGTGAAGCCGCCGCCGCCATCGCGCATTTGACGGTAAAACGTTACGTTCCGCTCGTGGGTA…
KA12_spades_megahit.gam.fasta	PairedContig_196	39286	42390	+	acrF	1-3105/3105	===============	0/0	100.00	99.03	card	U00096:3415032-3418137	AcrF is a inner membrane transporter similar to AcrB.	cephalosporin;cephamycin;fluoroquinolone;penam	Chromosome	Not found	Not found	N/A	N/A	N/A	N/A	N/A	N/A	N/A	TGGCAAACTTTTTTATTCGACGACCGATATTTGCATGGGTGCTGGCCATTATTCTGATGATGGCGGGCGCACTGGCGATCCTACAATTGCCCGTCGCTCAGTATCCAACCATTGCACCGCCTGCGGTTTCTGTTTCGGCAAACTATCCAGGTGCTGATGCGCAGACCGTGCAGGATACGGTGACGCAGGTTATCGAACAGAATATGAATGGTATCGATAACCTGATGTATATGTCCTCCACCAGCGATTCCGCCGGTAGCGTGACAATTACCCTTACCTTCCAGTCCGGGACCGATCCTGATATCGCGCAAGTGCAGGTGCAGAACAAACTCCAGCTCGCCACGCCGTTGCTGCCGCAGGAGGTTCAGCAGCAGGGGATCAGTGTTGAAAAGTCCAGTA…
KA11_spades_megahit.gam.fasta	PairedContig_8	21963	23171	-	mdtH	1-1209/1209	===============	0/0	100.00	98.59	card	U00096:1125326-1124117	Multidrug resistance protein MdtH	fluoroquinolone	Chromosome	Not found	Not found	N/A	N/A	N/A	N/A	N/A	N/A	N/A	CAGGCGTCGCGTTCCAGCAAACGACGCGCGGCGCGTTTCTGACTAAACTGCCAACCCAGCGCAAGGAAAGTGAAGATGCCAATAATTCCCAGCATCATCCACGGAAGCTCTGGCTGGTGCGCCGATTTGCCCAGGTCAAACAGCCAGCCACCACCGATATAACCAATAGCGCCGCCAATCGCCAGACCCAGACGGCTAAACCCCATATAGCTGCCGCGAGCTCTTGCGTCCGCCAGCGAAGCACTTAAGGTTTCACGCGCAGGCTCGGCAATGATCGACCCGATATAAAACAGACAAATCAGGGTGAAAAGTTGTTGCAGGCCGCTGACCATGCCCACCGGCATCATGCTTAATGACATTATCAACAGCCCAGCCATCAACCGGTGTTCCAGACGAAAA…
KA11_spades_megahit.gam.fasta	PairedContig_81	3684	5222	-	emrB	1-1539/1539	===============	0/0	100.00	100.00	card	U00096:2812615-2814154	emrB is a translocase in the emrB -TolC efflux protein in E. coli. It recognizes substrates including carbonyl cyanide m-chlorophenylhydrazone (CCCP) nalidixic acid and thioloactomycin.	fluoroquinolone	Chromosome	Not found	Not found	N/A	N/A	N/A	N/A	N/A	N/A	N/A	TAGTGCGCACCGCCTCCGCCGCCACCTGCGCCAAATGGCGGTTTAGCAAACCACACCAGCCCCAGCAGGACGAGGAATATCCCGGCTGACATCCAGAAGATCTCATTGGCGGAAATAATCAGCCCCTGATTGGTGATCTGCTGGGCAATCCAGCCTGATGCCTGCTGTTGCGTCATCCCAAGCCCTTCCAGTTGACTGTACATCGCCTGGGCATTCGGGTTGAACGGGTTTACCGACTCAGTCAACTGCGCATGGTGCATCGACTCGCGGTTGGTCCACATGGTCGTGGTTATCGACGTGCCGATAGACCCCGCCAGCGTTCGCGTAAAGTTAGAGAGGCTCGATGCCGCCGCCAGTCGTTCCGGTGGCAAACCAGACAGCGTAATGGTGGTCAGCGGC…
KA11_spades_megahit.gam.fasta	PairedContig_81	5239	6411	-	emrA	1-1173/1173	===============	0/0	100.00	99.83	card	AP009048:2810082-2811255	EmrA is a membrane fusion protein providing an efflux pathway with EmrB and TolC between the inner and outer membranes of E. coli a Gram-negative bacterium.	fluoroquinolone	Chromosome	Not found	Not found	N/A	N/A	N/A	N/A	N/A	N/A	N/A	TAGCCAGCGTTAGCTTTTACGATATCGTCGATCAGTTTATTGACAGGTGCCAGGCTGATTTCACGCGCGGTGCTTACCGCTACCGGAGTGGAACGTACTTTATTTGCCAGTACCTGACCGTCACGGTTAGTGGTATTGACGCTCACCAGCGTGGACAAACCGATACGCAGCGGATATTGCTCCAGCTGTTTCTGGTCCAGTTCGATACGCACAGGCAGACGCTGAACGACTTTGATCCAGTTACCGGTCGCATTTTGCGCTGGAAGCAGTGAGAACGCGCTACCTGTGCCCATATCCAGACCAACCACTTTACCGGTGTATTTCACATCATCGCCGTAAATATCCGTGGTGATAGTGACCGGCTGACCGATACGCATATTGGCAATCTGCGTCTCTTTA…
KA12_spades_megahit.gam.fasta	PairedContig_27	11806	12627	-	bacA	1-822/822	===============	0/0	100.00	100.00	card	U00096.3:3204131-3203309	The bacA gene product (BacA) recycles undecaprenyl pyrophosphate during cell wall biosynthesis which confers resistance to bacitracin.	peptide	Chromosome	Not found	Not found	N/A	N/A	N/A	N/A	N/A	N/A	N/A	TAAAAGAACACGACATACACCGCAGCCGCCACAATAAAGCGATAAATGGCGAACGGGATAAACGAAATGCGCTTAATCAATTGCAGGAAGGTTTTAATCGCTATCAGCGCCACCACAAAAGCGGTGATAAACCCAACGGCAAACATCGGGATATCGCCGCTTGTCAGGAAGCCCCAGCTTTTGTAGAGATCGAGCGCCGTTGCGCCCATCATCATCGGCACCGCCAGCAGGAACGAAAACTCGGAAGCAGCGTAACGGCTCACCCCCATCAGCATCCCACCTGAAATGGTCGCCCCGGAACGGGAGAAACCCGGCCACAGCGCCAGACACTGGAAACAGCCAATCATAAATGCCTGACGATAGGTCATATCATCAAGACCCGGCGCACGCGGCTCTTTC…
KA12_spades_megahit.gam.fasta	PairedContig_4	142229	142861	-	CRP	1-633/633	===============	0/0	100.00	99.21	card	AP009048.1:4154296-4153663	CRP is a global regulator that represses MdtEF multidrug efflux pump expression.	fluoroquinolone;macrolide;penam	Chromosome	Not found	Not found	N/A	N/A	N/A	N/A	N/A	N/A	N/A	TAACGGGTGCCGTAAACGACGATGGTTTTACCGTGTGCGGAGATCAGGTTCTGATCTTCAAGCATCTTCAGAATGCGTCCCACGGTTTCACGAGAACAGCCGACAATCTGACCGATTTCCTGACGGGTAATTTTGATTTGCATACCGTCCGGGTGAGTCATAGCGTCTGGTTGTTTTGCCAGATTCAGCAGAGTCTGTGCAATGCGGCCCGTCACGTCGAGGAACGCCAGGTTGCCCACTTTCTCTGAAGTGACTTGCAGACGACGCGCCATCTGTGCAGACAGACGCATCAGAATGTCCGGGTTTACCTGAATCAATTGGCGAAATTTTTTGTACGAAATTTCAGCCACTTCACAGGCGGTTTTCGCACGTACCCATGCGCTACGTTCCTGGCCCTCT…
KA12_spades_megahit.gam.fasta	PairedContig_65	16340	17806	-	mdtP	1-1467/1467	===============	0/0	100.00	98.36	card	AP009048.1:4304509-4303042	Multidrug resistance efflux pump. Could be involved in resistance to puromycin acriflavine and tetraphenylarsonium chloride	acridine_dye;nucleoside	Chromosome	Not found	Not found	N/A	N/A	N/A	N/A	N/A	N/A	N/A	TATTTTTTCTCGACGACGGGAGCCGCCTGATACCCGCCGCCCAGCGATTTCATCAACTGAATGCTTTGGATCACCCGGCGGCTGTCCAGCATCAGTAATGACATCTCTTCGGCAAGTACTGGCAACCGGGCTTCAGTGGCCTGTAAGCGGCTGGTTAAGCCGCGCTGATAGGCGGCCTCGGCAGCGCGCTGGGTGAAGCGCGTTGCTTCCACGCGTTCAGCCTGCATTTCTCGTTCGTCGTTGAGCGTTTGCAGACGCGTGCCGTTGACGGCAACGTCACGCACCGCGTTCAGTACTGACTGGTTGTAACGTTCAATCATCATGTTGCTGGCGGCGCGCGTACCTTCGAGATTGGCATTCAACCGTCCACCGTCAAACAGCGGCAATTTCAGACCCGGG…
KA12_spades_megahit.gam.fasta	PairedContig_65	17803	19854	-	mdtO	1-2052/2052	===============	0/0	100.00	99.03	card	AP009048.1:4306557-4304505	Multidrug resistance efflux pump. Could be involved in resistance to puromycin acriflavine and tetraphenylarsonium chloride	acridine_dye;nucleoside	Chromosome	Not found	Not found	N/A	N/A	N/A	N/A	N/A	N/A	N/A	CATTGCGTGGCTCCTTGTGCCTGTTCCGTGGCGGGCGTTAATGCCGGGGCTGTCCAGTCTGGCAAGCGGGCGAAAAGCTGGCAGACGTGTTGCTCCTGTTTTAATAAGGTGGGCAGGATGGCCTGAGAGGCGGGTGTCTCTTCAAGCGTTATTTGAGGAGAACGGCTGAGTGCGGTTGCCAGACCGGCAGCGTATTTCTCCAGGGCGTCGGCAAACTGACCTGCTCTGTCCGGCTGTAGTGCGTTATCCAGCGCCTGCGCCGAGTTCCAGGTGGCATCCCAGGCGTGAAGAAGATCGCGGCCCTGACGAATAACCGTTTGCGAACGTTCAATCAGTAATGCGCGTTCTTCGCTGTCCAGTTGACGCTCCAGCGCCACGCGTTGGCACATCTCTTCACAG…
KA12_spades_megahit.gam.fasta	PairedContig_65	19854	20885	-	mdtN	1-1032/1032	===============	0/0	100.00	100.00	card	AP009048.1:4307588-4306556	Multidrug resistance efflux pump. Could be involved in resistance to puromycin acriflavine and tetraphenylarsonium chloride.	acridine_dye;nucleoside	Chromosome	Not found	Not found	N/A	N/A	N/A	N/A	N/A	N/A	N/A	TATTGCGGCTCAAGATTAGCGACTGCCGAAGCGCCGATGCGGAACATTTCCGGGTCAGGTTTATCGACCATGATTTTGACCGGAAAACGCTGGGCAACGCGGACCCAGTTAATAGAACGAGACACTTTCGGCAGGCCGCCCAGCACCAGGCCGCCGTCATCCGGTAGCACGCCGTAGCCAATCGAATCCACTTTACCCTCGAAGGTTTTGCCGCTGTCACTCATCAGGCGAATCGTTGCGGGTGTACCTGAGCGAATATTTTTCAGATCGGTTTCGCGGAAGTTGGCGATCACATACCAGTGACGAGTGTCGATTAGGGTAAAAATAGGGCGCATGGCAGAAGCAAATTGCCCGACGGAGGTTTTGAGGGAAATGACCCGGCCATCAAACGGCGCGCGA…
KA12_spades_megahit.gam.fasta	PairedContig_65	43684	45327	-	eptA	1-1644/1644	===============	0/0	100.00	99.39	card	AP009048:4340268-4338624	PmrC mediates the modification of Lipid A by the addition of 4-amino-4-deoxy-L-arabinose (L-Ara4N) and phosphoethanolamine resulting in a less negative cell membrane and decreased binding of polymyxin B.	peptide	Chromosome	Not found	Not found	N/A	N/A	N/A	N/A	N/A	N/A	N/A	CATTCACTCACTCTCCTGCAAGTTTGCAGAATATCATCCGCAGCCTGGTAATACTTCGTCTCAACGCCAGTTAATCCCAATAGCGTGGAGAATAAATTGTCTTGTGAATAGTGTTGCGTTTGCGCCTGTTTTCGCAGGCAGTTCTGGTCAACCTGATACCGTTTTTGATAATCCTCCGACAGCCACAGCAGCATTGGCACCTGTTTTTGGCTATCCGGGGCGATGGCATAAGGCAGACCGTGCAGATAGATGCCATTTTCACCTAACGATTCACCGTGGTCAGAAAGATAAACCAGGCTGGTGGTAAATTTATCCTGATGTTCTTTCAGCAGATTAATCGCTTTATCAACAATATAGTCGACGTAAACCAGCGTGTTGTCGTAAGTGTTCACCAGTTGC…
KA12_spades_megahit.gam.fasta	PairedContig_65	87540	88673	-	Escherichia_coli_ampC	1-1134/1134	===============	0/0	100.00	97.53	card	U00096.3:4378944-4377810	A class C ampC beta-lactamase (cephalosporinase) enzyme described in Escherichia coli shown clinically to confer resistance to penicillin-like and cephalosporin-class antibiotics.	cephalosporin;penam	Chromosome	Not found	Not found	N/A	N/A	N/A	N/A	N/A	N/A	N/A	TACTGCAGAGCGTTGAGAATCTGCCAGGCGGCGGCGACTCTCGCTGGATTGGGATAGTTTTTGTTAGCCAGCATCACGATACCCAGCTCTTTTTCTGGAATAAACGCGACATAGCTACCAAATCCGCCGGTCGCCCCCGTTTTATGCACCCATGATGCGCGTACTGCAGGAGTTGGGGGCGTAATCGCTTTTACGGGGCGTGCTGCCAGTGCAATTTTATTGTCACTGCCGTTAACGATGATGTCAGGATTTACCGGCCAGTCCAGCATTTCCCAGCCCAGACCCTGATACATATCGCCGGTTTGCCAGTAGCGAGATTGTGCCAGTTGTATCCCTTGTTGAAGTGTTTTGTCGTTGATATCACGGTGATTCATATTGCTTCGTACCCAGCAGGCCATA…
KA11_spades_megahit.gam.fasta	PairedContig_81	6538	7068	-	emrR	1-531/531	===============	0/0	100.00	100.00	card	U00096.3:2810769-2811300	EmrR is a negative regulator for the EmrAB-TolC multidrug efflux pump in E. coli. Mutations lead to EmrAB-TolC overexpression.	fluoroquinolone	Chromosome	Not found	Not found	N/A	N/A	N/A	N/A	N/A	N/A	N/A	TAGCTCATCGCTTCGAGAACCACACCGTCTTGTTCCATCTGGTCGAGACGGGAGAGCAATTTGCGGGTGATTTGCTCGAGCTGATCTTTTTCTGTTGTGCTGAGCGCGGACCAGAGTTGATGCAGGCAGTTATGCTGCGGTGGTAAAACCTCGCGCAAAAACTCGTGACCTTTTTCCGTTAATTGCAGATGCAGGCAGCGGCGATCGTTATCGCTTTCACGACGTTCGATCCAACCGCGTTTTTCCAGTTCATCGGCAATACGCGTCGCGTTGGTACGGGATGATCCAAGAGCACAACTTAATTCAGAAGGCTGAATACTGTGGTTTTCCTGAGACTCCAGCGTAATCAACGCCATAAACAACGTCTCGTTAATCCCCTGAGCCTTCAGCATTTTATTG…
KA12_spades_megahit.gam.fasta	PairedContig_7	122074	123300	+	mdtG	1-1227/1227	===============	0/0	100.00	99.59	card	CP000800.1:1192954-1191727	The MdtG protein also named YceE appears to be a member of the major facilitator superfamily of transporters and it has been reported when overexpressed to increase fosfomycin and deoxycholate resistances. mdtG is a member of the marA-soxS-rob regulon.	fosfomycin	Chromosome	Not found	Not found	N/A	N/A	N/A	N/A	N/A	N/A	N/A	TGTCACCCTGTGAAAATGACACCCCTATAAACTGGAAACGAAACCTGATCGTCGCCTGGCTAGGCTGTTTTCTTACCGGGGCCGCCTTCAGTCTGGTAATGCCCTTCTTACCCCTCTACGTTGAGCAGCTTGGTGTTACCGGCCACTCCGCCCTGAATATGTGGTCCGGTATTGTCTTCAGCATTACATTTTTATTTTCGGCCATCGCCTCACCGTTTTGGGGTGGACTCGCCGACCGTAAAGGCCGAAAACTCATGCTATTACGCTCTGCTCTCGGCATGGGCATCGTAATGGTGTTGATGGGACTGGCACAAAATATCTGGCAGTTTTTGATCCTACGGGCGCTTCTTGGGTTACTTGGCGGATTTGTCCCCAACGCTAATGCTCTTATCGCCACAC…
KA12_spades_megahit.gam.fasta	PairedContig_76	38324	38737	-	H-NS	1-414/414	===============	0/0	100.00	99.52	card	BA000007.3:1738104-1737690	H-NS is a histone-like protein involved in global gene regulation in Gram-negative bacteria. It is a repressor of the membrane fusion protein genes acrE mdtE and emrK as well as nearby genes of many RND-type multidrug exporters.	cephalosporin;cephamycin;fluoroquinolone;macrolide;penam;tetracycline	Chromosome	Not found	Not found	N/A	N/A	N/A	N/A	N/A	N/A	N/A	TATTGCTTGATCAGGAAATCGTCGAGGGATTTACCTTGCTCATCCATTGCTTTTTTGATTACAGCTGGAGTACGGCCCTGGCCAGTCCAGGTTTTAGTTTCGCCGTTTTCGTCAACGTAGCTATATTTTGCCGGACGCTGAGCACGTTTAGCTTTGGTGCCAGATTTAACGGCAGCAAGGCTATTCAGCAGTTCGTTCGGGTCAATACCGTCAGCGATCAGCATTTCGCGATATTGCTGCAGTTTACGAGTGCGCTCTTCAACTTCAGCAGCAGCCGCGCTTTCTTCTTCGCGACGTTCGTTAACAACAACTTCTAATTTTTCCAGCATTTCTTCCAGCGTTTCAAGTGTACATTCTCTTGCCTGCGCACGAAGAGTACGGATGTTGTTCAGAATTTTA…
KA13_spades_megahit.gam.fasta	PairedContig_0	169880	171073	+	Escherichia_coli_acrA	1-1194/1194	===============	0/0	100.00	99.75	card	U00096.3:485619-484425	AcrA is a subunit of the AcrAB-TolC multidrug efflux system that in E. coli.	cephalosporin;fluoroquinolone;glycylcycline;penam;phenicol;rifamycin;tetracycline;triclosan	Chromosome	Not found	Not found	N/A	N/A	N/A	N/A	N/A	N/A	N/A	TGAACAAAAACAGAGGGTTTACGCCTCTGGCGGTCGTTCTGATGCTCTCAGGCAGCTTAGCCCTAACAGGATGTGACGACAAACAGGCCCAACAAGGTGGCCAGCAGATGCCCGCCGTTGGCGTAGTAACAGTCAAAACTGAACCTCTGCAGATCACAACCGAGCTTCCGGGTCGCACCAGTGCCTACCGGATCGCAGAAGTTCGTCCTCAAGTTAGCGGGATTATCCTGAAGCGTAATTTCAAAGAAGGTAGCGACATCGAAGCAGGTGTCTCTCTCTATCAGATTGATCCTGCGACCTATCAGGCGACATACGACAGTGCGAAAGGTGATCTGGCGAAAGCCCAGGCTGCAGCCAATATCGCGCAATTGACGGTGAATCGTTATCAGAAACTGCTCG…
KA13_spades_megahit.gam.fasta	PairedContig_0	171096	174245	+	acrB	1-3150/3150	===============	0/0	100.00	99.59	card	U00096.3:484403-481253	Protein subunit of AcrA-AcrB-TolC multidrug efflux complex. AcrB functions as a herterotrimer which forms the inner membrane component and is primarily responsible for substrate recognition and energy transduction by acting as a drug/proton antiporter.	cephalosporin;fluoroquinolone;glycylcycline;penam;phenicol;rifamycin;tetracycline;triclosan	Chromosome	Not found	Not found	N/A	N/A	N/A	N/A	N/A	N/A	N/A	TGCCTAATTTCTTTATCGATCGCCCGATTTTTGCGTGGGTGATCGCCATTATCATCATGTTGGCAGGGGGGCTGGCGATCCTCAAACTGCCGGTGGCGCAATATCCTACGATTGCACCGCCGGCAGTAACGATCTCCGCCTCCTACCCCGGCGCTGATGCGAAAACAGTGCAGGACACGGTGACACAGGTTATCGAACAGAATATGAACGGTATCGATAACCTGATGTACATGTCCTCTAACAGTGACTCCACGGGTACCGTGCAGATCACCCTGACCTTTGAGTCTGGTACTGATGCGGATATCGCGCAGGTTCAGGTGCAGAACAAACTGCAGCTGGCGATGCCGTTGCTGCCGCAAGAAGTTCAGCAGCAAGGGGTGAGCGTTGAGAAATCATCCA…
KA13_spades_megahit.gam.fasta	PairedContig_0	259121	260278	+	Escherichia_coli_ampH	1-1158/1158	===============	0/0	100.00	98.79	card	AP012030.1:396711-395553	AmpH is a class C ampC-like beta-lactamase and penicillin-binding protein identified in Escherichia coli.	cephalosporin;penam	Chromosome	Not found	Not found	N/A	N/A	N/A	N/A	N/A	N/A	N/A	TGAAACGTAGTCTGCTTTTTTCTGCCGTGCTGTGTGCGGCGTCATTGACCTCCGTCCATGCGGCGCAGCCGATCACTGAACCGGAGTTTGCCTCTGATATTGTCGATCGTTATGCCGATCATATTTTTTACGGCAGCGGTGCCACGGGGATGGCGCTGGTTGTTATCGACGGTAACCAGCGCGTCTTTCGTAGTTATGGCGAAACGCGACCTGGTAATAACGTTCGCCCGCAGCTGGATTCGGTCGTGCGTATTGCTTCTCTCACCAAGCTAATGACCAGTGAGATGCTGGTGAAATTGCTCGACCAGGGGACCGTGAAGTTAAACGATCCGCTAAGTAAATATGCTCCGCCAGGCACACGCGTACCAACCTACAATGGGACGCCCATTACGCTGGTCA…
KA13_spades_megahit.gam.fasta	PairedContig_1	105	3698	-	evgS	1-3594/3594	===============	0/0	100.00	99.25	card	U00096:2484373-2487967	EvgS is a sensor protein that phosphorylates the regulatory protein EvgA. evgS corresponds to 1 locus in Pseudomonas aeruginosa PAO1 and 1 locus in Pseudomonas aeruginosa LESB58.	fluoroquinolone;macrolide;penam;tetracycline	Chromosome	Not found	Not found	N/A	N/A	N/A	N/A	N/A	N/A	N/A	TAGTCATTTTTCTGACAGAAAACAGCAATCTCCTGGTCCAGCTCTGCAATGTGTTCTTTTACAGAGTTCAGCAACTGAAGAATTTCAGGCTTACTGTCATCTGAAACAGGTGTTATTTCTAACTGATGGCTAATATTAATCAACTTTTGCAAATTCAGTATGTTAGCCGCACCGTGGATGCGATGAATACACTGATGGAAAGTTCTGTTATCGCCAGCTTCTAGTGCTTGAAACGCAGCGGGTAGATCTTTATGCGTTTCATGCTGGAAAGTCATGAGAATCTCCTGCATCAGTTGTAGATCGTTCGCCGTATTATTTTTCAGGGCTTCGATATCAAGGTGGCGATACTGAGGTGCAATATGCGCAACCTGGTGTAACTGACTTAAATGTGTTTTCAGT…
KA13_spades_megahit.gam.fasta	PairedContig_1	3703	4317	-	evgA	1-615/615	===============	0/0	100.00	98.86	card	BA000007.3:3212025-3212640	EvgA when phosphorylated is a positive regulator for efflux protein complexes emrKY and mdtEF. While usually phosphorylated in a EvgS dependent manner it can be phosphorylated in the absence of EvgS when overexpressed.	fluoroquinolone;macrolide;penam;tetracycline	Chromosome	Not found	Not found	N/A	N/A	N/A	N/A	N/A	N/A	N/A	TAGCCGATTTTGTTACGTTGCGCGAATGTGTAAAGATCCATCAGTGATTTACATTCTAATTTTTCCATCAGGCGACTTTTATAAGTGCTGACAGTTTTGTTGCTGATGAACATTTTTTCAGCAATGTCATTATTATCCTTGCCATCAAGAATATACCGCATGACACTAATTTCTTGTTTCGATAAGGAGTCGAGTTTTTGCTGGTCGGACGTTAAACTTCCAACAAACCGGTTGAGAGAGAAGGGGAAATAGCAGTAGCCATTTTTTGCAGCTTCAATAGCCGCAATGATATTGTTCATGCCTTCTTTTTTACTCACGAATCCATTAGCGCCAGCATCAGCACAATGTTTCCCGTAAAAATGGTCATTTTTAGCGGAGACAATAATAATAATTCCGCTA…
KA13_spades_megahit.gam.fasta	PairedContig_1	4840	5895	+	emrK	1-1056/1056	===============	0/0	100.00	99.91	card	D78168:536-1592	emrK is a membrane fusion protein that is a homolog of EmrA. Together with the inner membrane transporter EmrY and the outer membrane channel TolC it mediates multidrug efflux.	tetracycline	Chromosome	Not found	Not found	N/A	N/A	N/A	N/A	N/A	N/A	N/A	TGGAATTAGAAGACATGATTAGTACAGATGACGCCTATGTCACGGGGAATGCAGATCCAATTTCTGCACAAGTCTCAGGTAGTGTCACTGTCGTTAATCATAAAGATACGAACTACGTTCGACAAGGTGACATTTTAGTTTCACTGGATAAAACTGATGCCACTATCGCACTCAATAAAGCTAAAAATAATCTGGCAAATATTGTTCGGCAAACGAATAAACTATACTTACAGGATAAACAATACAGTGCCGAAGTCGCTTCAGCACGTATTCAGTATCAACAATCTTTAGAAGATTATAACCGTCGAGTGCCGTTAGCGAAGCAGGGGGTTATTTCAAAAGAAACGCTGGAGCATACCAAAGATACGTTAATAAGTAGCAAAGCGGCATTGAATGCCG…
KA13_spades_megahit.gam.fasta	PairedContig_1	5895	7433	+	emrY	1-1539/1539	===============	0/0	100.00	99.81	card	D78168:1591-3130	emrY is a multidrug transport that moves substrates across the inner membrane of the Gram-negative E. coli. It is a homolog of emrB.	tetracycline	Chromosome	Not found	Not found	N/A	N/A	N/A	N/A	N/A	N/A	N/A	TGGCAATCACTAAATCAACTCCGGCACCATTAACCGGTGGGACGTTATGGTGCGTCACTATTGCATTGTCATTAGCGACATTTATGCAAATGTTGGATTCCACTATTTCTAACGTCGCAATACCGACAATATCTGGCTTTCTGGGAGCATCAACAGACGAAGGCACCTGGGTTATCACCTCGTTTGGTGTAGCAAATGCCATTGCGATCCCTGTTACTGGCAGGTTGGCACAAAGAATAGGCGAATTAAGATTATTTTTACTTTCAGTAACCTTTTTTTCGCTGTCTTCATTAATGTGTAGCCTATCGACCAATCTTGATGTGCTGATATTTTTTAGAGTCGTTCAGGGGTTAATGGCGGGGCCGTTAATTCCACTGTCACAGAGTTTATTATTAAGGA…
KA13_spades_megahit.gam.fasta	PairedContig_1	105441	106409	-	pmrF	1-969/969	===============	0/0	100.00	99.48	card	U00096:2367070-2368039	PmrF is required for the synthesis and transfer of 4-amino-4-deoxy-L-arabinose (Ara4N) to Lipid A which allows gram-negative bacteria to resist the antimicrobial activity of cationic antimicrobial peptides and antibiotics such as polymyxin. pmrF corresponds to 1 locus in Pseudomonas aeruginosa PAO1 and 1 locus in Pseudomonas aeruginosa LESB58.	peptide	Chromosome	Not found	Not found	N/A	N/A	N/A	N/A	N/A	N/A	N/A	TATTCATTTTCCTTGCTGGATGGACGGATAACTTGCTGAACAAAATAGCGGGGGCGGGCGCGGACATCGGTGTAGATCCTGCCGATATATTCACCGAGCAATCCCATGCCGATAAACTGAGCGCCAATAAAAGTAAACAGCACGGCAAATAGCATAAAGACGCCTTCTGCCGCCCATTGTGGTCCGAAGGTCAGGCGTAAAATCACCAGCAGCACCGCAATGCTAAAACCTCCAATCGCAATAATGCTGCCGAGCAGACTCAGCATACGTAGCGGCGTTGTGGTAAGGCAGGTCACCAGGTCGTACATCAAATTAATCAGGCGCATAAAACTGTATTTGGATTCACCAAACTCACGCTCGGCATGATGTACTGGAATTTCAATGGCACGGCGGGCGAAG…
KA13_spades_megahit.gam.fasta	PairedContig_1	164593	166236	+	yojI	1-1644/1644	===============	0/0	100.00	98.78	card	U00096.3:2308615-2306971	YojI mediates resistance to the peptide antibiotic microcin J25 when it is expressed from a multicopy vector. YojI is capable of pumping out microcin molecules. The outer membrane protein TolC in addition to YojI is required for export of microcin J25 out of the cell. Microcin J25 is thus the first known substrate for YojI.	peptide	Chromosome	Not found	Not found	N/A	N/A	N/A	N/A	N/A	N/A	N/A	TGGAACTTCTTGTACTTGTCTGGCGGCAGTATCGCTGGCCATTTATCAGTGTGATGGCGCTAAGCCTCGCCAGTGCGGCATTAGGCATTGGCTTAATTGCTTTTATCAATCAGCGCCTTATCGAAACGGCGGATACCAGTCTGCTGGTATTGCCGGAGTTTCTGGGATTATTGCTGCTGTTGATGGCAGTCACTCTCGGATCGCAACTGGCGCTCACCACTTTGGGGCATCACTTCGTTTACCGACTGCGTAGTGAATTTATCAAGCGGATTCTGGATACCCACGTCGAGCGCATTGAACAACTCGGTAGCGCCTCGTTGCTGGCGGGATTAACCAGCGATGTGCGCAATATCACCATTGCTTTTGTGCGTCTTCCGGAACTGGTGCAGGGGATCATTC…
KA13_spades_megahit.gam.fasta	PairedContig_112	620	1786	-	ugd	1-1167/1167	===============	0/0	100.00	96.06	card	U00096:2099613-2098446	PmrE is required for the synthesis and transfer of 4-amino-4-deoxy-L-arabinose (Ara4N) to Lipid A which allows gram-negative bacteria to resist the antimicrobial activity of cationic antimicrobial peptides and antibiotics such as polymyxin	peptide	Chromosome	Not found	Not found	N/A	N/A	N/A	N/A	N/A	N/A	N/A	TAGTCGCTGCCAAAGAGATCGCGGGTGTATACCTTATCTGCCACATCCTTAAGCTCTTCTGCCATACGATTGGAGATAATGACGTCAGCTTGTTGTTTGAAAGTGGCGAGATCTCGTTCCAGGCGAGAGTTGAAGAATGAGTTTTCTTTCATCACCGGTTCGTAAATGATGACTTCAACGCCTTTCGCCTTGATACGTTTCATAATCCCCTGAATGGAAGACGCGCGGAAGTTGTCTGAACCGCTCTTCATAATCAGACGATAAATACCCACCACTTGCGGCTTGCGTGACAAAATGGCATCGGCAATAAAATCTTTACGCGTGCGGTTAGCATCGACAATTGCCGAAATCAGGTTATTCGGCACAGACTGATAATTCGCCAGTAACTGTTTGGTATCT…
KA13_spades_megahit.gam.fasta	PairedContig_112	56966	58213	+	mdtA	1-1248/1248	===============	0/0	100.00	99.92	card	U00096:2154015-2155263	MdtA is the membrane fusion protein of the multidrug efflux complex mdtABC.	aminocoumarin	Chromosome	Not found	Not found	N/A	N/A	N/A	N/A	N/A	N/A	N/A	TGAAAGGTAGTTATAAATCCCGTTGGGTAATCGTAATCGTGGTGGTTATCGCCGCCATCGCCGCATTCTGGTTCTGGCAAGGCCGCAGTGACTCCCGGAGTGCAGCCCCAGGGGCGACGAAACAAGCGCAGCAATCGCCAGCGGGTGGTCGACGTGGTATGCGTTCCGGCCCATTAGCCCCGGTTCAGGCGGCGACCGCCGTAGAACAGGCAGTTCCGCGTTACCTCACCGGGCTTGGCACCATTACCGCCGCTAATACCGTTACGGTGCGCAGCCGCGTGGACGGCCAACTGATAGCGTTACATTTCCAGGAAGGCCAGCAGGTCAAAGCAGGCGATTTACTGGCAGAAATTGACCCCAGCCAGTTCAAAGTTGCATTAGCACAAGCCCAGGGCCAAC…
KA13_spades_megahit.gam.fasta	PairedContig_112	58213	61335	+	mdtB	1-3123/3123	===============	0/0	100.00	99.71	card	U00096:2155262-2158385	MdtB is a transporter that forms a heteromultimer complex with MdtC to form a multidrug transporter. MdtBC is part of the MdtABC-TolC efflux complex.	aminocoumarin	Chromosome	Not found	Not found	N/A	N/A	N/A	N/A	N/A	N/A	N/A	TGCAGGTGTTACCCCCGAGCAGCACAGGCGGCCCGTCGCGCCTGTTTATTATGCGTCCTGTGGCCACCACGCTGCTGATGGTGGCGATCTTACTCGCCGGGATTATCGGTTATCGCGCCCTGCCCGTTTCGGCGCTGCCGGAAGTGGACTATCCGACCATTCAGGTGGTCACGCTCTACCCAGGTGCCAGCCCGGATGTCATGACCTCTGCCGTTACCGCGCCGCTAGAACGCCAGTTCGGGCAGATGTCTGGCCTGAAACAGATGTCGTCGCAAAGTTCCGGCGGTGCGTCAGTTATCACTTTGCAGTTCCAGCTAACATTACCGCTCGATGTCGCCGAGCAGGAAGTGCAGGCCGCGATTAACGCTGCGACCAACTTGTTGCCGAGCGATCTGCCTA…
KA13_spades_megahit.gam.fasta	PairedContig_112	61336	64413	+	mdtC	1-3078/3078	===============	0/0	100.00	99.06	card	U00096:2158385-2161463	MdtC is a transporter that forms a heteromultimer complex with MdtB to form a multidrug transporter. MdtBC is part of the MdtABC-TolC efflux complex. In the absence of MdtB MdtC can form a homomultimer complex that results in a functioning efflux complex with a narrower drug specificity. mdtC corresponds to 3 loci in Pseudomonas aeruginosa PAO1 (gene name: muxC/muxB) and 3 loci in Pseudomonas aer…	aminocoumarin	Chromosome	Not found	Not found	N/A	N/A	N/A	N/A	N/A	N/A	N/A	TGAAGTTTTTTGCCCTCTTCATTTACCGCCCGGTGGCGACGATTTTACTGTCGGTTGCCATTACCCTGTGCGGCATACTGGGCTTCCGTATGCTGCCGGTCGCCCCGCTGCCGCAGGTCGATTTTCCGGTGATTATGGTCAGCGCCTCGCTGCCCGGTGCGTCACCAGAAACAATGGCGTCTTCCGTTGCCACGCCGCTGGAGCGCTCACTTGGGCGCATTGCCGGAGTCAGTGAAATGACCTCCAGCAGTTCGCTCGGCAGCACGCGTATTATTTTGCAGTTTGATTTTGACCGGGATATCAACGGCGCGGCGCGCGATGTGCAGGCGGCGATCAACGCTGCACAAAGTTTGCTGCCCAGCGGGATGCCCAGCCGTCCGACCTATCGCAAAGCTAACC…
KA13_spades_megahit.gam.fasta	PairedContig_112	65826	67229	+	baeS	1-1404/1404	===============	0/0	100.00	99.14	card	AP009048:2165012-2166416	BaeS is a sensor kinase in the BaeSR regulatory system. While it phosphorylates BaeR to increase its activity BaeS is not necessary for overexpressed BaeR to confer resistance.	aminocoumarin;aminoglycoside	Chromosome	Not found	Not found	N/A	N/A	N/A	N/A	N/A	N/A	N/A	TGAAGTTCTGGCGACCCGGTATTACCGGCAAACTGTTTCTGGCGATTTTCGCCACCTGCATTGTCTTGCTGATCAGTATGCACTGGGCGGTGCGTATCAGTTTTGAGCGTGGCTTTATTGATTACATCAAGCATGGTAATGAGCAGCGGCTGCAAATGCTCGGCGATGCCCTGGGCGAGCAGTATGCGCAGCATGGCAACTGGCGCTTCCTGCGCAACAATGATCGCTTTGTCTTTCAGATCCTGCGTTCATTTGAACACGATAATTCGGAAGATAAACCCGGCCCGGGTATGCCACCGCACGGCTGGCGTACCCAGTTCTGGGTGGTTGATCAAAACAAAAAAGTGCTGGTTGGTCCGCGAGCGCCGATTCCACCTGACGGTACACGGCGACCCATTC…
KA13_spades_megahit.gam.fasta	PairedContig_112	67226	67948	+	baeR	1-723/723	===============	0/0	100.00	99.45	card	AP009048.1:2166412-2167135	BaeR is a response regulator that promotes the expression of MdtABC and AcrD efflux complexes.	aminocoumarin;aminoglycoside	Chromosome	Not found	Not found	N/A	N/A	N/A	N/A	N/A	N/A	N/A	TGACCGAGTTACCAATCGACGAAAACACACCGCGTATTTTGATCGTGGAAGATGAACCGAAGCTGGGGCATTTGCTCATTGATTATCTGCGTGCTGCGAGCTATGCGCCGACGCTTATCAGCCACGGCGATCAGGTACTGCCGTATGTGCGCCAGACACCACCGGATCTGATCCTGTTAGATCTGATGCTCCCTGGCACCGATGGCCTGACGCTGTGCCGGGAAATTCGTCGTTTTTCTGACATTCCGATCGTGATGGTGACGGCAAAAATCGAAGAGATCGATCGCCTGCTGGGGCTGGAGATTGGCGCAGATGATTATATCTGTAAGCCGTACAGCCCACGGGAAGTGGTAGCGCGCGTCAAAACCATTTTGCGCCGTTGCAAACCGCAGCGCGAGT…
KA13_spades_megahit.gam.fasta	PairedContig_115	22590	23963	+	cpxA	1-1374/1374	===============	0/0	100.00	98.91	card	BA000007.3:4905062-4903688	CpxA is a membrane-localized sensor kinase that is activated by envelope stress. It starts a kinase cascade that activates CpxR which promotes efflux complex expression.	aminocoumarin;aminoglycoside	Chromosome	Not found	Not found	N/A	N/A	N/A	N/A	N/A	N/A	N/A	TGATAGGCAGCTTAACCGCGCGCATCTTCGCCATCTTCTGGCTGACGCTGGCGCTGGTGTTGATGTTGGTTTTGATGTTACCCAAGCTCGATTCACGCCAGATGACCGAGCTTCTGGATAGCGAACAGCGTCAGGGGCTGATGATTGAGCAGCATGTCGAAGCGGAGCTGGCGAACGATCCGCCCAACGATTTAATGTGGTGGCGGCGTCTGTTCCGGGCGATTGATAAGTGGGCACCGCCAGGACAGCGTTTGTTATTGGTGACCACCGAAGGCCGCGTGATCGGCGCTGAACGCAGCGAAATGCAGATCATTCGTAACTTTATTGGTCAGGCCGATAACGCCGATCATCCGCAGAAGAAAAAGTATGGCCGCGTGGAACTGGTCGGTCCGTTCTCCG…
KA13_spades_megahit.gam.fasta	PairedContig_116	37056	37718	-	acrS	1-663/663	===============	0/0	100.00	99.09	card	U00096:3413465-3412802	AcrS is a repressor of the AcrAB efflux complex and is associated with the expression of AcrEF. AcrS is believed to regulate a switch between AcrAB and AcrEF efflux.	cephalosporin;cephamycin;fluoroquinolone;glycylcycline;penam;phenicol;rifamycin;tetracycline;triclosan	Chromosome	Not found	Not found	N/A	N/A	N/A	N/A	N/A	N/A	N/A	TACATGACACTTAATTCATTCGTTTGATGAATTAATTTCGTTATGTTTTCATCTGGCATGAACATTCTTAATACGTTATCGACCAGCGCGGGTGCTTGTTTATAAAGATCATAACCCGCCATATTCATTAACCAGTTTTGAACAATTCCGCTGAAGGCACCATCAATAATAATCATCACAACATCTAAATCGAGGTTATTTGCTACACAACCTTGTTGCTGACACGCCTGCAATACTTCGCGGAGAGTCTGCGGATTAAAGCCCATCTTTTCGCGTATCACTCCCTCGGCCAGCATCTCATCATTAAATTCACATTTGTGATATAAGATTTTCAGCAACGCCTGCTGGCGGGGAATTTTGGCAATATATTGCAAGCCGACAATCAATTTTTCACGCAAT…
KA13_spades_megahit.gam.fasta	PairedContig_116	38117	39274	+	acrE	1-1158/1158	===============	0/0	100.00	98.96	card	U00096:3413863-3415021	AcrE is a membrane fusion protein similar to AcrA.	cephalosporin;cephamycin;fluoroquinolone;penam	Chromosome	Not found	Not found	N/A	N/A	N/A	N/A	N/A	N/A	N/A	TGACGAAACATGCCAGGTTTTTCCTCCTGCCCTCCTTTATTCTGATCTCCGCGGCTTTAATCGCCGGTTGTAACGATAAGGGAGAAGAGAAAGCTCACGTCGGTGAACCGCAGGTTACCGTTCATATTGTGAAAACGGCCCCGTTAGAAGTTAAGACTGAATTACCAGGCCGCACCAATGCTTACCGTATAGCCGAAGTTCGCCCACAGGTTAGCGGGATCGTACTGAATCGTAATTTCACTGAAGGCAGCGATGTACAAGCAGGCCAGTCCCTGTACCAGATCGATCCCGCGACCTATCAGGCAAATTATGACAGCGCGAAAGGCGAACTGGCGAAAAGTGAAGCCGCCGCCGCCATCGCGCATTTGACGGTAAAACGTTACGTTCCGCTCGTGGGTA…
KA13_spades_megahit.gam.fasta	PairedContig_116	39286	42390	+	acrF	1-3105/3105	===============	0/0	100.00	99.03	card	U00096:3415032-3418137	AcrF is a inner membrane transporter similar to AcrB.	cephalosporin;cephamycin;fluoroquinolone;penam	Chromosome	Not found	Not found	N/A	N/A	N/A	N/A	N/A	N/A	N/A	TGGCAAACTTTTTTATTCGACGACCGATATTTGCATGGGTGCTGGCCATTATTCTGATGATGGCGGGCGCACTGGCGATCCTACAATTGCCCGTCGCTCAGTATCCAACCATTGCACCGCCTGCGGTTTCTGTTTCGGCAAACTATCCAGGTGCTGATGCGCAGACCGTGCAGGATACGGTGACGCAGGTTATCGAACAGAATATGAATGGTATCGATAACCTGATGTATATGTCCTCCACCAGCGATTCCGCCGGTAGCGTGACAATTACCCTTACCTTCCAGTCCGGGACCGATCCTGATATCGCGCAAGTGCAGGTGCAGAACAAACTCCAGCTCGCCACGCCGTTGCTGCCGCAGGAGGTTCAGCAGCAGGGGATCAGTGTTGAAAAGTCCAGTA…
KA12_spades_megahit.gam.fasta	PairedContig_215	3684	5222	-	emrB	1-1539/1539	===============	0/0	100.00	100.00	card	U00096:2812615-2814154	emrB is a translocase in the emrB -TolC efflux protein in E. coli. It recognizes substrates including carbonyl cyanide m-chlorophenylhydrazone (CCCP) nalidixic acid and thioloactomycin.	fluoroquinolone	Chromosome	Not found	Not found	N/A	N/A	N/A	N/A	N/A	N/A	N/A	TAGTGCGCACCGCCTCCGCCGCCACCTGCGCCAAATGGCGGTTTAGCAAACCACACCAGCCCCAGCAGGACGAGGAATATCCCGGCTGACATCCAGAAGATCTCATTGGCGGAAATAATCAGCCCCTGATTGGTGATCTGCTGGGCAATCCAGCCTGATGCCTGCTGTTGCGTCATCCCAAGCCCTTCCAGTTGACTGTACATCGCCTGGGCATTCGGGTTGAACGGGTTTACCGACTCAGTCAACTGCGCATGGTGCATCGACTCGCGGTTGGTCCACATGGTCGTGGTTATCGACGTGCCGATAGACCCCGCCAGCGTTCGCGTAAAGTTAGAGAGGCTCGATGCCGCCGCCAGTCGTTCCGGTGGCAAACCAGACAGCGTAATGGTGGTCAGCGGC…
KA13_spades_megahit.gam.fasta	PairedContig_12	122074	123300	+	mdtG	1-1227/1227	===============	0/0	100.00	99.59	card	CP000800.1:1192954-1191727	The MdtG protein also named YceE appears to be a member of the major facilitator superfamily of transporters and it has been reported when overexpressed to increase fosfomycin and deoxycholate resistances. mdtG is a member of the marA-soxS-rob regulon.	fosfomycin	Chromosome	Not found	Not found	N/A	N/A	N/A	N/A	N/A	N/A	N/A	TGTCACCCTGTGAAAATGACACCCCTATAAACTGGAAACGAAACCTGATCGTCGCCTGGCTAGGCTGTTTTCTTACCGGGGCCGCCTTCAGTCTGGTAATGCCCTTCTTACCCCTCTACGTTGAGCAGCTTGGTGTTACCGGCCACTCCGCCCTGAATATGTGGTCCGGTATTGTCTTCAGCATTACATTTTTATTTTCGGCCATCGCCTCACCGTTTTGGGGTGGACTCGCCGACCGTAAAGGCCGAAAACTCATGCTATTACGCTCTGCTCTCGGCATGGGCATCGTAATGGTGTTGATGGGACTGGCACAAAATATCTGGCAGTTTTTGATCCTACGGGCGCTTCTTGGGTTACTTGGCGGATTTGTCCCCAACGCTAATGCTCTTATCGCCACAC…
KA13_spades_megahit.gam.fasta	PairedContig_131	14981	15613	+	CRP	1-633/633	===============	0/0	100.00	99.21	card	AP009048.1:4154296-4153663	CRP is a global regulator that represses MdtEF multidrug efflux pump expression.	fluoroquinolone;macrolide;penam	Chromosome	Not found	Not found	N/A	N/A	N/A	N/A	N/A	N/A	N/A	TGGTGCTTGGCAAACCGCAAACAGACCCGACTCTCGAATGGTTCTTGTCTCATTGCCACATTCATAAGTACCCATCCAAGAGCACGCTTATTCACCAGGGTGAAAAAGCGGAAACGCTGTACTACATCGTTAAAGGCTCTGTGGCAGTGCTGATCAAAGACGAAGAGGGTAAAGAAATGATCCTCTCCTATCTGAATCAGGGTGATTTTATTGGCGAACTGGGCCTGTTTGAAGAGGGCCAGGAACGTAGCGCATGGGTACGTGCGAAAACCGCCTGTGAAGTGGCTGAAATTTCGTACAAAAAATTTCGCCAATTGATTCAGGTAAACCCGGACATTCTGATGCGTCTGTCTGCACAGATGGCGCGTCGTCTGCAAGTCACTTCAGAGAAAGTGGGCA…
KA13_spades_megahit.gam.fasta	PairedContig_151	40991	42223	-	Escherichia_coli_mdfA	1-1233/1233	===============	0/0	100.00	98.38	card	JQ394987:0-1233	Multidrug efflux pump in E. coli. This multidrug efflux system was originally identified as the Cmr/CmlA chloramphenicol exporter.	benzalkonium_chloride;rhodamine;tetracycline	Chromosome	Not found	Not found	N/A	N/A	N/A	N/A	N/A	N/A	N/A	TACCCTTCGTGAGAATTTCCCATCTGTTTATCTTTTAAAAAGATAACCATCAGCGACAGCCACAAAATTCCGTTGACAAGGTTGAAGAGATTAAACAGTCCGTTGCCCCCGTTCAGCCAGGCATGTTTGCTGATTTCAATACCAACGGTAAAGATCAGCATTTGCAGCATTCCCATCGCGGCAGAAACCGTACCTTTACTCATATCGCTGGCAAACAGGGTTAATCGCACCAGTCCCGCATTCGCCAGACCAATACCGAAAGCATAAATACTTAACCCGGCAGTCATCCATAAATACGCGTGCGATGAGATAACCGTTGCCGCAGCAGCGACCAATAGACCAATCATAATCGGCCAGCCGCCCATAATAATCAGCGAACGTACGGTGCGGCGCGAGGTC…
KA13_spades_megahit.gam.fasta	PairedContig_176	21865	23022	+	mdtE	1-1158/1158	===============	0/0	100.00	99.57	card	AP009048.1:3981183-3980025	MdtE is the membrane fusion protein of the MdtEF multidrug efflux complex. It shares 70% sequence similarity with AcrA.	fluoroquinolone;macrolide;penam	Chromosome	Not found	Not found	N/A	N/A	N/A	N/A	N/A	N/A	N/A	TGAACAGAAGAAGAAAGCTGTTAATACCGTTGTTATTCTGCGGCGCGATGCTCATCGCCTGCGATGACAAATCGGCGGAAAACGCCGCCGCCATGACGCCTGAGGTCGGTGTCGTCACACTCTCCCCCGGTTCGGTCAATGTGTTGAGCGAATTGCCCGGTAGAACCGTTCCTTATGAAGTTGCCGAGATACGTCCCCAGGTGGGCGGTATTATCATTAAACGCAACTTTATCGAAGGCGATAAAGTGAACCAGGGCGATTCGCTGTATCAGATTGATCCTGCACCTTTACAGGCCGAGCTAAACTCCGCCAAAGGCTCGCTGGCGAAAGCGCTCTCTACCGCCAGCAATGCCCGCATCACCTTTAACCGCCAGGCATCGTTGCTGAAGACCAACTACG…
KA13_spades_megahit.gam.fasta	PairedContig_176	23047	26160	+	mdtF	1-3114/3114	===============	0/0	100.00	98.49	card	U00096:3660413-3663527	MdtF is the multidrug inner membrane transporter for the MdtEF-TolC efflux complex.	fluoroquinolone;macrolide;penam	Chromosome	Not found	Not found	N/A	N/A	N/A	N/A	N/A	N/A	N/A	TGGCTAACTATTTTATTGATCGCCCGGTTTTTGCCTGGGTACTTGCCATTATTATGATGCTTGCAGGTGGTCTGGCGATCATGAACTTACCGGTTGCGCAGTATCCGCAGATTGCGCCACCGACCATTACCGTCAGCGCTACCTATCCAGGTGCCGATGCGCAAACGGTAGAAGACTCGGTCACTCAGGTGATTGAGCAAAATATGAATGGGCTTGATGGCCTGATGTACATGTCTTCAACCAGTGATGCGGCGGGTAATGCCTCTATCACTCTGACCTTCGAGACTGGGACATCTCCTGATATCGCACAGGTTCAGGTGCAAAATAAACTGCAACTCGCTATGCCTTCATTACCTGAAGCGGTGCAGCAGCAGGGGATTAGCGTTGATAAGTCGAGCA…
KA13_spades_megahit.gam.fasta	PairedContig_176	26523	27251	-	gadW	1-729/729	===============	0/0	100.00	94.38	card	CP015085.1:2552440-2551711	GadW is an AraC-family regulator that promotes mdtEF expression to confer multidrug resistance. GadW inhibits GadX-dependent activation. GadW clearly represses gadX and in situations where GadX is missing activates gadA and gadBC.	fluoroquinolone;macrolide;penam	Chromosome	Not found	Not found	N/A	N/A	N/A	N/A	N/A	N/A	N/A	CAGGAAAAGGTACCTGGCGAATGTTGCGCAAACTGATGTGGCGTTACACCATAATATTGTCGAAATGTGTTTATAAAGTACGACGTACTGCTATAGCCACATTTTTCTGCAATAGTATGCAGAGGAATTTGACGTAACTCGAGTAATCGTCTGGCCATCGACATCCTGGAAGCGAGTAATATTTTACTGAAACAGGTATTTTCATCCTGCAACTTTTTTTTGATGAGACTCTCGCTGGTATACATTCTTTCCGCGATATCGCGCAGATACCAACGTTTGGCGATATCAAAGCTAATAAGGCGTTCAACTTTTCCTGAAACAGTGCTGATGCTATTGAAAAGTAAGGGGATCAGTTCTTTCTTATGAGAAAACATCGATAAACAGGAAAGGTAGAGCATA…
KA13_spades_megahit.gam.fasta	PairedContig_176	27619	28443	-	gadX	1-825/825	===============	0/0	100.00	97.94	card	AP009048.1:3974604-3975429	GadX is an AraC-family regulator that promotes mdtEF expression to confer multidrug resistance.	fluoroquinolone;macrolide;penam	Chromosome	Not found	Not found	N/A	N/A	N/A	N/A	N/A	N/A	N/A	TATAATCTTATTCCTTCCGCAGAACGGTCAGTGCCGTAAAAATTTCCTTGCGCAACAATACTTGCCGCCGAGTCACGGTTCGGCAATCCCTGCGCCGATCGCTCCTGATACTCTGTGGGCGTCATCCCATAATAATTTCGAAAGACGTAAATGAAATACGACACGCTGTGATATCCACAGGACACTGCGACTCGCTTAATTGAAAAACCATGTATAACAATAAGTTGCAAAGCACGTTGCATTCTACACTCAGTAAGCAACTGTGAATATGATGTCTCTTCTTCGCGCAATTTTTTCTTTAACAGGCTTGGACTCATCAACAGCTCGCTGGCGATTCGGGCTAGTGTCCACTCATGGGCGATATTATTATTGATAACCGTACAAACTCTTGTTCGCATG…
KA13_spades_megahit.gam.fasta	PairedContig_211	10778	12265	-	tolC	1-1488/1488	===============	0/0	100.00	100.00	card	FJ768952:0-1488	TolC is a protein subunit of many multidrug efflux complexes in Gram negative bacteria. It is an outer membrane efflux protein and is constitutively open. Regulation of efflux activity is often at its periplasmic entrance by other components of the efflux complex.	aminocoumarin;aminoglycoside;carbapenem;cephalosporin;cephamycin;fluoroquinolone;glycylcycline;macrolide;penam;penem;peptide;phenicol;rifamycin;tetracycline;triclosan	Chromosome	Not found	Not found	N/A	N/A	N/A	N/A	N/A	N/A	N/A	CAGTTACGGAAAGGGTTATGACCGTTACTGGTGGTAGTGCGTGCGGATGTTTGCTGAACGACTGGTGCCGGGCTATCAGGCGCATAACCATCAGCAATAGCATTCTGTTCCGGCGTTTGCGGTGCAACGTTTTCCGGATTAGTGGAAACCGGTTTGCTCAGCGCATTGTTCAGTGCCAGCAGATCCTGCTCGTTCAACGTACCCAGAGCTGACTTAATATTCAGCTGATTAATCAGGTAGTTATAACGCGCATTCGCCAGCTCTTGCTTGGCGTTGTACAACGTGGTGGTCGCATCCAACACATCAACAATGGTACGCGTACCGACCGAGTAGCCCGCTTCCATCGCGTCTAATGAGCTTTGAGCGGAAACTACGGCTTGTTTGTAGGCGTTAATGCTA…
KA13_spades_megahit.gam.fasta	PairedContig_215	21507	21920	-	H-NS	1-414/414	===============	0/0	100.00	99.52	card	BA000007.3:1738104-1737690	H-NS is a histone-like protein involved in global gene regulation in Gram-negative bacteria. It is a repressor of the membrane fusion protein genes acrE mdtE and emrK as well as nearby genes of many RND-type multidrug exporters.	cephalosporin;cephamycin;fluoroquinolone;macrolide;penam;tetracycline	Chromosome	Not found	Not found	N/A	N/A	N/A	N/A	N/A	N/A	N/A	TATTGCTTGATCAGGAAATCGTCGAGGGATTTACCTTGCTCATCCATTGCTTTTTTGATTACAGCTGGAGTACGGCCCTGGCCAGTCCAGGTTTTAGTTTCGCCGTTTTCGTCAACGTAGCTATATTTTGCCGGACGCTGAGCACGTTTAGCTTTGGTGCCAGATTTAACGGCAGCAAGGCTATTCAGCAGTTCGTTCGGGTCAATACCGTCAGCGATCAGCATTTCGCGATATTGCTGCAGTTTACGAGTGCGCTCTTCAACTTCAGCAGCAGCCGCGCTTTCTTCTTCGCGACGTTCGTTAACAACAACTTCTAATTTTTCCAGCATTTCTTCCAGCGTTTCAAGTGTACATTCTCTTGCCTGCGCACGAAGAGTACGGATGTTGTTCAGAATTTTA…
KA9_spades_megahit.gam.fasta	PairedContig_170	6241	6969	-	gadW	1-729/729	===============	0/0	100.00	94.92	card	CP015085.1:2552440-2551711	GadW is an AraC-family regulator that promotes mdtEF expression to confer multidrug resistance. GadW inhibits GadX-dependent activation. GadW clearly represses gadX and in situations where GadX is missing activates gadA and gadBC.	fluoroquinolone;macrolide;penam	plasmid.Proteobacteria	Not found	Not found	N/A	N/A	N/A	N/A	N/A	N/A	N/A	CAGGAAAAGGTACCTGGCGAATGTTGCGCAAACTGATGTGGCGTTACACCATAATATTGTCGAAATGTGTTTATAAAGTACGACGTACTGCTATAGCCACATTTTTCCGCAATAGTATGCAGAGGAATTTGACGTAACTCGAGTAATCGTCTGGCCATCGACATCCTGGAAGCGAGTAATATTTTACTGAAACAGGTATTTTCATCCTGCAACTTTTTTTTGATGAGACTCTCGCTGGTATACATTCTTTCCGCGATATCGCGCAGATACCAACGTTTGGCGATATCAAAGCTAATAAGGCGTTCAACTTTTCCTGAAACAGTGCTGATGCTATTGAAAAGTAAGGGGATCAGTTCTTTCTTATGAGAAAACATCGATAAACAGGAAAGGTAGAGCATA…
KA13_spades_megahit.gam.fasta	PairedContig_233	13441	15189	-	msbA	1-1749/1749	===============	0/0	100.00	98.97	card	U00096.3:966620-968369	MsbA is a multidrug resistance transporter homolog from E. coli and belongs to a superfamily of transporters that contain an adenosine triphosphate (ATP) binding cassette (ABC) which is also called a nucleotide-binding domain (NBD). MsbA is a member of the MDR-ABC transporter group by sequence homology. MsbA transports lipid A a major component of the bacterial outer cell membrane and is the only…	nitroimidazole	Chromosome	Not found	Not found	N/A	N/A	N/A	N/A	N/A	N/A	N/A	CATTGGCCAAACTGCATTTTGTGAAGTTGCGCGTAAACGCCGCGGTGCTCAAGCAAATCGTTATGCGTACCGCGTTCCACAATGACACCATCCTCGACGACCACGATTTCGTCTGCCTTTTCAATGGTAGACAAGCGGTGGGCAATCACCAGAGAGGTACGGTTTTTCTGCAACTCATCCAGTGCCGCCTGAATCGCACGTTCGGATTCGGTATCCAGAGCCGAGGTAGCTTCATCCAGAATCAGAATCGGGCTATCACGCAGCAAGGCTCGAGCGATAGCAATACGCTGACGCTGACCGCCAGAGAGCAGCACGCCGTTTTCACCAATCACTGTATCGAGACCGTTATCCATCTTATTGATGAAGTCCATGGCGTAGGCCATACGCGCCGCTTCTTCA…
KA12_spades_megahit.gam.fasta	PairedContig_215	5239	6411	-	emrA	1-1173/1173	===============	0/0	100.00	99.83	card	AP009048:2810082-2811255	EmrA is a membrane fusion protein providing an efflux pathway with EmrB and TolC between the inner and outer membranes of E. coli a Gram-negative bacterium.	fluoroquinolone	Chromosome	Not found	Not found	N/A	N/A	N/A	N/A	N/A	N/A	N/A	TAGCCAGCGTTAGCTTTTACGATATCGTCGATCAGTTTATTGACAGGTGCCAGGCTGATTTCACGCGCGGTGCTTACCGCTACCGGAGTGGAACGTACTTTATTTGCCAGTACCTGACCGTCACGGTTAGTGGTATTGACGCTCACCAGCGTGGACAAACCGATACGCAGCGGATATTGCTCCAGCTGTTTCTGGTCCAGTTCGATACGCACAGGCAGACGCTGAACGACTTTGATCCAGTTACCGGTCGCATTTTGCGCTGGAAGCAGTGAGAACGCGCTACCTGTGCCCATATCCAGACCAACCACTTTACCGGTGTATTTCACATCATCGCCGTAAATATCCGTGGTGATAGTGACCGGCTGACCGATACGCATATTGGCAATCTGCGTCTCTTTA…
KA12_spades_megahit.gam.fasta	PairedContig_215	6538	7068	-	emrR	1-531/531	===============	0/0	100.00	100.00	card	U00096.3:2810769-2811300	EmrR is a negative regulator for the EmrAB-TolC multidrug efflux pump in E. coli. Mutations lead to EmrAB-TolC overexpression.	fluoroquinolone	Chromosome	Not found	Not found	N/A	N/A	N/A	N/A	N/A	N/A	N/A	TAGCTCATCGCTTCGAGAACCACACCGTCTTGTTCCATCTGGTCGAGACGGGAGAGCAATTTGCGGGTGATTTGCTCGAGCTGATCTTTTTCTGTTGTGCTGAGCGCGGACCAGAGTTGATGCAGGCAGTTATGCTGCGGTGGTAAAACCTCGCGCAAAAACTCGTGACCTTTTTCCGTTAATTGCAGATGCAGGCAGCGGCGATCGTTATCGCTTTCACGACGTTCGATCCAACCGCGTTTTTCCAGTTCATCGGCAATACGCGTCGCGTTGGTACGGGATGATCCAAGAGCACAACTTAATTCAGAAGGCTGAATACTGTGGTTTTCCTGAGACTCCAGCGTAATCAACGCCATAAACAACGTCTCGTTAATCCCCTGAGCCTTCAGCATTTTATTG…
KA12_spades_megahit.gam.fasta	PairedContig_7	112235	113443	+	mdtH	1-1209/1209	===============	0/0	100.00	98.59	card	U00096:1125326-1124117	Multidrug resistance protein MdtH	fluoroquinolone	Chromosome	Not found	Not found	N/A	N/A	N/A	N/A	N/A	N/A	N/A	TGTCCCGCGTATCGCAGGCGAGGAACCTGGGTAAATATTTCCTGCTCATCGATAATATGCTGGTCGTGCTGGGGTTCTTTGTTGTCTTCCCGCTGATCTCTATCCGCTTCGTTGATCAAATGGGCTGGGCCGCCGTCATGGTCGGTATTGCTCTCGGTCTACGCCAGTTTATTCAGCAAGGTCTGGGTATTTTCGGCGGCGCAATTGCCGACCGCTTTGGTGCCAAACCGATGATTGTTACCGGTATGCTGATGCGCGCCGCCGGATTCGCCACAATGGGTATCGCCCACGAACCGTGGCTATTGTGGTTTTCATGCCTGCTCTCGGGACTCGGCGGCACGTTGTTTGATCCGCCGCGTTCGGCGCTGGTGGTGAAACTAATCCGTCCACAACAACGTG…
KA13_spades_megahit.gam.fasta	PairedContig_254	17249	17725	-	mphB	1-477/477	===============	0/0	100.00	98.74	card	AE005174.2:3397370-3397847	The mphB gene encodes for MPH(2')-II. This enzymes phosphorylates 14-membered and 16-membered macrolides. It phosphorylates macrolides in GTP- dependent manner at 2'-OH hydroxyl of desosamine sugar of macrolides.	macrolide	Chromosome	Not found	Not found	N/A	N/A	N/A	N/A	N/A	N/A	N/A	CACGCAATTTTTCTGGCCATCAGATAGATGGCCGGTTCCTGCACAATTTCATCCAACAGATGAATGAATTGAATGCTACGCGCCTGCCACACAGACGTCGCGTCATCCGCCAGTGGCGCGAATGCCCGGGTCAACAGGGCGGTGTGGCTGGCGTCAATAACAATCTCACCAAAAGTCATCACCCCCAGCATCTTACGTCGGGCTTGCTCCTCTTCGACCAGTGCAAGCCAATCTTCGTATTCCGTCAGTGGGCAGCGGAAGGCGACATTCAGACAATCAATCACGCCAACGTGATGACCGATAGCCAGCGAGTAATACATTACCTGAGAGCTGTGTTCCGGCATCTCGTCGCTACTGGCGACAAACTTTTTTCGCAGCGTCCAGAAAACAATTTCCCCG…
KA12_spades_megahit.gam.fasta	PairedContig_116	7820	8497	+	kdpE	1-678/678	===============	0/0	100.00	96.75	card	U00096.3:721733-721055	kdpE is a transcriptional activator that is part of the two-component system KdpD/KdpE that is studied for its regulatory role in potassium transport and has been identified as an adaptive regulator involved in the virulence and intracellular survival of pathogenic bacteria. kdpE regulates a range of virulence loci through direct promoter binding.	aminoglycoside	Chromosome	Not found	Not found	N/A	N/A	N/A	N/A	N/A	N/A	N/A	TGACAAACGTTCTGATTGTTGAAGATGAACAGGCTATTCGTCGCTTTCTGCGCACGGCGCTGGAGGGCGACGGGATGCGCGTCTATGAGGCCGAAACGCTGCAACGCGGCTTGCTGGAAGCGGCTACCCGTAAGCCAGATTTGATTATTCTCGATCTCGGCCTGCCCGATGGTGATGGGATTGAGTTTATCCGCGACCTGCGCCAGTGGAGCGCGGTGCCGGTGATTGTGCTTTCCGCACGCAGCGAAGAGAGCGACAAAATCGCCGCGCTGGATGCCGGAGCGGATGATTATCTGAGTAAGCCGTTTGGCATTGGCGAATTGCAGGCCCGTCTGCGCGTCGCATTACGCCGCCACTCTGCCACCACCGCGCCCGATCCGCTGGTGAAATTTTCCGATG…
KA13_spades_megahit.gam.fasta	PairedContig_28	11806	12627	-	bacA	1-822/822	===============	0/0	100.00	100.00	card	U00096.3:3204131-3203309	The bacA gene product (BacA) recycles undecaprenyl pyrophosphate during cell wall biosynthesis which confers resistance to bacitracin.	peptide	Chromosome	Not found	Not found	N/A	N/A	N/A	N/A	N/A	N/A	N/A	TAAAAGAACACGACATACACCGCAGCCGCCACAATAAAGCGATAAATGGCGAACGGGATAAACGAAATGCGCTTAATCAATTGCAGGAAGGTTTTAATCGCTATCAGCGCCACCACAAAAGCGGTGATAAACCCAACGGCAAACATCGGGATATCGCCGCTTGTCAGGAAGCCCCAGCTTTTGTAGAGATCGAGCGCCGTTGCGCCCATCATCATCGGCACCGCCAGCAGGAACGAAAACTCGGAAGCAGCGTAACGGCTCACCCCCATCAGCATCCCACCTGAAATGGTCGCCCCGGAACGGGAGAAACCCGGCCACAGCGCCAGACACTGGAAACAGCCAATCATAAATGCCTGACGATAGGTCATATCATCAAGACCCGGCGCACGCGGCTCTTTC…
KA13_spades_megahit.gam.fasta	PairedContig_50	16617	18083	-	mdtP	1-1467/1467	===============	0/0	100.00	98.36	card	AP009048.1:4304509-4303042	Multidrug resistance efflux pump. Could be involved in resistance to puromycin acriflavine and tetraphenylarsonium chloride	acridine_dye;nucleoside	Chromosome	Not found	Not found	N/A	N/A	N/A	N/A	N/A	N/A	N/A	TATTTTTTCTCGACGACGGGAGCCGCCTGATACCCGCCGCCCAGCGATTTCATCAACTGAATGCTTTGGATCACCCGGCGGCTGTCCAGCATCAGTAATGACATCTCTTCGGCAAGTACTGGCAACCGGGCTTCAGTGGCCTGTAAGCGGCTGGTTAAGCCGCGCTGATAGGCGGCCTCGGCAGCGCGCTGGGTGAAGCGCGTTGCTTCCACGCGTTCAGCCTGCATTTCTCGTTCGTCGTTGAGCGTTTGCAGACGCGTGCCGTTGACGGCAACGTCACGCACCGCGTTCAGTACTGACTGGTTGTAACGTTCAATCATCATGTTGCTGGCGGCGCGCGTACCTTCGAGATTGGCATTCAACCGTCCACCGTCAAACAGCGGCAATTTCAGACCCGGG…
KA13_spades_megahit.gam.fasta	PairedContig_50	18080	20131	-	mdtO	1-2052/2052	===============	0/0	100.00	99.03	card	AP009048.1:4306557-4304505	Multidrug resistance efflux pump. Could be involved in resistance to puromycin acriflavine and tetraphenylarsonium chloride	acridine_dye;nucleoside	Chromosome	Not found	Not found	N/A	N/A	N/A	N/A	N/A	N/A	N/A	CATTGCGTGGCTCCTTGTGCCTGTTCCGTGGCGGGCGTTAATGCCGGGGCTGTCCAGTCTGGCAAGCGGGCGAAAAGCTGGCAGACGTGTTGCTCCTGTTTTAATAAGGTGGGCAGGATGGCCTGAGAGGCGGGTGTCTCTTCAAGCGTTATTTGAGGAGAACGGCTGAGTGCGGTTGCCAGACCGGCAGCGTATTTCTCCAGGGCGTCGGCAAACTGACCTGCTCTGTCCGGCTGTAGTGCGTTATCCAGCGCCTGCGCCGAGTTCCAGGTGGCATCCCAGGCGTGAAGAAGATCGCGGCCCTGACGAATAACCGTTTGCGAACGTTCAATCAGTAATGCGCGTTCTTCGCTGTCCAGTTGACGCTCCAGCGCCACGCGTTGGCACATCTCTTCACAG…
KA13_spades_megahit.gam.fasta	PairedContig_50	20131	21162	-	mdtN	1-1032/1032	===============	0/0	100.00	100.00	card	AP009048.1:4307588-4306556	Multidrug resistance efflux pump. Could be involved in resistance to puromycin acriflavine and tetraphenylarsonium chloride.	acridine_dye;nucleoside	Chromosome	Not found	Not found	N/A	N/A	N/A	N/A	N/A	N/A	N/A	TATTGCGGCTCAAGATTAGCGACTGCCGAAGCGCCGATGCGGAACATTTCCGGGTCAGGTTTATCGACCATGATTTTGACCGGAAAACGCTGGGCAACGCGGACCCAGTTAATAGAACGAGACACTTTCGGCAGGCCGCCCAGCACCAGGCCGCCGTCATCCGGTAGCACGCCGTAGCCAATCGAATCCACTTTACCCTCGAAGGTTTTGCCGCTGTCACTCATCAGGCGAATCGTTGCGGGTGTACCTGAGCGAATATTTTTCAGATCGGTTTCGCGGAAGTTGGCGATCACATACCAGTGACGAGTGTCGATTAGGGTAAAAATAGGGCGCATGGCAGAAGCAAATTGCCCGACGGAGGTTTTGAGGGAAATGACCCGGCCATCAAACGGCGCGCGA…
KA13_spades_megahit.gam.fasta	PairedContig_50	43961	45604	-	eptA	1-1644/1644	===============	0/0	100.00	99.39	card	AP009048:4340268-4338624	PmrC mediates the modification of Lipid A by the addition of 4-amino-4-deoxy-L-arabinose (L-Ara4N) and phosphoethanolamine resulting in a less negative cell membrane and decreased binding of polymyxin B.	peptide	Chromosome	Not found	Not found	N/A	N/A	N/A	N/A	N/A	N/A	N/A	CATTCACTCACTCTCCTGCAAGTTTGCAGAATATCATCCGCAGCCTGGTAATACTTCGTCTCAACGCCAGTTAATCCCAATAGCGTGGAGAATAAATTGTCTTGTGAATAGTGTTGCGTTTGCGCCTGTTTTCGCAGGCAGTTCTGGTCAACCTGATACCGTTTTTGATAATCCTCCGACAGCCACAGCAGCATTGGCACCTGTTTTTGGCTATCCGGGGCGATGGCATAAGGCAGACCGTGCAGATAGATGCCATTTTCACCTAACGATTCACCGTGGTCAGAAAGATAAACCAGGCTGGTGGTAAATTTATCCTGATGTTCTTTCAGCAGATTAATCGCTTTATCAACAATATAGTCGACGTAAACCAGCGTGTTGTCGTAAGTGTTCACCAGTTGC…
KA13_spades_megahit.gam.fasta	PairedContig_50	87817	88950	-	Escherichia_coli_ampC	1-1134/1134	===============	0/0	100.00	97.53	card	U00096.3:4378944-4377810	A class C ampC beta-lactamase (cephalosporinase) enzyme described in Escherichia coli shown clinically to confer resistance to penicillin-like and cephalosporin-class antibiotics.	cephalosporin;penam	Chromosome	Not found	Not found	N/A	N/A	N/A	N/A	N/A	N/A	N/A	TACTGCAGAGCGTTGAGAATCTGCCAGGCGGCGGCGACTCTCGCTGGATTGGGATAGTTTTTGTTAGCCAGCATCACGATACCCAGCTCTTTTTCTGGAATAAACGCGACATAGCTACCAAATCCGCCGGTCGCCCCCGTTTTATGCACCCATGATGCGCGTACTGCAGGAGTTGGGGGCGTAATCGCTTTTACGGGGCGTGCTGCCAGTGCAATTTTATTGTCACTGCCGTTAACGATGATGTCAGGATTTACCGGCCAGTCCAGCATTTCCCAGCCCAGACCCTGATACATATCGCCGGTTTGCCAGTAGCGAGATTGTGCCAGTTGTATCCCTTGTTGAAGTGTTTTGTCGTTGATATCACGGTGATTCATATTGCTTCGTACCCAGCAGGCCATA…
KA13_spades_megahit.gam.fasta	PairedContig_52	29012	30244	-	mdtM	1-1233/1233	===============	0/0	100.00	96.35	card	U00096.3:4568519-4567286	Multidrug resistance protein MdtM	acridine_dye;fluoroquinolone;lincosamide;nucleoside;phenicol	Chromosome	Not found	Not found	N/A	N/A	N/A	N/A	N/A	N/A	N/A	CACCGCTCCTCCGCCAGCTCGGCAGCCTGATGTTGGCGCACGCGATTAAGCAATCCGGCCAGGGTGAAAACGACGATAACGCCTGCCACAACGGCTAACAGATGAAACGGCAAGCGACCGCTGTTAAACCACAGCCAGCGGCCGATTTCGACCGAGACAGACATCACCATCAGGATCACCATATTCAGCGATGCGGAGACGGTCCCTTTCGGTAAGTTATTGGAAAACAGCGTAAAGCGGAATAAGGTCGGGAAAATCAAACCAATCCCGAAAGCATACAGACTGGTGCCCAGCACCGACCACAGCCAGACGTGCGGTGACAGCAGATTGCCGATAATCAACAGCGCGAGGCCAACCAGTTGAAGGGGTACGGCACGCCAGATAAAGCGCGGTTCGGTC…
KA12_spades_megahit.gam.fasta	PairedContig_184	38430	41532	-	acrD	1-3114/3114	========/======	1/11	99.65	98.65	card	AP009048.1:2586250-2589364	AcrD is an aminoglycoside efflux pump expressed in E. coli. Its expression can be induced by indole and is regulated by baeRS and cpxAR.	aminoglycoside	Chromosome	Not found	Not found	N/A	N/A	N/A	N/A	N/A	N/A	N/A	TATTCCGGGCGCGGCTTCAGCGGGAAGCGGCGACGCACCAGCACAAAGAACAGCGGCACGAAGTAAATAGCCAGAATAGTAGCTGAAATCATCCCGCCCATTACGCCAGTACCCACCGCATGCTGACCACCGGAACCGGCACCCGTGCTGGTTGCCATTGGCAATACGCCGAAGATAAATGCCAGCGAGGTCATCAGAATCGGGCGTAAACGCTGACGGCAGGCGTGGAGCGTTGCTTCAAACAGGTCGTGGCCTTTTTGGTTCATCTCGTTAGCAAACTCGACGATCAGGATGGCGTTTTTCGCCGATAAACCAATGACCGTTAACAGGCCCACCTGGAAGTAAACGTCGTTTTCCAGCCCGCGCATCCAGGTTGCCAGCAGCGCGCCGATAACCCCC…
KA14_spades_megahit.gam.fasta	PairedContig_35	88485	91634	-	acrB	1-3150/3150	===============	0/0	100.00	99.59	card	U00096.3:484403-481253	Protein subunit of AcrA-AcrB-TolC multidrug efflux complex. AcrB functions as a herterotrimer which forms the inner membrane component and is primarily responsible for substrate recognition and energy transduction by acting as a drug/proton antiporter.	cephalosporin;fluoroquinolone;glycylcycline;penam;phenicol;rifamycin;tetracycline;triclosan	Chromosome	Not found	Not found	N/A	N/A	N/A	N/A	N/A	N/A	N/A	CAATGATGATCGACAGTATGGCTGTGCTCGATATCTTCATTCTTGCGGCTAAAGCGGCGGCGAACCACCACAAAGAATACCGGAACGAAGAAGATTGCCAGTACCGTTGCGGTCACCATCCCGCCCATTACACCGGTACCTACTGCGTTCTGCGCGCCGGAACCAGCACCAGTACTGATAACCAGCGGCATAACGCCGAGGATAAACGCCAGCGAGGTCATCAGGATCGGACGTAAACGCATCCGCACCGCATCAAGCGTCGCTTCAATCAGACCTTTACCTTCTTTATCCATCAAGTCTTTGGCGAATTCGACGATAAGTATCGCGTTCTTCGCCGACAACCCAATGGTTGTGAGCAGGCCTACCTGGAAGTAAACGTCATTGGTCAGGCCACGGAAG…
KA13_spades_megahit.gam.fasta	PairedContig_254	38430	41532	-	acrD	1-3114/3114	========/======	1/11	99.65	98.65	card	AP009048.1:2586250-2589364	AcrD is an aminoglycoside efflux pump expressed in E. coli. Its expression can be induced by indole and is regulated by baeRS and cpxAR.	aminoglycoside	Chromosome	Not found	Not found	N/A	N/A	N/A	N/A	N/A	N/A	N/A	TATTCCGGGCGCGGCTTCAGCGGGAAGCGGCGACGCACCAGCACAAAGAACAGCGGCACGAAGTAAATAGCCAGAATAGTAGCTGAAATCATCCCGCCCATTACGCCAGTACCCACCGCATGCTGACCACCGGAACCGGCACCCGTGCTGGTTGCCATTGGCAATACGCCGAAGATAAATGCCAGCGAGGTCATCAGAATCGGGCGTAAACGCTGACGGCAGGCGTGGAGCGTTGCTTCAAACAGGTCGTGGCCTTTTTGGTTCATCTCGTTAGCAAACTCGACGATCAGGATGGCGTTTTTCGCCGATAAACCAATGACCGTTAACAGGCCCACCTGGAAGTAAACGTCGTTTTCCAGCCCGCGCATCCAGGTTGCCAGCAGCGCGCCGATAACCCCC…
KA14_spades_megahit.gam.fasta	PairedContig_10	147069	148226	+	acrE	1-1158/1158	===============	0/0	100.00	98.88	card	U00096:3413863-3415021	AcrE is a membrane fusion protein similar to AcrA.	cephalosporin;cephamycin;fluoroquinolone;penam	Chromosome	Not found	Not found	N/A	N/A	N/A	N/A	N/A	N/A	N/A	TGACGAAACATGCCAGGTTTTTCCTCCTGCCCTCCTTTATTCTGATCTCCGCGGCTTTAATCGCCGGTTGTAACGATAAGGGAGAAGAGAAAGCTCACGTCGGTGAACCGCAGGTTACCGTTCATATTGTGAAAACGGCCCCGTTAGAAGTTAAGACTGAATTACCAGGCCGCACCAATGCTTACCGTATAGCCGAAGTTCGCCCACAGGTTAGCGGGATCGTACTGAATCGTAATTTCACTGAAGGCAGCGATGTACAAGCAGGCCAGTCCCTGTACCAGATCGATCCCGCGACCTATCAGGCAAATTATGACAGCGCGAAAGGCGAACTGGCGAAAAGTGAAGCCGCCGCCGCCATCGCGCATTTGACGGTAAAACGTTACGTTCCGCTCGTGGGTA…
KA14_spades_megahit.gam.fasta	PairedContig_10	148238	151342	+	acrF	1-3105/3105	===============	0/0	100.00	98.91	card	U00096:3415032-3418137	AcrF is a inner membrane transporter similar to AcrB.	cephalosporin;cephamycin;fluoroquinolone;penam	Chromosome	Not found	Not found	N/A	N/A	N/A	N/A	N/A	N/A	N/A	TGGCAAACTTTTTTATTCGACGACCGATATTTGCATGGGTGCTGGCCATTATTCTGATGATGGCGGGCGCACTGGCGATCCTACAATTGCCCGTCGCTCAGTATCCAACCATTGCACCGCCTGCGGTTTCTGTTTCGGCAAACTATCCAGGTGCTGATGCGCAGACCGTGCAGGATACGGTGACGCAGGTTATCGAACAGAATATGAATGGTATCGATAACCTGATGTATATGTCCTCCACCAGCGATTCCGCCGGTAGCGTGACAATTACCCTTACCTTCCAGTCCGGGACCGATCCTGATATCGCGCAAGTGCAGGTGCAGAACAAACTCCAGCTCGCCACGCCGTTGCTGCCGCAGGAGGTTCAGCAGCAGGGGATCAGTGTTGAAAAGTCCAGTA…
KA14_spades_megahit.gam.fasta	PairedContig_10	146008	146670	-	acrS	1-663/663	===============	0/0	100.00	99.70	card	U00096:3413465-3412802	AcrS is a repressor of the AcrAB efflux complex and is associated with the expression of AcrEF. AcrS is believed to regulate a switch between AcrAB and AcrEF efflux.	cephalosporin;cephamycin;fluoroquinolone;glycylcycline;penam;phenicol;rifamycin;tetracycline;triclosan	Chromosome	Not found	Not found	N/A	N/A	N/A	N/A	N/A	N/A	N/A	TACATGACACTTAATTCATTCGTTTGATGAATTAATTTCGTTATGTTTTCATCTGGCATGAACATTCTTAATACGTTATCGACCAGAGCGGGGGCTTGTTTATAAAGATCATAACCCGCCATATTCATTAACCAGTTTTGAACAATTCCGCTGAAGGCACCATTAATAATAATCATCACAACATCTAAATCGAGGTTATTTGCTACACAACCTTGTTGCTGACACGCCTGCAATACTTCGCGGAGAGTCTGCGGATTGAAGCCCATCTTTTCGCGTATCACTCCCTCGGCCAGCATCTCATCATTAAATTCACATTTGTGATATAAGATTTTCAGCAACGCCTGCTGGCGGGGAATTTTGGCAATATATTGCAAGCCGACAATCAATTTTTCACGCAAT…
KA14_spades_megahit.gam.fasta	PairedContig_160	15897	16716	-	bacA	1-820/822	===============	0/0	99.76	98.90	card	U00096.3:3204131-3203309	The bacA gene product (BacA) recycles undecaprenyl pyrophosphate during cell wall biosynthesis which confers resistance to bacitracin.	peptide	Chromosome	Not found	Not found	N/A	N/A	N/A	N/A	N/A	N/A	N/A	AAAGAACACGACGTACACCGCAGCCGCCACAATAAAGCGATAAATGGCGAACGGGATAAACGAAATGCGCTTAATCAATTGCAGGAAGGTTTTAATCGCTATCAGCGCCACCACAAAAGCGGTGATAAACCCAACGGCAAACATCGGGATATCGCCGGTTGTCAGGAAGCCCCAGCTTTTGTAGAGATCGAGCGCCGTTGCGCCCATCATCATCGGTACCGCCAGCAGGAACGAGAACTCGGAAGCAGCGTAACGGCTCACGCCCATCAGCATCCCACCTGAAATGGTGGCCCCGGAACGGGAGAAACCCGGCCACAGCGCCAGACACTGGAAACAGCCAATCATAAACGCCTGACGATAGGTCATATCATCAAGACCCGGCGCACGCGGCTCTTTCGG…
KA14_spades_megahit.gam.fasta	PairedContig_186	57228	57950	+	baeR	1-723/723	===============	0/0	100.00	97.65	card	AP009048.1:2166412-2167135	BaeR is a response regulator that promotes the expression of MdtABC and AcrD efflux complexes.	aminocoumarin;aminoglycoside	Chromosome	Not found	Not found	N/A	N/A	N/A	N/A	N/A	N/A	N/A	TGACCGAGTTACCAATCGACGAAAACACACCGCGTATTTTGATCGTGGAAGATGAACCGAAGCTGGGGCAGTTGCTCATTGATTATCTGCGTGCTGCGAGCTATGCGCCGACGCTTATCAGCCACGGCGATCAGGTACTGCCGTATGTGCGCCAGACACCACCGGATCTGATCCTGTTGGATCTGATGCTCCCTGGCACCGATGGCTTGACGCTGTGCCGGGAAATTCGTCGTTTTTCTGACATTCCTATCGTGATGGTGACGGCAAAAATCGAAGAGATCGACCGCCTGCTCGGACTGGAGATTGGCGCAGATGACTACATCTGCAAGCCGTACAGCCCACGGGAAGTGGTAGCGCGCGTCAAAACCATTTTGCGCCGTTGCAAACCGCAGCGCGAAT…
KA14_spades_megahit.gam.fasta	PairedContig_186	55828	57231	+	baeS	1-1404/1404	===============	0/0	100.00	99.22	card	AP009048:2165012-2166416	BaeS is a sensor kinase in the BaeSR regulatory system. While it phosphorylates BaeR to increase its activity BaeS is not necessary for overexpressed BaeR to confer resistance.	aminocoumarin;aminoglycoside	Chromosome	Not found	Not found	N/A	N/A	N/A	N/A	N/A	N/A	N/A	TGAAGTTCTGGCGACCCGGTATTACCGGCAAACTGTTTCTGGCGATTTTCGCCACCTGCATTGTCTTGCTGATCAGTATGCACTGGGCGGTGCGTATCAGTTTTGAGCGTGGCTTTATTGATTACATCAAGCATGGTAATGAACAGCGATTACAACTGTTAAGTGATGCGCTTGGCGAGCAGTATGCGCAGCATGGCAACTGGCGCTTCCTGCGCAACAATGATCGCTTTGTCTTTCAGATCCTGCGTTCATTTGAACACGATAATTCGGAAGATAAACCCGGCCCGGGTATGCCACCGCACGGCTGGCGTACCCAGTTCTGGGTGGTTGATCAAAACAACAAAGTGCTGGTTGGTCCGCGAGCGCCGATTCCACCTGACGGTACACGGCGACCCATTC…
KA14_spades_megahit.gam.fasta	PairedContig_181	22590	23963	+	cpxA	1-1374/1374	===============	0/0	100.00	98.91	card	BA000007.3:4905062-4903688	CpxA is a membrane-localized sensor kinase that is activated by envelope stress. It starts a kinase cascade that activates CpxR which promotes efflux complex expression.	aminocoumarin;aminoglycoside	Chromosome	Not found	Not found	N/A	N/A	N/A	N/A	N/A	N/A	N/A	TGATAGGCAGCTTAACCGCGCGCATCTTCGCCATCTTCTGGCTGACGCTGGCGCTGGTGTTGATGTTGGTTTTGATGTTACCCAAGCTCGATTCACGCCAGATGACCGAGCTTCTGGATAGCGAACAGCGTCAGGGGCTGATGATTGAGCAGCATGTCGAAGCGGAGCTGGCGAACGATCCGCCCAACGATTTAATGTGGTGGCGGCGTCTGTTCCGGGCGATTGATAAGTGGGCACCGCCAGGACAGCGTTTGTTATTGGTGACCACCGAAGGCCGCGTGATCGGCGCTGAACGCAGCGAAATGCAGATCATTCGTAACTTTATTGGTCAGGCCGATAACGCCGATCATCCGCAGAAGAAAAAGTATGGCCGCGTGGAACTGGTCGGTCCGTTCTCCG…
KA14_spades_megahit.gam.fasta	PairedContig_47	14942	15574	+	CRP	1-633/633	===============	0/0	100.00	99.21	card	AP009048.1:4154296-4153663	CRP is a global regulator that represses MdtEF multidrug efflux pump expression.	fluoroquinolone;macrolide;penam	Chromosome	Not found	Not found	N/A	N/A	N/A	N/A	N/A	N/A	N/A	TGGTGCTTGGCAAACCGCAAACAGACCCGACTCTCGAATGGTTCTTGTCTCATTGCCACATTCATAAGTACCCATCCAAGAGCACGCTTATTCACCAGGGTGAAAAAGCGGAAACGCTGTACTACATCGTTAAAGGCTCTGTGGCAGTGCTGATCAAAGACGAAGAGGGTAAAGAAATGATCCTCTCCTATCTGAATCAGGGTGATTTTATTGGCGAACTGGGCCTGTTTGAAGAGGGCCAGGAACGTAGCGCATGGGTACGTGCGAAAACCGCCTGTGAAGTGGCTGAAATTTCGTACAAAAAATTTCGCCAATTGATTCAGGTAAACCCGGACATTCTGATGCGTCTGTCTGCACAGATGGCGCGTCGTCTGCAAGTCACTTCAGAGAAAGTGGGCA…
KA13_spades_megahit.gam.fasta	PairedContig_12	112235	113443	+	mdtH	1-1209/1209	===============	0/0	100.00	98.59	card	U00096:1125326-1124117	Multidrug resistance protein MdtH	fluoroquinolone	Chromosome	Not found	Not found	N/A	N/A	N/A	N/A	N/A	N/A	N/A	TGTCCCGCGTATCGCAGGCGAGGAACCTGGGTAAATATTTCCTGCTCATCGATAATATGCTGGTCGTGCTGGGGTTCTTTGTTGTCTTCCCGCTGATCTCTATCCGCTTCGTTGATCAAATGGGCTGGGCCGCCGTCATGGTCGGTATTGCTCTCGGTCTACGCCAGTTTATTCAGCAAGGTCTGGGTATTTTCGGCGGCGCAATTGCCGACCGCTTTGGTGCCAAACCGATGATTGTTACCGGTATGCTGATGCGCGCCGCCGGATTCGCCACAATGGGTATCGCCCACGAACCGTGGCTATTGTGGTTTTCATGCCTGCTCTCGGGACTCGGCGGCACGTTGTTTGATCCGCCGCGTTCGGCGCTGGTGGTGAAACTAATCCGTCCACAACAACGTG…
KA13_spades_megahit.gam.fasta	PairedContig_234	33370	33900	+	emrR	1-531/531	===============	0/0	100.00	100.00	card	U00096.3:2810769-2811300	EmrR is a negative regulator for the EmrAB-TolC multidrug efflux pump in E. coli. Mutations lead to EmrAB-TolC overexpression.	fluoroquinolone	Chromosome	Not found	Not found	N/A	N/A	N/A	N/A	N/A	N/A	N/A	TGGATAGTTCGTTTACGCCCATTGAACAAATGCTAAAATTTCGCGCCAGCCGCCACGAAGATTTTCCTTATCAGGAGATCCTTCTGACTCGTCTTTGCATGCACATGCAAAGCAAGCTGCTGGAGAACCGCAATAAAATGCTGAAGGCTCAGGGGATTAACGAGACGTTGTTTATGGCGTTGATTACGCTGGAGTCTCAGGAAAACCACAGTATTCAGCCTTCTGAATTAAGTTGTGCTCTTGGATCATCCCGTACCAACGCGACGCGTATTGCCGATGAACTGGAAAAACGCGGTTGGATCGAACGTCGTGAAAGCGATAACGATCGCCGCTGCCTGCATCTGCAATTAACGGAAAAAGGTCACGAGTTTTTGCGCGAGGTTTTACCACCGCAGCATA…
KA13_spades_megahit.gam.fasta	PairedContig_234	34027	35199	+	emrA	1-1173/1173	===============	0/0	100.00	99.83	card	AP009048:2810082-2811255	EmrA is a membrane fusion protein providing an efflux pathway with EmrB and TolC between the inner and outer membranes of E. coli a Gram-negative bacterium.	fluoroquinolone	Chromosome	Not found	Not found	N/A	N/A	N/A	N/A	N/A	N/A	N/A	TGAGCGCAAATGCGGAGACTCAAACCCCGCAGCAACCGGTAAAGAAGAGCGGCAAACGTAAGCGTCTGCTCCTCCTTCTCACCTTGCTCTTTATAATTATTGCCGTAGCGATAGGCATTTATTGGTTTTTGGTACTGCGTCACTTCGAAGAAACCGATGACGCATACGTGGCAGGGAATCAAATTCAAATTATGTCTCAGGTGTCTGGCAGCGTGACGAAAGTCTGGGCCGATAACACCGATTTTGTAAAAGAAGGCGACGTGCTGGTCACTCTCGACCCGACAGATGCTCGCCAGGCGTTTGAAAAAGCCAAAACTGCACTGGCTTCCAGCGTTCGCCAAACCCACCAGCTGATGATTAACAGCAAGCAGTTGCAGGCGAATATTGAGGTGCAGAAAA…
KA14_spades_megahit.gam.fasta	PairedContig_191	51001	52644	-	eptA	1-1644/1644	===============	0/0	100.00	99.39	card	AP009048:4340268-4338624	PmrC mediates the modification of Lipid A by the addition of 4-amino-4-deoxy-L-arabinose (L-Ara4N) and phosphoethanolamine resulting in a less negative cell membrane and decreased binding of polymyxin B.	peptide	Chromosome	Not found	Not found	N/A	N/A	N/A	N/A	N/A	N/A	N/A	CATTCACTCACTCTCCTGCAAGTTTGCAGAATATCATCCGCAGCCTGGTAATACTTCGTCTCAACGCCAGTTAATCCCAATAGCGTGGAGAATAAATTGTCTTGTGAATAGTGTTGCGTTTGCGCCTGTTTTCGCAGGCAGTTCTGGTCAACCTGATACCGTTTTTGATAATCCTCCGACAGCCACAGCAGCATTGGCACCTGTTTTTGGCTATCCGGGGCGATGGCATAAGGCAGACCGTGCAGATAGATGCCATTTTCACCTAACGATTCACCGTGGTCAGAAAGATAAACCAGGCTGGTGGTAAATTTATCCTGATGTTCTTTCAGCAGATTAATCGCTTTATCAACAATATAGTCGACGTAAACCAGCGTGTTGTCGTAAGTGTTCACCAGTTGC…
KA14_spades_megahit.gam.fasta	PairedContig_35	91657	92850	-	Escherichia_coli_acrA	1-1194/1194	===============	0/0	100.00	99.75	card	U00096.3:485619-484425	AcrA is a subunit of the AcrAB-TolC multidrug efflux system that in E. coli.	cephalosporin;fluoroquinolone;glycylcycline;penam;phenicol;rifamycin;tetracycline;triclosan	Chromosome	Not found	Not found	N/A	N/A	N/A	N/A	N/A	N/A	N/A	TAAGACTTGGACTGTTCAGGCTGAGCACCGCTTGCGGCTTGCTGGTTATTATCAGCGGTAACTTCTTGTGCTTTTACCTGGACACCAGGACGCACTTTCTGCAGCCCACTTATTACTACGCGATCGCCTGCTTTCAGACCTTCTGTCACCAGCCACTTATCGCCAATAGCCTGGCTTGCAACGATCGGACGGGTCTCCACTTTGTCATCCGCGCCAACTACCAGTACGGTGGCATCGCCACGCGGCGTACGGGTTACGCCCTGTTGCGGGACTAAAATAGCGTTTGGATTAAGCCCTTCTTCCAGACGTGCGCGCACGAACATACCCGGCAGCAGAGTGTGATCCGGGTTCGGGAAGATAGCGCGTAGGGTGATAGACCCAGTGGTCTGATCAACGGTA…
KA14_spades_megahit.gam.fasta	PairedContig_193	17031	18164	-	Escherichia_coli_ampC	1-1134/1134	===============	0/0	100.00	97.44	card	U00096.3:4378944-4377810	A class C ampC beta-lactamase (cephalosporinase) enzyme described in Escherichia coli shown clinically to confer resistance to penicillin-like and cephalosporin-class antibiotics.	cephalosporin;penam	Chromosome	Not found	Not found	N/A	N/A	N/A	N/A	N/A	N/A	N/A	TACTGCAGAGCGTTGAGAATCTGCCAGGCGGCGGCGACTCTCGCTGGATTGGGATAGTTTTTGTTAGCCAGCATCACGATACCCAGCTCTTTTTCTGGAATAAACGCGACATAGCTACCAAATCCGCCGGTCGCCCCCGTTTTATGCACCCATGATGCGCGTACTGCAGGAGTTGGGGGCGTAATCGCTTTTACGGGGCGTGCTGCCAGTGCAATTTTATTGTCACTGCCGTTAACGATGATGTCAGGATTTACCGGCCAGTCCAGCATTTCCCAGCCCAGACCCTGATACATATCGCCGGTTTGCCAGTAGCGAGATTGTGCCAGTTGTATCCCTTGTTGAAGTGTTTTGTCGTTGATATCACGGTGATTCATATTGCTTCGTACCCAGCAGGCCATA…
KA14_spades_megahit.gam.fasta	PairedContig_35	2452	3609	-	Escherichia_coli_ampH	1-1158/1158	===============	0/0	100.00	98.88	card	AP012030.1:396711-395553	AmpH is a class C ampC-like beta-lactamase and penicillin-binding protein identified in Escherichia coli.	cephalosporin;penam	Chromosome	Not found	Not found	N/A	N/A	N/A	N/A	N/A	N/A	N/A	CAGGATGCGGGGATAACCAGCGGTTTATTCCCGCTTAGCTCGGTCACCAGGTCATTGATGCCATCGCTCATATTTTTAAAGCGCGTCAACGGCGAACGAGTGACCACCACAAACGCGCCAATATTCTTCTGCGGGATCATCGCCATATAGGTAATGAAACCGCCACCACCACCTGTCTTCTGAATAATCCCCGGACGACCCTCTTTCGGGGCCATATATACCCAGCCTAAACCAAGCGCATCCGCTTTGCCGGGGACATCCATGCCAATCACTTTCGTAAACTGCGCGCGCTGATAAATCAACGTCTGCATGCGATCTGCCTGGTTACTGCGCTGATAAAAATCAGATGACAAATACTGCTGCATCCAGCGCATCATATCGCCAGGCGTGGAATAGACG…
KA14_spades_megahit.gam.fasta	PairedContig_42	77219	78451	+	Escherichia_coli_mdfA	1-1233/1233	===============	0/0	100.00	98.30	card	JQ394987:0-1233	Multidrug efflux pump in E. coli. This multidrug efflux system was originally identified as the Cmr/CmlA chloramphenicol exporter.	benzalkonium_chloride;rhodamine;tetracycline	Chromosome	Not found	Not found	N/A	N/A	N/A	N/A	N/A	N/A	N/A	TGCAAAATAAATTAGCTTCCGGTGCCAGGCTTGGACGTCAGGCGTTACTTTTCCCTCTCTGTCTGGTGCTTTACGAATTTTCAACCTATATCGGCAACGATATGATTCAACCCGGTATGTTGGCCGTGGTGGAACAATATTAGGCGGGCATTGATTGGGTTCCTACTTCGATGACCGCGTATCTGGCGGGCGGGATGTTTTTACAATGGCTGCTGGGGCCGCTGTCGGATCGTATTGGTCGCCGTCCGGTGATGCTGGCGGGAGTGGTGTGGTTTATCGTCACCTGTCTGGCAATATTGCTGGCGCAAAACATTGAACAATTCACCCTGTTGCGCTTCTTGCAGGGCATAAGCCTCTGTTTCATTGGCGCTGTGGGATACGCCGCAATTCAGGAATCCT…
KA14_spades_megahit.gam.fasta	PairedContig_75	608	1336	+	gadW	1-729/729	===============	0/0	100.00	94.38	card	CP015085.1:2552440-2551711	GadW is an AraC-family regulator that promotes mdtEF expression to confer multidrug resistance. GadW inhibits GadX-dependent activation. GadW clearly represses gadX and in situations where GadX is missing activates gadA and gadBC.	fluoroquinolone;macrolide;penam	Chromosome	Not found	Not found	N/A	N/A	N/A	N/A	N/A	N/A	N/A	TGACTCATGTCTGCTCGGTGATCCTCATTCGTCGTTCATTCGATATTTATCATGAACAGCATAAAATATCGCTGCATAACGAGAGTATCGTGCTGCTGGAGAAAAATTTGGCAGACGATTTTGCGTTTTGTTCACCGGATACGCGACGACTGGATATCGATGAGCTGACAGTTTGCCATTACTTACAAAATATTCGTCAGCTACCACGCAATTTAGGGTTACATAGCAAAGACCGTCTATTAATTAACCAGTCACCCCCCATGCCGCTGGTGACGGCGATTTTTGATAGCTTCAATGAATCCGGGGTAAATTCACCGATACTGAGCAATATGCTCTACCTTTCCTGTTTATCGATGTTTTCTCATAAGAAAGAACTGATCCCCTTACTTTTCAATAGCA…
KA14_spades_megahit.gam.fasta	PairedContig_7	553	966	+	H-NS	1-414/414	===============	0/0	100.00	99.52	card	BA000007.3:1738104-1737690	H-NS is a histone-like protein involved in global gene regulation in Gram-negative bacteria. It is a repressor of the membrane fusion protein genes acrE mdtE and emrK as well as nearby genes of many RND-type multidrug exporters.	cephalosporin;cephamycin;fluoroquinolone;macrolide;penam;tetracycline	Chromosome	Not found	Not found	N/A	N/A	N/A	N/A	N/A	N/A	N/A	TGAGCGAAGCACTTAAAATTCTGAACAACATCCGTACTCTTCGTGCGCAGGCAAGAGAATGTACACTTGAAACGCTGGAAGAAATGCTGGAAAAATTAGAAGTTGTTGTTAACGAACGTCGCGAAGAAGAAAGCGCGGCTGCTGCTGAAGTTGAAGAGCGCACTCGTAAACTGCAGCAATATCGCGAAATGCTGATCGCTGACGGTATTGACCCGAACGAACTGCTGAATAGCCTTGCTGCCGTTAAATCTGGCACCAAAGCTAAACGTGCTCAGCGTCCGGCAAAATATAGCTACGTTGACGAAAACGGCGAAACTAAAACCTGGACTGGCCAGGGCCGTACTCCAGCTGTAATCAAAAAAGCAATGGATGAGCAAGGTAAATCCCTCGACGATTTCC…
KA13_spades_megahit.gam.fasta	PairedContig_76	7820	8497	+	kdpE	1-678/678	===============	0/0	100.00	96.75	card	U00096.3:721733-721055	kdpE is a transcriptional activator that is part of the two-component system KdpD/KdpE that is studied for its regulatory role in potassium transport and has been identified as an adaptive regulator involved in the virulence and intracellular survival of pathogenic bacteria. kdpE regulates a range of virulence loci through direct promoter binding.	aminoglycoside	Chromosome	Not found	Not found	N/A	N/A	N/A	N/A	N/A	N/A	N/A	TGACAAACGTTCTGATTGTTGAAGATGAACAGGCTATTCGTCGCTTTCTGCGCACGGCGCTGGAGGGCGACGGGATGCGCGTCTATGAGGCCGAAACGCTGCAACGCGGCTTGCTGGAAGCGGCTACCCGTAAGCCAGATTTGATTATTCTCGATCTCGGCCTGCCCGATGGTGATGGGATTGAGTTTATCCGCGACCTGCGCCAGTGGAGCGCGGTGCCGGTGATTGTGCTTTCCGCACGCAGCGAAGAGAGCGACAAAATCGCCGCGCTGGATGCCGGAGCGGATGATTATCTGAGTAAGCCGTTTGGCATTGGCGAATTGCAGGCCCGTCTGCGCGTCGCATTACGCCGCCACTCTGCCACCACCGCGCCCGATCCGCTGGTGAAATTTTCCGATG…
KA14_spades_megahit.gam.fasta	PairedContig_220	12144	12527	-	marA	1-384/384	===============	0/0	100.00	99.74	card	AP009048.1:1621287-1621671	In the presence of antibiotic stress E. coli overexpresses the global activator protein MarA which besides inducing MDR efflux pump AcrAB also down- regulates synthesis of the porin OmpF.	carbapenem;cephalosporin;cephamycin;fluoroquinolone;glycylcycline;monobactam;penam;penem;phenicol;rifamycin;tetracycline;triclosan	Chromosome	Not found	Not found	N/A	N/A	N/A	N/A	N/A	N/A	N/A	TAGCTATTGTAATGATTTAATGGATGTAAAAAGCGCGATTCGCCCTGCATATTGGTCATCCGGTATTTATGCGGCGGAACATCAAAGTAATTTTTGAAGGTTCGGGTCAGAGTTTGTTGCGACTCGAAGCCATATCGTTCTGCCAGATAGAGTATCGGCTCGTTACTTTCCTTCAGCTTTTGCGCGATTTCCGTCATCTTACGGCTGCGGATGTATTGGCCTAATGAATGACCGGTTTCTTTTTTAAACATCCGTTGCAGGTGCCATTTGGAGTAACCCGAACGCTCTGACACTTTCTCCAGTGACAGTGGCGATTCCAGGTTGTCCTCGATCCAGTCCAAAATGCTATGAATGGTAATAGCGTCAGTATTGCGTCTGGACAT
KA14_spades_megahit.gam.fasta	PairedContig_186	46998	48245	+	mdtA	1-1248/1248	===============	0/0	100.00	97.92	card	U00096:2154015-2155263	MdtA is the membrane fusion protein of the multidrug efflux complex mdtABC.	aminocoumarin	Chromosome	Not found	Not found	N/A	N/A	N/A	N/A	N/A	N/A	N/A	TGAAAGGCAGTTATAAATCCCGTTGGGTAATCGTAATCGTGGTGGTTATCGCCGCCATCGCCGCATTCTGGTTCTGGCAAGGCCGCAATGACTCCCGGAGTGCAGCCCCAGGGGCGACGAAACAAGCGCAGCAATCGCCAGCGGGTGGTCGCCGTGGTATGCGTTCCGGCCCATTAGCCCCGGTTCAGGCGGCGACCGCCGTAGAACAGGCAGTTCCGCGTTACCTCACCGGGCTTGGCACCATTATCGCCGCTAATACTGTTACGGTGCGCAGCCGCGTGGACGGTCAACTGATGGCGTTACATTTCCAGGAAGGCCAGCAGGTCAAAGCAGGCGATTTACTGGCAGAAATTGACCCCAGCCAGTTCAAAGTTGCATTAGCACAAACCCAGGGCCAAC…
KA14_spades_megahit.gam.fasta	PairedContig_186	48245	51337	+	mdtB	1-3123/3123	========/======	1/30	99.04	97.89	card	U00096:2155262-2158385	MdtB is a transporter that forms a heteromultimer complex with MdtC to form a multidrug transporter. MdtBC is part of the MdtABC-TolC efflux complex.	aminocoumarin	Chromosome	Not found	Not found	N/A	N/A	N/A	N/A	N/A	N/A	N/A	TGCAGGTGTTACCCCCGAGCAGCACAGGCGGCCCGTCGCGCCTGTTTATTATGCGTCCTGTCGCCACCACGCTGCTGATGGTGGCGATCTTACTCGCTGGGATTATCGGTTATCGCGCCCTGCCCGTTTCGGCGCTGCCGGAAGTGGACTATCCGACCATTCAGGTGGTCACGCTCTACCCAGGTGCCAGCCCGGATGTCATGACCTCTGCCGTTACCGCGCCGCTCGAACGCCAGTTCGGGCAGATGTCTGGCCTGAAACAGATGTCGTCGCAAAGTTCCGGCGGTGCGTCAGTTATCACTTTGCAGTTCCAGCTAACATTACCGCTCGATGTCGCCGAGCAGGAAGTGCAGGCCGCGATTAACGCTGCGACCAACTTGTTGCCGAGCGATCTGCCTA…
KA14_spades_megahit.gam.fasta	PairedContig_186	51338	54415	+	mdtC	1-3078/3078	===============	0/0	100.00	97.95	card	U00096:2158385-2161463	MdtC is a transporter that forms a heteromultimer complex with MdtB to form a multidrug transporter. MdtBC is part of the MdtABC-TolC efflux complex. In the absence of MdtB MdtC can form a homomultimer complex that results in a functioning efflux complex with a narrower drug specificity. mdtC corresponds to 3 loci in Pseudomonas aeruginosa PAO1 (gene name: muxC/muxB) and 3 loci in Pseudomonas aer…	aminocoumarin	Chromosome	Not found	Not found	N/A	N/A	N/A	N/A	N/A	N/A	N/A	TGAAGTTTTTTGCCCTCTTCATTTACCGCCCGGTGGCGACAATTTTACTGTCGGTCGCCATTACCCTGTGCGGCATACTGGGCTTCCGTATGCTGCCGGTCGCCCCGCTGCCGCAGGTCGATTTTCCGGTGATTATGGTCAGCGCCTCGCTGCCCGGTGCGTCACCAGAAACAATGGCGTCTTCCGTTGCCACGCCGCTGGAGCGCTCGCTTGGGCGCATTGCCGGGGTCAGCGAAATGACCTCCAGCAGTTCGCTCGGCAGCACACGTATTATTTTGCAGTTTGATTTTGACCGGGACATCAACGGCGCAGCGCGTGATGTGCAGGCGGCGATCAACGCTGCACAAAGTTTGCTGCCCAGTGGGATGCCCAGCCGTCCGACCTATCGCAAAGCTAACC…
KA14_spades_megahit.gam.fasta	PairedContig_75	4837	5994	-	mdtE	1-1158/1158	===============	0/0	100.00	99.57	card	AP009048.1:3981183-3980025	MdtE is the membrane fusion protein of the MdtEF multidrug efflux complex. It shares 70% sequence similarity with AcrA.	fluoroquinolone;macrolide;penam	Chromosome	Not found	Not found	N/A	N/A	N/A	N/A	N/A	N/A	N/A	TATTGTTTCGATTCGGTGCTGGCGTTTTCCTGGCTGGAGGAAATTGCTCGTGCTTTGATACCCGGACGAATGCGTTGCAAACCGGAAACGATCACCCGATCGCCAGCCTGCAAGCCAGAGGTGACAACCCACTGGTCGCCGATGGCTTTGCTGGCTTCAATTTCGCGTAGCTGCACAACATCGTCTTTATCCAGAATAAGCGCCGTTGCTTTACCCTGGGCGTTGTGGGTGACGCCTTCCTGCGGCACCAGTAATACATTCTGGCGGCTACCTTCATCCACTAATGCCGTGACGTACATGCCAGGCAGCAAGTCACCATTTGGGTTGGGGAAAATCGCCCGTAACGTCACGGAGCCCGTGGTTTCATCCACCGTCGGGTCGGAGAATTTCAGCGTGCCG…
KA14_spades_megahit.gam.fasta	PairedContig_75	1699	4812	-	mdtF	1-3114/3114	===============	0/0	100.00	98.49	card	U00096:3660413-3663527	MdtF is the multidrug inner membrane transporter for the MdtEF-TolC efflux complex.	fluoroquinolone;macrolide;penam	Chromosome	Not found	Not found	N/A	N/A	N/A	N/A	N/A	N/A	N/A	TACGCTTTTTTAAAGCGGGCAAAGAGATGTTCCACTACAACGAAAAAGACCGGAACGAAGTAAATTGCCAGCACTGTTGCGGCAAACATCCCGCCCATCACGCCGGTACCTACCGCGTTTTGCGCGCCAGAACCGGCACCATGACTGATAACCAGCGGCAGCACGCCGAGAATAAAGGCCAGAGAGGTCATCAGGATTGGGCGTAAACGCATCCGCGCCGCTTCGATGATTGCCTCTATCGGCGTTTTCCCTTCTTTCTGCATCATCTCAACGGCAAATTCGACAATCAGGATGGCGTTCTTGGCGGAAAGCCCGATGGTGGTCAGCAAACCAACCTGGAAGTAGACGTCATTACTTAAGCCGCGCAGATCGGTGGCCAGTAATGCGCCAACGACGCCT…
KA14_spades_megahit.gam.fasta	PairedContig_5	16918	18144	-	mdtG	1-1227/1227	===============	0/0	100.00	99.59	card	CP000800.1:1192954-1191727	The MdtG protein also named YceE appears to be a member of the major facilitator superfamily of transporters and it has been reported when overexpressed to increase fosfomycin and deoxycholate resistances. mdtG is a member of the marA-soxS-rob regulon.	fosfomycin	Chromosome	Not found	Not found	N/A	N/A	N/A	N/A	N/A	N/A	N/A	CAGTTCGATACCTGGGGTATTCGACGACGACGTAGACTGTTCCATGAATAGACTGCGTTGAATAACACTACGCCAGCGGTGACGAGAAATACCGCTCTGAAACCGTAGTTCGCTGAAATCGCTGCTCCCATCAATGGTCCGGTAACGTTGCCAACATCACGAAACGATTGGTTATAGCTGAAGATACGCCCGGCGATCTGGTTGCTCGAGTTGTAAACCAACAATGTCTGTACGGCGGGGAGTAGTGCACCATCGGCGGCACCGAGCAAAAAACGTAAAATCCCAAGTTGCAATGGCGTCTGAACGTAAGACATTGGGATCAACAGCAGTACAGAAAAGATCAGCGCTGTAATCAGGATCTTTTCGGGTCCGATTCGATCGCCAAGTTTGCCGAGTCGT…
KA13_spades_megahit.gam.fasta	PairedContig_234	35216	36754	+	emrB	1-1539/1539	===============	0/0	100.00	100.00	card	U00096:2812615-2814154	emrB is a translocase in the emrB -TolC efflux protein in E. coli. It recognizes substrates including carbonyl cyanide m-chlorophenylhydrazone (CCCP) nalidixic acid and thioloactomycin.	fluoroquinolone	Chromosome	Not found	Not found	N/A	N/A	N/A	N/A	N/A	N/A	N/A	TGCAACAGCAAAAACCGCTGGAAGGCGCGCAACTGGTCATTATGACGATTGCGCTGTCACTGGCGACATTCATGCAGGTGCTGGACTCCACCATTGCTAACGTGGCGATCCCCACTATCGCCGGGAATCTGGGCTCATCGCTCAGCCAGGGAACGTGGGTAATCACTTCTTTCGGGGTGGCGAATGCCATCTCGATCCCGCTTACCGGCTGGCTGGCAAAGCGCGTCGGGGAAGTGAAACTGTTCCTTTGGTCCACCATCGCCTTTGCTATTGCGTCGTGGGCGTGTGGTGTCTCCAGCAGCCTGAATATGCTGATCTTCTTCCGCGTGATTCAGGGGATTGTCGCCGGGCCGTTGATCCCGCTTTCGCAAAGTCTATTGCTGAATAACTACCCGCCAG…
KA14_spades_megahit.gam.fasta	PairedContig_187	315	1547	+	mdtM	1-1233/1233	===============	0/0	100.00	96.35	card	U00096.3:4568519-4567286	Multidrug resistance protein MdtM	acridine_dye;fluoroquinolone;lincosamide;nucleoside;phenicol	Chromosome	Not found	Not found	N/A	N/A	N/A	N/A	N/A	N/A	N/A	TGCCACGTTTTTTTGCCCGCCATGCCGCCACGCTGTTTTTCCCGATGGCGTTGATTTTGTATGACTTTGCTGCGTATCTGTCGACGGACCTGATCCAGCCAGGGATCATTAATGTGGTCCGTGATTTTAATGCCGATGTCAGTCTGGCCCCGGCTGCCGTCAGTCTCTATCTCGCTGGAGGCATGGCATTGCAGTGGCTGCTGGGGCCGCTTTCCGACAGGGTTGGCCGCAGGCCGGTGCTGATTACCGGGGCGCTAATATTTACCCTTGCCTGCGCTGCGACAATGTTCACAACGTCTATGACACAGTTTCTTATCGCGCGTGCAATTCAGGGCACCAGTATCTGTTTTATTGCCACCGTTGGTTATGTCACGGTGCAGGAGGCGTTCGGACAGACAA…
KA14_spades_megahit.gam.fasta	PairedContig_191	27172	28203	-	mdtN	1-1032/1032	===============	0/0	100.00	100.00	card	AP009048.1:4307588-4306556	Multidrug resistance efflux pump. Could be involved in resistance to puromycin acriflavine and tetraphenylarsonium chloride.	acridine_dye;nucleoside	Chromosome	Not found	Not found	N/A	N/A	N/A	N/A	N/A	N/A	N/A	TATTGCGGCTCAAGATTAGCGACTGCCGAAGCGCCGATGCGGAACATTTCCGGGTCAGGTTTATCGACCATGATTTTGACCGGAAAACGCTGGGCAACGCGGACCCAGTTAATAGAACGAGACACTTTCGGCAGGCCGCCCAGCACCAGGCCGCCGTCATCCGGTAGCACGCCGTAGCCAATCGAATCCACTTTACCCTCGAAGGTTTTGCCGCTGTCACTCATCAGGCGAATCGTTGCGGGTGTACCTGAGCGAATATTTTTCAGATCGGTTTCGCGGAAGTTGGCGATCACATACCAGTGACGAGTGTCGATTAGGGTAAAAATAGGGCGCATGGCAGAAGCAAATTGCCCGACGGAGGTTTTGAGGGAAATGACCCGGCCATCAAACGGCGCGCGA…
KA14_spades_megahit.gam.fasta	PairedContig_191	25121	27172	-	mdtO	1-2052/2052	===============	0/0	100.00	99.03	card	AP009048.1:4306557-4304505	Multidrug resistance efflux pump. Could be involved in resistance to puromycin acriflavine and tetraphenylarsonium chloride	acridine_dye;nucleoside	Chromosome	Not found	Not found	N/A	N/A	N/A	N/A	N/A	N/A	N/A	CATTGCGTGGCTCCTTGTGCCTGTTCCGTGGCGGGCGTTAATGCCGGGGCTGTCCAGTCTGGCAAGCGGGCGAAAAGCTGGCAGACGTGTTGCTCCTGTTTTAATAAGGTGGGCAGGATGGCCTGAGAGGCGGGTGTCTCTTCAAGCGTTATTTGAGGAGAACGGCTGAGTGCGGTTGCCAGACCGGCAGCGTATTTCTCCAGGGCGTCGGCAAACTGACCTGCTCTGTCCGGCTGTAGTGCGTTATCCAGCGCCTGCGCCGAGTTCCAGGTGGCATCCCAGGCGTGAAGAAGATCGCGGCCCTGACGAATAACCGTTTGCGAACGTTCAATCAGTAATGCGCGTTCTTCGCTGTCCAGTTGACGCTCCAGCGCCACGCGTTGGCACATCTCTTCACAG…
KA14_spades_megahit.gam.fasta	PairedContig_191	23658	25124	-	mdtP	1-1467/1467	===============	0/0	100.00	98.36	card	AP009048.1:4304509-4303042	Multidrug resistance efflux pump. Could be involved in resistance to puromycin acriflavine and tetraphenylarsonium chloride	acridine_dye;nucleoside	Chromosome	Not found	Not found	N/A	N/A	N/A	N/A	N/A	N/A	N/A	TATTTTTTCTCGACGACGGGAGCCGCCTGATACCCGCCGCCCAGCGATTTCATCAACTGAATGCTTTGGATCACCCGGCGGCTGTCCAGCATCAGTAATGACATCTCTTCGGCAAGTACTGGCAACCGGGCTTCAGTGGCCTGTAAGCGGCTGGTTAAGCCGCGCTGATAGGCGGCCTCGGCAGCGCGCTGGGTGAAGCGCGTTGCTTCCACGCGTTCAGCCTGCATTTCTCGTTCGTCGTTGAGCGTTTGCAGACGCGTGCCGTTGACGGCAACGTCACGCACCGCGTTCAGTACTGACTGGTTGTAACGTTCAATCATCATGTTGCTGGCGGCGCGCGTACCTTCGAGATTGGCATTCAACCGTCCACCGTCAAACAGCGGCAATTTCAGACCCGGG…
KA14_spades_megahit.gam.fasta	PairedContig_123	17483	17959	-	mphB	1-477/477	===============	0/0	100.00	98.74	card	AE005174.2:3397370-3397847	The mphB gene encodes for MPH(2')-II. This enzymes phosphorylates 14-membered and 16-membered macrolides. It phosphorylates macrolides in GTP- dependent manner at 2'-OH hydroxyl of desosamine sugar of macrolides.	macrolide	Chromosome	Not found	Not found	N/A	N/A	N/A	N/A	N/A	N/A	N/A	CACGCAATTTTTCTGGCCATCAGATAGATGGCCGGTTCCTGCACAATTTCATCCAACAGATGAATGAATTGAATGCTACGCGCCTGCCACACAGACGTCGCGTCATCCGCCAGTGGCGCGAATGCCCGGGTCAACAGGGCGGTGTGGCTGGCGTCAATAACAATCTCACCAAAAGTCATCACCCCCAGCATCTTACGTCGGGCTTGCTCCTCTTCGACCAGTGCAAGCCAATCTTCGTATTCCGTCAGTGGGCAGCGGAAGGCGACATTCAGACAATCAATCACGCCAACGTGATGACCGATAGCCAGCGAGTAATACATTACCTGAGAGCTGTGTTCCGGCATCTCGTCGCTACTGGCGACAAACTTTTTTCGCAGCGTCCAGAAAACAATTTCCCCG…
KA14_spades_megahit.gam.fasta	PairedContig_73	41026	42774	+	msbA	1-1749/1749	===============	0/0	100.00	98.97	card	U00096.3:966620-968369	MsbA is a multidrug resistance transporter homolog from E. coli and belongs to a superfamily of transporters that contain an adenosine triphosphate (ATP) binding cassette (ABC) which is also called a nucleotide-binding domain (NBD). MsbA is a member of the MDR-ABC transporter group by sequence homology. MsbA transports lipid A a major component of the bacterial outer cell membrane and is the only…	nitroimidazole	Chromosome	Not found	Not found	N/A	N/A	N/A	N/A	N/A	N/A	N/A	TGCATAACGACAAAGATCTCTCTACGTGGCAGACGTTCCGCCGACTGTGGCCAACCATTGCGCCTTTTAAAGCGGGTCTGATCGTGGCGGGCGTAGCGTTAATCCTCAACGCAGCCAGCGATACCTTCATGTTATCGCTCCTTAAGCCACTTCTTGATGATGGCTTTGGTAAAACAGATCGCTCCGTGCTGGTGTGGATGCCGCTGGTGGTGATCGGGCTGATGATTTTACGTGGTATCACCAGCTATGTCTCCAGCTACTGTATCTCCTGGGTATCAGGAAAGGTGGTAATGACCATGCGTCGCCGCCTGTTTGGTCACATGATGGGAATGCCGGTTTCATTTTTTGACAAACAGTCAACGGGGACGCTGTTGTCACGTATCACCTACGATTCCGAAC…
KA14_spades_megahit.gam.fasta	PairedContig_3	94077	95045	-	pmrF	1-969/969	===============	0/0	100.00	99.48	card	U00096:2367070-2368039	PmrF is required for the synthesis and transfer of 4-amino-4-deoxy-L-arabinose (Ara4N) to Lipid A which allows gram-negative bacteria to resist the antimicrobial activity of cationic antimicrobial peptides and antibiotics such as polymyxin. pmrF corresponds to 1 locus in Pseudomonas aeruginosa PAO1 and 1 locus in Pseudomonas aeruginosa LESB58.	peptide	Chromosome	Not found	Not found	N/A	N/A	N/A	N/A	N/A	N/A	N/A	TATTCATTTTCCTTGCTGGATGGACGGATAACTTGCTGAACAAAATAGCGGGGGCGGGCGCGGACATCGGTGTAGATCCTGCCGATATATTCACCGAGCAATCCCATGCCGATAAACTGAGCGCCAATAAAAGTAAACAGCACGGCAAATAGCATAAAGACGCCTTCTGCCGCCCATTGTGGTCCGAAGGTCAGGCGTAAAATCACCAGCAGCACCGCAATGCTAAAACCTCCAATCGCAATAATGCTGCCGAGCAGACTCAGCATACGTAGCGGCGTTGTGGTAAGGCAGGTCACCAGGTCGTACATCAAATTAATCAGGCGCATAAAACTGTATTTGGATTCACCAAACTCACGCTCGGCATGATGTACTGGAATTTCAATGGCACGGCGGGCGAAG…
KA14_spades_megahit.gam.fasta	PairedContig_79	7127	8614	-	tolC	1-1488/1488	===============	0/0	100.00	98.45	card	FJ768952:0-1488	TolC is a protein subunit of many multidrug efflux complexes in Gram negative bacteria. It is an outer membrane efflux protein and is constitutively open. Regulation of efflux activity is often at its periplasmic entrance by other components of the efflux complex.	aminocoumarin;aminoglycoside;carbapenem;cephalosporin;cephamycin;fluoroquinolone;glycylcycline;macrolide;penam;penem;peptide;phenicol;rifamycin;tetracycline;triclosan	Chromosome	Not found	Not found	N/A	N/A	N/A	N/A	N/A	N/A	N/A	CAGTTACGGAAAGGGTTATGACCGTTACTGGTGGTAGTGCGTGCGGATGTTTGCTGAACGACGGGTGCCGGGCTATCAGGCGCATAACCATCAGCAATAGCATTCTGTTCCGGCGTTTGCGGGGCAACGTTTTCCGGATTAGTGGAAACCGGTTTGCTCAGCGCATTGTTCAGTGCCAGCAGATCCTGCTCGTTCAACGTACCCAGGGCTGACTTAATATTCAGCTGATTAATCAGGTAGTTATAATGCGCATTTGCCAGCTCTTGCTTAGCGTTGTACAGCGTGGTGGTTGCATCCAACACATCAACAATGGTACGCGTACCGACCGAGTAGCCCGCTTCCATCGCGTCTAATGAGCTTTGAGCGGAAACTACGGCTTGTTTGTAGGCGTTAATGCTA…
KA14_spades_megahit.gam.fasta	PairedContig_162	10266	11432	+	ugd	1-1167/1167	===============	0/0	100.00	83.89	card	U00096:2099613-2098446	PmrE is required for the synthesis and transfer of 4-amino-4-deoxy-L-arabinose (Ara4N) to Lipid A which allows gram-negative bacteria to resist the antimicrobial activity of cationic antimicrobial peptides and antibiotics such as polymyxin	peptide	Chromosome	Not found	Not found	N/A	N/A	N/A	N/A	N/A	N/A	N/A	TGAAAATCACCATTTCCGGAACCGGTTATGTTGGCCTGTCTAATGGGCTATTAATCGCACAAAATCATAACGTTGTAGCATTAGATATTTTGCCATCTCGCGTTGCAATGCTAAATGATCGGATATCTCCTATTGTTGATAAAGAAATTCAGCAATTTTTGCAATCAGACAAAATACGTTTTAAGGCCACATTAGATAAAAAAGAAGCCTACCGGAATGCTGATTATGTAATCATCGCAACCCCGACCGACTATGATCCGAAAACCAATTATTTCAATACATCTAGCGTAGAATCAGTAATTAAAGATGTTACAGAAATAAATCCTTGTGCCGTAATGATTATTAAGTCCACGGTTCCGGTAGGTTTTACGGCCGCGATGCAAAAAAAATTCAAGACTG…
KA14_spades_megahit.gam.fasta	PairedContig_3	153228	154871	+	yojI	1-1644/1644	===============	0/0	100.00	98.78	card	U00096.3:2308615-2306971	YojI mediates resistance to the peptide antibiotic microcin J25 when it is expressed from a multicopy vector. YojI is capable of pumping out microcin molecules. The outer membrane protein TolC in addition to YojI is required for export of microcin J25 out of the cell. Microcin J25 is thus the first known substrate for YojI.	peptide	Chromosome	Not found	Not found	N/A	N/A	N/A	N/A	N/A	N/A	N/A	TGGAACTTCTTGTACTTGTCTGGCGGCAGTATCGCTGGCCATTTATCAGTGTGATGGCGCTAAGCCTCGCCAGTGCGGCATTAGGCATTGGCTTAATTGCTTTTATCAATCAGCGCCTTATCGAAACGGCGGATACCAGTCTGCTGGTATTGCCGGAGTTTCTGGGATTATTGCTGCTGTTGATGGCAGTCACTCTCGGATCGCAACTGGCGCTCACCACTTTGGGGCATCACTTCGTTTACCGACTGCGTAGTGAATTTATCAAGCGGATTCTGGATACCCACGTCGAGCGCATTGAACAACTCGGTAGCGCCTCGTTGCTGGCGGGATTAACCAGCGATGTGCGCAATATCACCATTGCTTTTGTGCGTCTTCCGGAACTGGTGCAGGGGATCATTC…
KA15_spades_megahit.gam.fasta	PairedContig_18	88485	91634	-	acrB	1-3150/3150	===============	0/0	100.00	99.59	card	U00096.3:484403-481253	Protein subunit of AcrA-AcrB-TolC multidrug efflux complex. AcrB functions as a herterotrimer which forms the inner membrane component and is primarily responsible for substrate recognition and energy transduction by acting as a drug/proton antiporter.	cephalosporin;fluoroquinolone;glycylcycline;penam;phenicol;rifamycin;tetracycline;triclosan	Chromosome	Not found	Not found	N/A	N/A	N/A	N/A	N/A	N/A	N/A	CAATGATGATCGACAGTATGGCTGTGCTCGATATCTTCATTCTTGCGGCTAAAGCGGCGGCGAACCACCACAAAGAATACCGGAACGAAGAAGATTGCCAGTACCGTTGCGGTCACCATCCCGCCCATTACACCGGTACCTACTGCGTTCTGCGCGCCGGAACCAGCACCAGTACTGATAACCAGCGGCATAACGCCGAGGATAAACGCCAGCGAGGTCATCAGGATCGGACGTAAACGCATCCGCACCGCATCAAGCGTCGCTTCAATCAGACCTTTACCTTCTTTATCCATCAAGTCTTTGGCGAATTCGACGATAAGTATCGCGTTCTTCGCCGACAACCCAATGGTTGTGAGCAGGCCTACCTGGAAGTAAACGTCATTGGTCAGGCCACGGAAG…
KA14_spades_megahit.gam.fasta	PairedContig_123	38664	41766	-	acrD	1-3114/3114	========/======	1/11	99.65	98.62	card	AP009048.1:2586250-2589364	AcrD is an aminoglycoside efflux pump expressed in E. coli. Its expression can be induced by indole and is regulated by baeRS and cpxAR.	aminoglycoside	Chromosome	Not found	Not found	N/A	N/A	N/A	N/A	N/A	N/A	N/A	TATTCCGGGCGCGGCTTCAGCGGGAAGCGGCGACGCACCAGCACAAAGAACAGCGGCACGAAGTAAATAGCCAGAATAGTAGCTGAAATCATCCCGCCCATTACGCCAGTACCCACCGCATGCTGACCACCGGAACCGGCACCCGTGCTGGTTGCCATTGGCAATATGCCGAAGATAAATGCCAGCGAGGTCATCAGAATCGGGCGTAAACGCTGACGGCAGGCGTGGAGCGTTGCTTCAAACAGGTCGTGGCCTTTTTGGTTCATCTCGTTAGCAAACTCGACGATCAGGATGGCGTTTTTCGCCGATAAACCAATGACCGTTAACAGGCCCACCTGGAAGTAAACGTCGTTTTCCAGCCCGCGCATCCAGGTTGCCAGCAGCGCGCCGATAACCCCC…
KA15_spades_megahit.gam.fasta	PairedContig_219	147069	148226	+	acrE	1-1158/1158	===============	0/0	100.00	98.88	card	U00096:3413863-3415021	AcrE is a membrane fusion protein similar to AcrA.	cephalosporin;cephamycin;fluoroquinolone;penam	Chromosome	Not found	Not found	N/A	N/A	N/A	N/A	N/A	N/A	N/A	TGACGAAACATGCCAGGTTTTTCCTCCTGCCCTCCTTTATTCTGATCTCCGCGGCTTTAATCGCCGGTTGTAACGATAAGGGAGAAGAGAAAGCTCACGTCGGTGAACCGCAGGTTACCGTTCATATTGTGAAAACGGCCCCGTTAGAAGTTAAGACTGAATTACCAGGCCGCACCAATGCTTACCGTATAGCCGAAGTTCGCCCACAGGTTAGCGGGATCGTACTGAATCGTAATTTCACTGAAGGCAGCGATGTACAAGCAGGCCAGTCCCTGTACCAGATCGATCCCGCGACCTATCAGGCAAATTATGACAGCGCGAAAGGCGAACTGGCGAAAAGTGAAGCCGCCGCCGCCATCGCGCATTTGACGGTAAAACGTTACGTTCCGCTCGTGGGTA…
KA15_spades_megahit.gam.fasta	PairedContig_219	148238	151342	+	acrF	1-3105/3105	===============	0/0	100.00	98.91	card	U00096:3415032-3418137	AcrF is a inner membrane transporter similar to AcrB.	cephalosporin;cephamycin;fluoroquinolone;penam	Chromosome	Not found	Not found	N/A	N/A	N/A	N/A	N/A	N/A	N/A	TGGCAAACTTTTTTATTCGACGACCGATATTTGCATGGGTGCTGGCCATTATTCTGATGATGGCGGGCGCACTGGCGATCCTACAATTGCCCGTCGCTCAGTATCCAACCATTGCACCGCCTGCGGTTTCTGTTTCGGCAAACTATCCAGGTGCTGATGCGCAGACCGTGCAGGATACGGTGACGCAGGTTATCGAACAGAATATGAATGGTATCGATAACCTGATGTATATGTCCTCCACCAGCGATTCCGCCGGTAGCGTGACAATTACCCTTACCTTCCAGTCCGGGACCGATCCTGATATCGCGCAAGTGCAGGTGCAGAACAAACTCCAGCTCGCCACGCCGTTGCTGCCGCAGGAGGTTCAGCAGCAGGGGATCAGTGTTGAAAAGTCCAGTA…
KA15_spades_megahit.gam.fasta	PairedContig_219	146008	146670	-	acrS	1-663/663	===============	0/0	100.00	99.70	card	U00096:3413465-3412802	AcrS is a repressor of the AcrAB efflux complex and is associated with the expression of AcrEF. AcrS is believed to regulate a switch between AcrAB and AcrEF efflux.	cephalosporin;cephamycin;fluoroquinolone;glycylcycline;penam;phenicol;rifamycin;tetracycline;triclosan	Chromosome	Not found	Not found	N/A	N/A	N/A	N/A	N/A	N/A	N/A	TACATGACACTTAATTCATTCGTTTGATGAATTAATTTCGTTATGTTTTCATCTGGCATGAACATTCTTAATACGTTATCGACCAGAGCGGGGGCTTGTTTATAAAGATCATAACCCGCCATATTCATTAACCAGTTTTGAACAATTCCGCTGAAGGCACCATTAATAATAATCATCACAACATCTAAATCGAGGTTATTTGCTACACAACCTTGTTGCTGACACGCCTGCAATACTTCGCGGAGAGTCTGCGGATTGAAGCCCATCTTTTCGCGTATCACTCCCTCGGCCAGCATCTCATCATTAAATTCACATTTGTGATATAAGATTTTCAGCAACGCCTGCTGGCGGGGAATTTTGGCAATATATTGCAAGCCGACAATCAATTTTTCACGCAAT…
KA15_spades_megahit.gam.fasta	PairedContig_12	16421	17240	-	bacA	1-820/822	===============	0/0	99.76	98.90	card	U00096.3:3204131-3203309	The bacA gene product (BacA) recycles undecaprenyl pyrophosphate during cell wall biosynthesis which confers resistance to bacitracin.	peptide	Chromosome	Not found	Not found	N/A	N/A	N/A	N/A	N/A	N/A	N/A	AAAGAACACGACGTACACCGCAGCCGCCACAATAAAGCGATAAATGGCGAACGGGATAAACGAAATGCGCTTAATCAATTGCAGGAAGGTTTTAATCGCTATCAGCGCCACCACAAAAGCGGTGATAAACCCAACGGCAAACATCGGGATATCGCCGGTTGTCAGGAAGCCCCAGCTTTTGTAGAGATCGAGCGCCGTTGCGCCCATCATCATCGGTACCGCCAGCAGGAACGAGAACTCGGAAGCAGCGTAACGGCTCACGCCCATCAGCATCCCACCTGAAATGGTGGCCCCGGAACGGGAGAAACCCGGCCACAGCGCCAGACACTGGAAACAGCCAATCATAAACGCCTGACGATAGGTCATATCATCAAGACCCGGCGCACGCGGCTCTTTCGG…
KA15_spades_megahit.gam.fasta	PairedContig_13	57224	57946	+	baeR	1-723/723	===============	0/0	100.00	97.65	card	AP009048.1:2166412-2167135	BaeR is a response regulator that promotes the expression of MdtABC and AcrD efflux complexes.	aminocoumarin;aminoglycoside	Chromosome	Not found	Not found	N/A	N/A	N/A	N/A	N/A	N/A	N/A	TGACCGAGTTACCAATCGACGAAAACACACCGCGTATTTTGATCGTGGAAGATGAACCGAAGCTGGGGCAGTTGCTCATTGATTATCTGCGTGCTGCGAGCTATGCGCCGACGCTTATCAGCCACGGCGATCAGGTACTGCCGTATGTGCGCCAGACACCACCGGATCTGATCCTGTTGGATCTGATGCTCCCTGGCACCGATGGCTTGACGCTGTGCCGGGAAATTCGTCGTTTTTCTGACATTCCTATCGTGATGGTGACGGCAAAAATCGAAGAGATCGACCGCCTGCTCGGACTGGAGATTGGCGCAGATGACTACATCTGCAAGCCGTACAGCCCACGGGAAGTGGTAGCGCGCGTCAAAACCATTTTGCGCCGTTGCAAACCGCAGCGCGAAT…
KA15_spades_megahit.gam.fasta	PairedContig_13	55824	57227	+	baeS	1-1404/1404	===============	0/0	100.00	99.22	card	AP009048:2165012-2166416	BaeS is a sensor kinase in the BaeSR regulatory system. While it phosphorylates BaeR to increase its activity BaeS is not necessary for overexpressed BaeR to confer resistance.	aminocoumarin;aminoglycoside	Chromosome	Not found	Not found	N/A	N/A	N/A	N/A	N/A	N/A	N/A	TGAAGTTCTGGCGACCCGGTATTACCGGCAAACTGTTTCTGGCGATTTTCGCCACCTGCATTGTCTTGCTGATCAGTATGCACTGGGCGGTGCGTATCAGTTTTGAGCGTGGCTTTATTGATTACATCAAGCATGGTAATGAACAGCGATTACAACTGTTAAGTGATGCGCTTGGCGAGCAGTATGCGCAGCATGGCAACTGGCGCTTCCTGCGCAACAATGATCGCTTTGTCTTTCAGATCCTGCGTTCATTTGAACACGATAATTCGGAAGATAAACCCGGCCCGGGTATGCCACCGCACGGCTGGCGTACCCAGTTCTGGGTGGTTGATCAAAACAACAAAGTGCTGGTTGGTCCGCGAGCGCCGATTCCACCTGACGGTACACGGCGACCCATTC…
KA15_spades_megahit.gam.fasta	PairedContig_129	22590	23963	+	cpxA	1-1374/1374	===============	0/0	100.00	98.91	card	BA000007.3:4905062-4903688	CpxA is a membrane-localized sensor kinase that is activated by envelope stress. It starts a kinase cascade that activates CpxR which promotes efflux complex expression.	aminocoumarin;aminoglycoside	Chromosome	Not found	Not found	N/A	N/A	N/A	N/A	N/A	N/A	N/A	TGATAGGCAGCTTAACCGCGCGCATCTTCGCCATCTTCTGGCTGACGCTGGCGCTGGTGTTGATGTTGGTTTTGATGTTACCCAAGCTCGATTCACGCCAGATGACCGAGCTTCTGGATAGCGAACAGCGTCAGGGGCTGATGATTGAGCAGCATGTCGAAGCGGAGCTGGCGAACGATCCGCCCAACGATTTAATGTGGTGGCGGCGTCTGTTCCGGGCGATTGATAAGTGGGCACCGCCAGGACAGCGTTTGTTATTGGTGACCACCGAAGGCCGCGTGATCGGCGCTGAACGCAGCGAAATGCAGATCATTCGTAACTTTATTGGTCAGGCCGATAACGCCGATCATCCGCAGAAGAAAAAGTATGGCCGCGTGGAACTGGTCGGTCCGTTCTCCG…
KA15_spades_megahit.gam.fasta	PairedContig_25	99355	99987	-	CRP	1-633/633	===============	0/0	100.00	99.21	card	AP009048.1:4154296-4153663	CRP is a global regulator that represses MdtEF multidrug efflux pump expression.	fluoroquinolone;macrolide;penam	Chromosome	Not found	Not found	N/A	N/A	N/A	N/A	N/A	N/A	N/A	TAACGAGTGCCGTAAACGACGATGGTTTTACCGTGTGCGGAGATCAGGTTCTGATCTTCCAGCATCTTCAGAATGCGTCCCACGGTTTCACGAGAACAGCCGACAATCTGACCGATTTCCTGACGGGTAATTTTGATTTGCATACCGTCCGGGTGAGTCATAGCATCTGGTTGTTTTGCCAGGTTCAGCAGAGTCTGTGCAATGCGGCCCGTCACGTCGAGGAACGCCAGGTTGCCCACTTTCTCTGAAGTGACTTGCAGACGACGCGCCATCTGTGCAGACAGACGCATCAGAATGTCCGGGTTTACCTGAATCAATTGGCGAAATTTTTTGTACGAAATTTCAGCCACTTCACAGGCGGTTTTCGCACGTACCCATGCGCTACGTTCCTGGCCCTCT…
KA14_spades_megahit.gam.fasta	PairedContig_80	75674	76846	-	emrA	1-1173/1173	===============	0/0	100.00	98.55	card	AP009048:2810082-2811255	EmrA is a membrane fusion protein providing an efflux pathway with EmrB and TolC between the inner and outer membranes of E. coli a Gram-negative bacterium.	fluoroquinolone	Chromosome	Not found	Not found	N/A	N/A	N/A	N/A	N/A	N/A	N/A	TAGCCAGCGTTAGCTTTTACGATATCGTCGATCAGTTTATTGACAGGTGCCAGGCTGATTTCACGCGCGGTACTTACCGCGACCGGTGTTGAACGTACTTTATTTGCCAGTACCTGACCGTCACGGTTAGTGGTATTGACGCTCACCAGCGTGGACAAACCAATGCGCAGCGGGTATTGCTCCAGCTGTTTCTGGTCCAGTTCGATACGCACAGGTAGACGCTGAACGACTTTGATCCAGTTACCGGTCGCATTTTGCGCCGGAAGCAGTGAGAATGCGCTACCTGTGCCCATATCCAGACCAACCACTTTACCGGTGTATTTCACATCATCGCCGTAAATATCCGTGGTGATAGTGACCGGCTGACCGATACGCATATTGGCAATCTGCGTCTCTTTA…
KA14_spades_megahit.gam.fasta	PairedContig_80	74119	75657	-	emrB	1-1539/1539	===============	0/0	100.00	99.87	card	U00096:2812615-2814154	emrB is a translocase in the emrB -TolC efflux protein in E. coli. It recognizes substrates including carbonyl cyanide m-chlorophenylhydrazone (CCCP) nalidixic acid and thioloactomycin.	fluoroquinolone	Chromosome	Not found	Not found	N/A	N/A	N/A	N/A	N/A	N/A	N/A	TAGTGCGCACCGCCTCCGCCGCCACCTGCGCCAAATGGCGGTTTAGCAAACCACACCAGCCCCAGCAGTACGAGGAATATCCCGGCTGACATCCAGAAGATCTCATTGGCGGAAATAATCAGCCCCTGATTGGTGATCTGCTGGGCAATCCAGCCTGATGCCTGCTGTTGCGTCATCCCAAGCCCTTCCAGTTGACTGTACATCGCCTGGGCATTCGGGTTGAACGGGTTTACCGACTCAGTCAACTGCGCATGGTGCATCGACTCGCGGTTGGTCCACATGGTCGTGGTTATCGACGTGCCGATAGACCCCGCCAGCGTTCGCGTAAAGTTAGAGAGGCTCGATGCCGCCGCCAGTCGTTCCGGTGGCAAACCAGACAGCGTAATGGTGGTCAGCGGC…
KA14_spades_megahit.gam.fasta	PairedContig_80	76973	77503	-	emrR	1-531/531	===============	0/0	100.00	100.00	card	U00096.3:2810769-2811300	EmrR is a negative regulator for the EmrAB-TolC multidrug efflux pump in E. coli. Mutations lead to EmrAB-TolC overexpression.	fluoroquinolone	Chromosome	Not found	Not found	N/A	N/A	N/A	N/A	N/A	N/A	N/A	TAGCTCATCGCTTCGAGAACCACACCGTCTTGTTCCATCTGGTCGAGACGGGAGAGCAATTTGCGGGTGATTTGCTCGAGCTGATCTTTTTCTGTTGTGCTGAGCGCGGACCAGAGTTGATGCAGGCAGTTATGCTGCGGTGGTAAAACCTCGCGCAAAAACTCGTGACCTTTTTCCGTTAATTGCAGATGCAGGCAGCGGCGATCGTTATCGCTTTCACGACGTTCGATCCAACCGCGTTTTTCCAGTTCATCGGCAATACGCGTCGCGTTGGTACGGGATGATCCAAGAGCACAACTTAATTCAGAAGGCTGAATACTGTGGTTTTCCTGAGACTCCAGCGTAATCAACGCCATAAACAACGTCTCGTTAATCCCCTGAGCCTTCAGCATTTTATTG…
KA15_spades_megahit.gam.fasta	PairedContig_198	51001	52644	-	eptA	1-1644/1644	===============	0/0	100.00	99.39	card	AP009048:4340268-4338624	PmrC mediates the modification of Lipid A by the addition of 4-amino-4-deoxy-L-arabinose (L-Ara4N) and phosphoethanolamine resulting in a less negative cell membrane and decreased binding of polymyxin B.	peptide	Chromosome	Not found	Not found	N/A	N/A	N/A	N/A	N/A	N/A	N/A	CATTCACTCACTCTCCTGCAAGTTTGCAGAATATCATCCGCAGCCTGGTAATACTTCGTCTCAACGCCAGTTAATCCCAATAGCGTGGAGAATAAATTGTCTTGTGAATAGTGTTGCGTTTGCGCCTGTTTTCGCAGGCAGTTCTGGTCAACCTGATACCGTTTTTGATAATCCTCCGACAGCCACAGCAGCATTGGCACCTGTTTTTGGCTATCCGGGGCGATGGCATAAGGCAGACCGTGCAGATAGATGCCATTTTCACCTAACGATTCACCGTGGTCAGAAAGATAAACCAGGCTGGTGGTAAATTTATCCTGATGTTCTTTCAGCAGATTAATCGCTTTATCAACAATATAGTCGACGTAAACCAGCGTGTTGTCGTAAGTGTTCACCAGTTGC…
KA15_spades_megahit.gam.fasta	PairedContig_18	91657	92850	-	Escherichia_coli_acrA	1-1194/1194	===============	0/0	100.00	99.75	card	U00096.3:485619-484425	AcrA is a subunit of the AcrAB-TolC multidrug efflux system that in E. coli.	cephalosporin;fluoroquinolone;glycylcycline;penam;phenicol;rifamycin;tetracycline;triclosan	Chromosome	Not found	Not found	N/A	N/A	N/A	N/A	N/A	N/A	N/A	TAAGACTTGGACTGTTCAGGCTGAGCACCGCTTGCGGCTTGCTGGTTATTATCAGCGGTAACTTCTTGTGCTTTTACCTGGACACCAGGACGCACTTTCTGCAGCCCACTTATTACTACGCGATCGCCTGCTTTCAGACCTTCTGTCACCAGCCACTTATCGCCAATAGCCTGGCTTGCAACGATCGGACGGGTCTCCACTTTGTCATCCGCGCCAACTACCAGTACGGTGGCATCGCCACGCGGCGTACGGGTTACGCCCTGTTGCGGGACTAAAATAGCGTTTGGATTAAGCCCTTCTTCCAGACGTGCGCGCACGAACATACCCGGCAGCAGAGTGTGATCCGGGTTCGGGAAGATAGCGCGTAGGGTGATAGACCCAGTGGTCTGATCAACGGTA…
KA15_spades_megahit.gam.fasta	PairedContig_58	16857	17990	-	Escherichia_coli_ampC	1-1134/1134	===============	0/0	100.00	97.44	card	U00096.3:4378944-4377810	A class C ampC beta-lactamase (cephalosporinase) enzyme described in Escherichia coli shown clinically to confer resistance to penicillin-like and cephalosporin-class antibiotics.	cephalosporin;penam	Chromosome	Not found	Not found	N/A	N/A	N/A	N/A	N/A	N/A	N/A	TACTGCAGAGCGTTGAGAATCTGCCAGGCGGCGGCGACTCTCGCTGGATTGGGATAGTTTTTGTTAGCCAGCATCACGATACCCAGCTCTTTTTCTGGAATAAACGCGACATAGCTACCAAATCCGCCGGTCGCCCCCGTTTTATGCACCCATGATGCGCGTACTGCAGGAGTTGGGGGCGTAATCGCTTTTACGGGGCGTGCTGCCAGTGCAATTTTATTGTCACTGCCGTTAACGATGATGTCAGGATTTACCGGCCAGTCCAGCATTTCCCAGCCCAGACCCTGATACATATCGCCGGTTTGCCAGTAGCGAGATTGTGCCAGTTGTATCCCTTGTTGAAGTGTTTTGTCGTTGATATCACGGTGATTCATATTGCTTCGTACCCAGCAGGCCATA…
KA15_spades_megahit.gam.fasta	PairedContig_18	2452	3609	-	Escherichia_coli_ampH	1-1158/1158	===============	0/0	100.00	98.88	card	AP012030.1:396711-395553	AmpH is a class C ampC-like beta-lactamase and penicillin-binding protein identified in Escherichia coli.	cephalosporin;penam	Chromosome	Not found	Not found	N/A	N/A	N/A	N/A	N/A	N/A	N/A	CAGGATGCGGGGATAACCAGCGGTTTATTCCCGCTTAGCTCGGTCACCAGGTCATTGATGCCATCGCTCATATTTTTAAAGCGCGTCAACGGCGAACGAGTGACCACCACAAACGCGCCAATATTCTTCTGCGGGATCATCGCCATATAGGTAATGAAACCGCCACCACCACCTGTCTTCTGAATAATCCCCGGACGACCCTCTTTCGGGGCCATATATACCCAGCCTAAACCAAGCGCATCCGCTTTGCCGGGGACATCCATGCCAATCACTTTCGTAAACTGCGCGCGCTGATAAATCAACGTCTGCATGCGATCTGCCTGGTTACTGCGCTGATAAAAATCAGATGACAAATACTGCTGCATCCAGCGCATCATATCGCCAGGCGTGGAATAGACG…
KA15_spades_megahit.gam.fasta	PairedContig_2	149543	150775	-	Escherichia_coli_mdfA	1-1233/1233	===============	0/0	100.00	98.30	card	JQ394987:0-1233	Multidrug efflux pump in E. coli. This multidrug efflux system was originally identified as the Cmr/CmlA chloramphenicol exporter.	benzalkonium_chloride;rhodamine;tetracycline	Chromosome	Not found	Not found	N/A	N/A	N/A	N/A	N/A	N/A	N/A	TACCCTTCGTGAGAATTTCCCATCTGTTTATCTTTTAAAAAGATAACCATCAGCGACAGCCACAAAATTCCGTTGACAAGGTTGAAGAGATTAAACAGTCCGTTGCCCCCGTTCAGCCAGGCATGTTTGCTGATTTCAATACCAACGGTAAAGATCAGCATTTGCAGCATTCCCATCGCGGCAGAAACCGTACCTTTACTCATATCGCTGGCAAACAGGGTTAATCGCACCAGTCCCGCATTCGCCAGACCAATACCGAAAGCATAAATACTTAACCCGGCAGTCATCCATAAATACGCGTGCGATGAGATAACCGTTGCCGCAGCAGCGACCAATAGACCAATCATAATCGGCCAGCCGCCCATAATAATCAGCGAACGTACGGTGCGGCGCGAGGTC…
KA15_spades_megahit.gam.fasta	PairedContig_21	608	1336	+	gadW	1-729/729	===============	0/0	100.00	94.38	card	CP015085.1:2552440-2551711	GadW is an AraC-family regulator that promotes mdtEF expression to confer multidrug resistance. GadW inhibits GadX-dependent activation. GadW clearly represses gadX and in situations where GadX is missing activates gadA and gadBC.	fluoroquinolone;macrolide;penam	Chromosome	Not found	Not found	N/A	N/A	N/A	N/A	N/A	N/A	N/A	TGACTCATGTCTGCTCGGTGATCCTCATTCGTCGTTCATTCGATATTTATCATGAACAGCATAAAATATCGCTGCATAACGAGAGTATCGTGCTGCTGGAGAAAAATTTGGCAGACGATTTTGCGTTTTGTTCACCGGATACGCGACGACTGGATATCGATGAGCTGACAGTTTGCCATTACTTACAAAATATTCGTCAGCTACCACGCAATTTAGGGTTACATAGCAAAGACCGTCTATTAATTAACCAGTCACCCCCCATGCCGCTGGTGACGGCGATTTTTGATAGCTTCAATGAATCCGGGGTAAATTCACCGATACTGAGCAATATGCTCTACCTTTCCTGTTTATCGATGTTTTCTCATAAGAAAGAACTGATCCCCTTACTTTTCAATAGCA…
KA15_spades_megahit.gam.fasta	PairedContig_4	553	966	+	H-NS	1-414/414	===============	0/0	100.00	99.52	card	BA000007.3:1738104-1737690	H-NS is a histone-like protein involved in global gene regulation in Gram-negative bacteria. It is a repressor of the membrane fusion protein genes acrE mdtE and emrK as well as nearby genes of many RND-type multidrug exporters.	cephalosporin;cephamycin;fluoroquinolone;macrolide;penam;tetracycline	Chromosome	Not found	Not found	N/A	N/A	N/A	N/A	N/A	N/A	N/A	TGAGCGAAGCACTTAAAATTCTGAACAACATCCGTACTCTTCGTGCGCAGGCAAGAGAATGTACACTTGAAACGCTGGAAGAAATGCTGGAAAAATTAGAAGTTGTTGTTAACGAACGTCGCGAAGAAGAAAGCGCGGCTGCTGCTGAAGTTGAAGAGCGCACTCGTAAACTGCAGCAATATCGCGAAATGCTGATCGCTGACGGTATTGACCCGAACGAACTGCTGAATAGCCTTGCTGCCGTTAAATCTGGCACCAAAGCTAAACGTGCTCAGCGTCCGGCAAAATATAGCTACGTTGACGAAAACGGCGAAACTAAAACCTGGACTGGCCAGGGCCGTACTCCAGCTGTAATCAAAAAAGCAATGGATGAGCAAGGTAAATCCCTCGACGATTTCC…
KA14_spades_megahit.gam.fasta	PairedContig_138	4567	5244	-	kdpE	1-678/678	===============	0/0	100.00	96.75	card	U00096.3:721733-721055	kdpE is a transcriptional activator that is part of the two-component system KdpD/KdpE that is studied for its regulatory role in potassium transport and has been identified as an adaptive regulator involved in the virulence and intracellular survival of pathogenic bacteria. kdpE regulates a range of virulence loci through direct promoter binding.	aminoglycoside	Chromosome	Not found	Not found	N/A	N/A	N/A	N/A	N/A	N/A	N/A	CAAAGCATAAACCGATACCCAATACCGGTTTCAGTAATGAAGTGGCGAGGCCGGGCCGGATCCTGTTCCAGTTTTTGTCGCAGATGTCCCATATAAATACGCAAATAGTGACTGTGTTCGACCGCGTTTGGCCCCCACACCTGATTGAGTAACTGGCGCTGGGTGAGCACTTTCCCGGCATTATTCAGCAGCACCGCCAGCAGGCGAAACTCAATCGGGGTGAGATGCACCTCTTCCTCACCGCGATGGATCACGCGGGCGGCTAAATCGACGGTAACATCGGAAAATTTCACCAGCGGATCGGGCGCGGTGGTGGCAGAGTGGCGGCGTAATGCGACGCGCAGACGGGCCTGCAATTCGCCAATGCCAAACGGCTTACTCAGATAATCATCCGCTCCG…
KA15_spades_megahit.gam.fasta	PairedContig_187	12144	12527	-	marA	1-384/384	===============	0/0	100.00	99.74	card	AP009048.1:1621287-1621671	In the presence of antibiotic stress E. coli overexpresses the global activator protein MarA which besides inducing MDR efflux pump AcrAB also down- regulates synthesis of the porin OmpF.	carbapenem;cephalosporin;cephamycin;fluoroquinolone;glycylcycline;monobactam;penam;penem;phenicol;rifamycin;tetracycline;triclosan	Chromosome	Not found	Not found	N/A	N/A	N/A	N/A	N/A	N/A	N/A	TAGCTATTGTAATGATTTAATGGATGTAAAAAGCGCGATTCGCCCTGCATATTGGTCATCCGGTATTTATGCGGCGGAACATCAAAGTAATTTTTGAAGGTTCGGGTCAGAGTTTGTTGCGACTCGAAGCCATATCGTTCTGCCAGATAGAGTATCGGCTCGTTACTTTCCTTCAGCTTTTGCGCGATTTCCGTCATCTTACGGCTGCGGATGTATTGGCCTAATGAATGACCGGTTTCTTTTTTAAACATCCGTTGCAGGTGCCATTTGGAGTAACCCGAACGCTCTGACACTTTCTCCAGTGACAGTGGCGATTCCAGGTTGTCCTCGATCCAGTCCAAAATGCTATGAATGGTAATAGCGTCAGTATTGCGTCTGGACAT
KA15_spades_megahit.gam.fasta	PairedContig_13	46994	48241	+	mdtA	1-1248/1248	===============	0/0	100.00	97.92	card	U00096:2154015-2155263	MdtA is the membrane fusion protein of the multidrug efflux complex mdtABC.	aminocoumarin	Chromosome	Not found	Not found	N/A	N/A	N/A	N/A	N/A	N/A	N/A	TGAAAGGCAGTTATAAATCCCGTTGGGTAATCGTAATCGTGGTGGTTATCGCCGCCATCGCCGCATTCTGGTTCTGGCAAGGCCGCAATGACTCCCGGAGTGCAGCCCCAGGGGCGACGAAACAAGCGCAGCAATCGCCAGCGGGTGGTCGCCGTGGTATGCGTTCCGGCCCATTAGCCCCGGTTCAGGCGGCGACCGCCGTAGAACAGGCAGTTCCGCGTTACCTCACCGGGCTTGGCACCATTATCGCCGCTAATACTGTTACGGTGCGCAGCCGCGTGGACGGTCAACTGATGGCGTTACATTTCCAGGAAGGCCAGCAGGTCAAAGCAGGCGATTTACTGGCAGAAATTGACCCCAGCCAGTTCAAAGTTGCATTAGCACAAACCCAGGGCCAAC…
KA15_spades_megahit.gam.fasta	PairedContig_13	48241	51333	+	mdtB	1-3123/3123	========/======	1/30	99.04	97.89	card	U00096:2155262-2158385	MdtB is a transporter that forms a heteromultimer complex with MdtC to form a multidrug transporter. MdtBC is part of the MdtABC-TolC efflux complex.	aminocoumarin	Chromosome	Not found	Not found	N/A	N/A	N/A	N/A	N/A	N/A	N/A	TGCAGGTGTTACCCCCGAGCAGCACAGGCGGCCCGTCGCGCCTGTTTATTATGCGTCCTGTCGCCACCACGCTGCTGATGGTGGCGATCTTACTCGCTGGGATTATCGGTTATCGCGCCCTGCCCGTTTCGGCGCTGCCGGAAGTGGACTATCCGACCATTCAGGTGGTCACGCTCTACCCAGGTGCCAGCCCGGATGTCATGACCTCTGCCGTTACCGCGCCGCTCGAACGCCAGTTCGGGCAGATGTCTGGCCTGAAACAGATGTCGTCGCAAAGTTCCGGCGGTGCGTCAGTTATCACTTTGCAGTTCCAGCTAACATTACCGCTCGATGTCGCCGAGCAGGAAGTGCAGGCCGCGATTAACGCTGCGACCAACTTGTTGCCGAGCGATCTGCCTA…
KA15_spades_megahit.gam.fasta	PairedContig_13	51334	54411	+	mdtC	1-3078/3078	===============	0/0	100.00	97.95	card	U00096:2158385-2161463	MdtC is a transporter that forms a heteromultimer complex with MdtB to form a multidrug transporter. MdtBC is part of the MdtABC-TolC efflux complex. In the absence of MdtB MdtC can form a homomultimer complex that results in a functioning efflux complex with a narrower drug specificity. mdtC corresponds to 3 loci in Pseudomonas aeruginosa PAO1 (gene name: muxC/muxB) and 3 loci in Pseudomonas aer…	aminocoumarin	Chromosome	Not found	Not found	N/A	N/A	N/A	N/A	N/A	N/A	N/A	TGAAGTTTTTTGCCCTCTTCATTTACCGCCCGGTGGCGACAATTTTACTGTCGGTCGCCATTACCCTGTGCGGCATACTGGGCTTCCGTATGCTGCCGGTCGCCCCGCTGCCGCAGGTCGATTTTCCGGTGATTATGGTCAGCGCCTCGCTGCCCGGTGCGTCACCAGAAACAATGGCGTCTTCCGTTGCCACGCCGCTGGAGCGCTCGCTTGGGCGCATTGCCGGGGTCAGCGAAATGACCTCCAGCAGTTCGCTCGGCAGCACACGTATTATTTTGCAGTTTGATTTTGACCGGGACATCAACGGCGCAGCGCGTGATGTGCAGGCGGCGATCAACGCTGCACAAAGTTTGCTGCCCAGTGGGATGCCCAGCCGTCCGACCTATCGCAAAGCTAACC…
KA15_spades_megahit.gam.fasta	PairedContig_21	4837	5994	-	mdtE	1-1158/1158	===============	0/0	100.00	99.57	card	AP009048.1:3981183-3980025	MdtE is the membrane fusion protein of the MdtEF multidrug efflux complex. It shares 70% sequence similarity with AcrA.	fluoroquinolone;macrolide;penam	Chromosome	Not found	Not found	N/A	N/A	N/A	N/A	N/A	N/A	N/A	TATTGTTTCGATTCGGTGCTGGCGTTTTCCTGGCTGGAGGAAATTGCTCGTGCTTTGATACCCGGACGAATGCGTTGCAAACCGGAAACGATCACCCGATCGCCAGCCTGCAAGCCAGAGGTGACAACCCACTGGTCGCCGATGGCTTTGCTGGCTTCAATTTCGCGTAGCTGCACAACATCGTCTTTATCCAGAATAAGCGCCGTTGCTTTACCCTGGGCGTTGTGGGTGACGCCTTCCTGCGGCACCAGTAATACATTCTGGCGGCTACCTTCATCCACTAATGCCGTGACGTACATGCCAGGCAGCAAGTCACCATTTGGGTTGGGGAAAATCGCCCGTAACGTCACGGAGCCCGTGGTTTCATCCACCGTCGGGTCGGAGAATTTCAGCGTGCCG…
KA15_spades_megahit.gam.fasta	PairedContig_21	1699	4812	-	mdtF	1-3114/3114	===============	0/0	100.00	98.49	card	U00096:3660413-3663527	MdtF is the multidrug inner membrane transporter for the MdtEF-TolC efflux complex.	fluoroquinolone;macrolide;penam	Chromosome	Not found	Not found	N/A	N/A	N/A	N/A	N/A	N/A	N/A	TACGCTTTTTTAAAGCGGGCAAAGAGATGTTCCACTACAACGAAAAAGACCGGAACGAAGTAAATTGCCAGCACTGTTGCGGCAAACATCCCGCCCATCACGCCGGTACCTACCGCGTTTTGCGCGCCAGAACCGGCACCATGACTGATAACCAGCGGCAGCACGCCGAGAATAAAGGCCAGAGAGGTCATCAGGATTGGGCGTAAACGCATCCGCGCCGCTTCGATGATTGCCTCTATCGGCGTTTTCCCTTCTTTCTGCATCATCTCAACGGCAAATTCGACAATCAGGATGGCGTTCTTGGCGGAAAGCCCGATGGTGGTCAGCAAACCAACCTGGAAGTAGACGTCATTACTTAAGCCGCGCAGATCGGTGGCCAGTAATGCGCCAACGACGCCT…
KA15_spades_megahit.gam.fasta	PairedContig_3	16918	18144	-	mdtG	1-1227/1227	===============	0/0	100.00	99.59	card	CP000800.1:1192954-1191727	The MdtG protein also named YceE appears to be a member of the major facilitator superfamily of transporters and it has been reported when overexpressed to increase fosfomycin and deoxycholate resistances. mdtG is a member of the marA-soxS-rob regulon.	fosfomycin	Chromosome	Not found	Not found	N/A	N/A	N/A	N/A	N/A	N/A	N/A	CAGTTCGATACCTGGGGTATTCGACGACGACGTAGACTGTTCCATGAATAGACTGCGTTGAATAACACTACGCCAGCGGTGACGAGAAATACCGCTCTGAAACCGTAGTTCGCTGAAATCGCTGCTCCCATCAATGGTCCGGTAACGTTGCCAACATCACGAAACGATTGGTTATAGCTGAAGATACGCCCGGCGATCTGGTTGCTCGAGTTGTAAACCAACAATGTCTGTACGGCGGGGAGTAGTGCACCATCGGCGGCACCGAGCAAAAAACGTAAAATCCCAAGTTGCAATGGCGTCTGAACGTAAGACATTGGGATCAACAGCAGTACAGAAAAGATCAGCGCTGTAATCAGGATCTTTTCGGGTCCGATTCGATCGCCAAGTTTGCCGAGTCGT…
KA14_spades_megahit.gam.fasta	PairedContig_5	26775	27983	-	mdtH	1-1209/1209	===============	0/0	100.00	98.59	card	U00096:1125326-1124117	Multidrug resistance protein MdtH	fluoroquinolone	Chromosome	Not found	Not found	N/A	N/A	N/A	N/A	N/A	N/A	N/A	CAGGCGTCGCGTTCCAGCAAACGACGCGCGGCGCGTTTCTGACTAAACTGCCAACCCAGCGCAAGGAAAGTGAAGATGCCAATAATTCCCAGCATCATCCACGGAAGCTCTGGCTGGTGCGCCGATTTGCCCAGGTCAAACAGCCAGCCACCACCGATATAACCAATAGCGCCGCCAATCGCCAGACCCAGACGGCTAAACCCCATATAGCTGCCGCGAGCTCTTGCGTCCGCCAGCGAAGCACTTAAGGTTTCACGCGCAGGCTCGGCAATGATCGACCCGATATAAAACAGACAAATCAGGGTGAAAAGTTGTTGCAGGCCGCTGACCATGCCCACCGGCATCATGCTTAATGACATTATCAACAGCCCAGCCATCAACCGGTGTTCCAGACGAAAA…
KA15_spades_megahit.gam.fasta	PairedContig_149	315	1547	+	mdtM	1-1233/1233	===============	0/0	100.00	96.35	card	U00096.3:4568519-4567286	Multidrug resistance protein MdtM	acridine_dye;fluoroquinolone;lincosamide;nucleoside;phenicol	Chromosome	Not found	Not found	N/A	N/A	N/A	N/A	N/A	N/A	N/A	TGCCACGTTTTTTTGCCCGCCATGCCGCCACGCTGTTTTTCCCGATGGCGTTGATTTTGTATGACTTTGCTGCGTATCTGTCGACGGACCTGATCCAGCCAGGGATCATTAATGTGGTCCGTGATTTTAATGCCGATGTCAGTCTGGCCCCGGCTGCCGTCAGTCTCTATCTCGCTGGAGGCATGGCATTGCAGTGGCTGCTGGGGCCGCTTTCCGACAGGGTTGGCCGCAGGCCGGTGCTGATTACCGGGGCGCTAATATTTACCCTTGCCTGCGCTGCGACAATGTTCACAACGTCTATGACACAGTTTCTTATCGCGCGTGCAATTCAGGGCACCAGTATCTGTTTTATTGCCACCGTTGGTTATGTCACGGTGCAGGAGGCGTTCGGACAGACAA…
KA15_spades_megahit.gam.fasta	PairedContig_198	27172	28203	-	mdtN	1-1032/1032	===============	0/0	100.00	100.00	card	AP009048.1:4307588-4306556	Multidrug resistance efflux pump. Could be involved in resistance to puromycin acriflavine and tetraphenylarsonium chloride.	acridine_dye;nucleoside	Chromosome	Not found	Not found	N/A	N/A	N/A	N/A	N/A	N/A	N/A	TATTGCGGCTCAAGATTAGCGACTGCCGAAGCGCCGATGCGGAACATTTCCGGGTCAGGTTTATCGACCATGATTTTGACCGGAAAACGCTGGGCAACGCGGACCCAGTTAATAGAACGAGACACTTTCGGCAGGCCGCCCAGCACCAGGCCGCCGTCATCCGGTAGCACGCCGTAGCCAATCGAATCCACTTTACCCTCGAAGGTTTTGCCGCTGTCACTCATCAGGCGAATCGTTGCGGGTGTACCTGAGCGAATATTTTTCAGATCGGTTTCGCGGAAGTTGGCGATCACATACCAGTGACGAGTGTCGATTAGGGTAAAAATAGGGCGCATGGCAGAAGCAAATTGCCCGACGGAGGTTTTGAGGGAAATGACCCGGCCATCAAACGGCGCGCGA…
KA15_spades_megahit.gam.fasta	PairedContig_198	25121	27172	-	mdtO	1-2052/2052	===============	0/0	100.00	99.03	card	AP009048.1:4306557-4304505	Multidrug resistance efflux pump. Could be involved in resistance to puromycin acriflavine and tetraphenylarsonium chloride	acridine_dye;nucleoside	Chromosome	Not found	Not found	N/A	N/A	N/A	N/A	N/A	N/A	N/A	CATTGCGTGGCTCCTTGTGCCTGTTCCGTGGCGGGCGTTAATGCCGGGGCTGTCCAGTCTGGCAAGCGGGCGAAAAGCTGGCAGACGTGTTGCTCCTGTTTTAATAAGGTGGGCAGGATGGCCTGAGAGGCGGGTGTCTCTTCAAGCGTTATTTGAGGAGAACGGCTGAGTGCGGTTGCCAGACCGGCAGCGTATTTCTCCAGGGCGTCGGCAAACTGACCTGCTCTGTCCGGCTGTAGTGCGTTATCCAGCGCCTGCGCCGAGTTCCAGGTGGCATCCCAGGCGTGAAGAAGATCGCGGCCCTGACGAATAACCGTTTGCGAACGTTCAATCAGTAATGCGCGTTCTTCGCTGTCCAGTTGACGCTCCAGCGCCACGCGTTGGCACATCTCTTCACAG…
KA15_spades_megahit.gam.fasta	PairedContig_198	23658	25124	-	mdtP	1-1467/1467	===============	0/0	100.00	98.36	card	AP009048.1:4304509-4303042	Multidrug resistance efflux pump. Could be involved in resistance to puromycin acriflavine and tetraphenylarsonium chloride	acridine_dye;nucleoside	Chromosome	Not found	Not found	N/A	N/A	N/A	N/A	N/A	N/A	N/A	TATTTTTTCTCGACGACGGGAGCCGCCTGATACCCGCCGCCCAGCGATTTCATCAACTGAATGCTTTGGATCACCCGGCGGCTGTCCAGCATCAGTAATGACATCTCTTCGGCAAGTACTGGCAACCGGGCTTCAGTGGCCTGTAAGCGGCTGGTTAAGCCGCGCTGATAGGCGGCCTCGGCAGCGCGCTGGGTGAAGCGCGTTGCTTCCACGCGTTCAGCCTGCATTTCTCGTTCGTCGTTGAGCGTTTGCAGACGCGTGCCGTTGACGGCAACGTCACGCACCGCGTTCAGTACTGACTGGTTGTAACGTTCAATCATCATGTTGCTGGCGGCGCGCGTACCTTCGAGATTGGCATTCAACCGTCCACCGTCAAACAGCGGCAATTTCAGACCCGGG…
KA15_spades_megahit.gam.fasta	PairedContig_92	77241	77717	+	mphB	1-477/477	===============	0/0	100.00	98.74	card	AE005174.2:3397370-3397847	The mphB gene encodes for MPH(2')-II. This enzymes phosphorylates 14-membered and 16-membered macrolides. It phosphorylates macrolides in GTP- dependent manner at 2'-OH hydroxyl of desosamine sugar of macrolides.	macrolide	Chromosome	Not found	Not found	N/A	N/A	N/A	N/A	N/A	N/A	N/A	TGCCGACGATCCACGTCTCAATAGTATCGTTCAGCAACTCTTTCGCGTACTCCGGGGGTTACATGACTGAAGAGTGCGGGGAAATTGTTTTCTGGACGCTGCGAAAAAAGTTTGTCGCCAGTAGCGACGAGATGCCGGAACACAGCTCTCAGGTAATGTATTACTCGCTGGCTATCGGTCATCACGTTGGCGTGATTGATTGTCTGAATGTCGCCTTCCGCTGCCCACTGACGGAATACGAAGATTGGCTTGCACTGGTCGAAGAGGAGCAAGCCCGACGTAAGATGCTGGGGGTGATGACTTTTGGTGAGATTGTTATTGACGCCAGCCACACCGCCCTGTTGACCCGGGCATTCGCGCCACTGGCGGATGACGCGACGTCTGTGTGGCAGGCGCGTA…
KA15_spades_megahit.gam.fasta	PairedContig_2	65833	67581	-	msbA	1-1749/1749	===============	0/0	100.00	98.97	card	U00096.3:966620-968369	MsbA is a multidrug resistance transporter homolog from E. coli and belongs to a superfamily of transporters that contain an adenosine triphosphate (ATP) binding cassette (ABC) which is also called a nucleotide-binding domain (NBD). MsbA is a member of the MDR-ABC transporter group by sequence homology. MsbA transports lipid A a major component of the bacterial outer cell membrane and is the only…	nitroimidazole	Chromosome	Not found	Not found	N/A	N/A	N/A	N/A	N/A	N/A	N/A	CATTGGCCAAACTGCATTTTGTGAAGTTGCGCGTAAACGCCGCGGTGCTCAAGCAAATCGTTATGCGTACCGCGTTCCACAATGACACCATCCTCGACGACCACGATTTCGTCTGCCTTTTCAATGGTAGACAAGCGGTGGGCAATCACCAGAGAGGTACGGTTTTTCTGCAACTCATCCAGTGCCGCCTGAATCGCACGTTCGGATTCGGTATCCAGAGCCGAGGTAGCTTCATCCAGAATCAGAATCGGGCTATCACGCAGCAAGGCTCGAGCGATAGCAATACGCTGACGCTGACCGCCAGAGAGCAGCACGCCGTTTTCACCAATCACTGTATCGAGACCGTTATCCATCTTATTGATGAAGTCCATGGCGTAGGCCATACGCGCCGCTTCTTCA…
KA15_spades_megahit.gam.fasta	PairedContig_0	174954	175922	+	pmrF	1-969/969	===============	0/0	100.00	99.48	card	U00096:2367070-2368039	PmrF is required for the synthesis and transfer of 4-amino-4-deoxy-L-arabinose (Ara4N) to Lipid A which allows gram-negative bacteria to resist the antimicrobial activity of cationic antimicrobial peptides and antibiotics such as polymyxin. pmrF corresponds to 1 locus in Pseudomonas aeruginosa PAO1 and 1 locus in Pseudomonas aeruginosa LESB58.	peptide	Chromosome	Not found	Not found	N/A	N/A	N/A	N/A	N/A	N/A	N/A	TGTTTGAAATCCACCCTGTTAAGAAAGTCTCGGTGGTTATTCCCGTTTATAACGAGCAGGAAAGCTTACCGGAATTAATCAGGCGCACCACCACAGCCTGTGAATCGTTGGGGAAAGAGTATGAGATCCTGCTGATTGATGACGGCAGTAGCGATAATTCCGCGCATATGCTGGTCGAAGCCTCACAAGCGGAGAACAGCCATATTGTGTCTATTTTGCTTAACCGCAATTACGGGCAACATTCAGCGATTATGGCGGGATTCAGTCACGTTACTGGCGACTTAATTATTACCCTTGATGCCGATCTCCAGAATCCGCCAGAAGAAATCCCCCGCCTGGTGGCAAAAGCCGATGAAGGTTACGACGTGGTAGGGACTGTACGCCAGAACCGCCAGGACA…
KA15_spades_megahit.gam.fasta	PairedContig_56	6577	8064	-	tolC	1-1488/1488	===============	0/0	100.00	98.45	card	FJ768952:0-1488	TolC is a protein subunit of many multidrug efflux complexes in Gram negative bacteria. It is an outer membrane efflux protein and is constitutively open. Regulation of efflux activity is often at its periplasmic entrance by other components of the efflux complex.	aminocoumarin;aminoglycoside;carbapenem;cephalosporin;cephamycin;fluoroquinolone;glycylcycline;macrolide;penam;penem;peptide;phenicol;rifamycin;tetracycline;triclosan	Chromosome	Not found	Not found	N/A	N/A	N/A	N/A	N/A	N/A	N/A	CAGTTACGGAAAGGGTTATGACCGTTACTGGTGGTAGTGCGTGCGGATGTTTGCTGAACGACGGGTGCCGGGCTATCAGGCGCATAACCATCAGCAATAGCATTCTGTTCCGGCGTTTGCGGGGCAACGTTTTCCGGATTAGTGGAAACCGGTTTGCTCAGCGCATTGTTCAGTGCCAGCAGATCCTGCTCGTTCAACGTACCCAGGGCTGACTTAATATTCAGCTGATTAATCAGGTAGTTATAATGCGCATTTGCCAGCTCTTGCTTAGCGTTGTACAGCGTGGTGGTTGCATCCAACACATCAACAATGGTACGCGTACCGACCGAGTAGCCCGCTTCCATCGCGTCTAATGAGCTTTGAGCGGAAACTACGGCTTGTTTGTAGGCGTTAATGCTA…
KA15_spades_megahit.gam.fasta	PairedContig_97	10267	11433	+	ugd	1-1167/1167	===============	0/0	100.00	83.89	card	U00096:2099613-2098446	PmrE is required for the synthesis and transfer of 4-amino-4-deoxy-L-arabinose (Ara4N) to Lipid A which allows gram-negative bacteria to resist the antimicrobial activity of cationic antimicrobial peptides and antibiotics such as polymyxin	peptide	Chromosome	Not found	Not found	N/A	N/A	N/A	N/A	N/A	N/A	N/A	TGAAAATCACCATTTCCGGAACCGGTTATGTTGGCCTGTCTAATGGGCTATTAATCGCACAAAATCATAACGTTGTAGCATTAGATATTTTGCCATCTCGCGTTGCAATGCTAAATGATCGGATATCTCCTATTGTTGATAAAGAAATTCAGCAATTTTTGCAATCAGACAAAATACGTTTTAAGGCCACATTAGATAAAAAAGAAGCCTACCGGAATGCTGATTATGTAATCATCGCAACCCCGACCGACTATGATCCGAAAACCAATTATTTCAATACATCTAGCGTAGAATCAGTAATTAAAGATGTTACAGAAATAAATCCTTGTGCCGTAATGATTATTAAGTCCACGGTTCCGGTAGGTTTTACGGCCGCGATGCAAAAAAAATTCAAGACTG…
KA15_spades_megahit.gam.fasta	PairedContig_0	115128	116771	-	yojI	1-1644/1644	===============	0/0	100.00	98.78	card	U00096.3:2308615-2306971	YojI mediates resistance to the peptide antibiotic microcin J25 when it is expressed from a multicopy vector. YojI is capable of pumping out microcin molecules. The outer membrane protein TolC in addition to YojI is required for export of microcin J25 out of the cell. Microcin J25 is thus the first known substrate for YojI.	peptide	Chromosome	Not found	Not found	N/A	N/A	N/A	N/A	N/A	N/A	N/A	TATGCCGTCCGGGCAACGGCATCACGCGAAGCAGCATCGCGCTCTTCGCCCGTCAGCTCGCTAAGTTGCCCGTTGCGCATTTCCAGCAGGCGGTCGGCGTGGATAAAGTAATGATCATCATGACTGATGGCGAAAATAGTTTTACCCATCTCCTGCATCAGCGGCAGCAACACCTGATAAAACTCACGACGGAAGTGTGGATCCTGATCCGCCGCCCATTCATCCAGCAGGATAATATCGCGTTCTTCTGCCAGCGCCAGCAACAGCGCCACGCGTTTTTTCTGCCCTTTTGATAACTTCAGGTTAACAATACGCCCGTTGCTTAACTCAAGCTTATGAGCCATTTTCAGCTGCGCCAGCCACTTCTCAACCAGTTGCGGGTTAGCGGGTTTACCCTCC…
KA16_spades_megahit.gam.fasta	PairedContig_0	88461	91610	-	acrB	1-3150/3150	===============	0/0	100.00	99.59	card	U00096.3:484403-481253	Protein subunit of AcrA-AcrB-TolC multidrug efflux complex. AcrB functions as a herterotrimer which forms the inner membrane component and is primarily responsible for substrate recognition and energy transduction by acting as a drug/proton antiporter.	cephalosporin;fluoroquinolone;glycylcycline;penam;phenicol;rifamycin;tetracycline;triclosan	Chromosome	Not found	Not found	N/A	N/A	N/A	N/A	N/A	N/A	N/A	CAATGATGATCGACAGTATGGCTGTGCTCGATATCTTCATTCTTGCGGCTAAAGCGGCGGCGAACCACCACAAAGAATACCGGAACGAAGAAGATTGCCAGTACCGTTGCGGTCACCATCCCGCCCATTACACCGGTACCTACTGCGTTCTGCGCGCCGGAACCAGCACCAGTACTGATAACCAGCGGCATAACGCCGAGGATAAACGCCAGCGAGGTCATCAGGATCGGACGTAAACGCATCCGCACCGCATCAAGCGTCGCTTCAATCAGACCTTTACCTTCTTTATCCATCAAGTCTTTGGCGAATTCGACGATAAGTATCGCGTTCTTCGCCGACAACCCAATGGTTGTGAGCAGGCCTACCTGGAAGTAAACGTCATTGGTCAGGCCACGGAAG…
KA15_spades_megahit.gam.fasta	PairedContig_92	53434	56536	+	acrD	1-3114/3114	========/======	1/11	99.65	98.62	card	AP009048.1:2586250-2589364	AcrD is an aminoglycoside efflux pump expressed in E. coli. Its expression can be induced by indole and is regulated by baeRS and cpxAR.	aminoglycoside	Chromosome	Not found	Not found	N/A	N/A	N/A	N/A	N/A	N/A	N/A	TGGCGAATTTCTTTATTGATCGCCCCATTTTTGCCTGGGTGCTGGCAATCCTGTTGTGTCTGACAGGTACCCTGGCGATTTTTTCATTGCCCGTTGAACAATACCCCGATCTCGCGCCACCGAATGTGCGAGTGACCGCTAACTATCCCGGCGCATCGGCCCAGACGCTGGAAAACACCGTGACCCAGGTTATCGAGCAAAATATGACCGGCCTCGATAATCTCATGTATATGTCATCTCAGAGCAGTGGCACCGGTCAGGCATCTGTCACTTTAAGTTTTAAAGCAGGCACCGATCCGGACGAAGCCGTGCAGCAAGTACAAAACCAGCTGCAATCAGCCATGCGAAAGTTACCGCAGGCGGTGCAAAATCAGGGCGTGACGGTGCGTAAAACCGGCG…
KA16_spades_megahit.gam.fasta	PairedContig_65	38117	39274	+	acrE	1-1158/1158	===============	0/0	100.00	98.96	card	U00096:3413863-3415021	AcrE is a membrane fusion protein similar to AcrA.	cephalosporin;cephamycin;fluoroquinolone;penam	Chromosome	Not found	Not found	N/A	N/A	N/A	N/A	N/A	N/A	N/A	TGACGAAACATGCCAGGTTTTTCCTCCTGCCCTCCTTTATTCTGATCTCCGCGGCTTTAATCGCCGGTTGTAACGATAAGGGAGAAGAGAAAGCTCACGTCGGTGAACCGCAGGTTACCGTTCATATTGTGAAAACGGCCCCGTTAGAAGTTAAGACTGAATTACCAGGCCGCACCAATGCTTACCGTATAGCCGAAGTTCGCCCACAGGTTAGCGGGATCGTACTGAATCGTAATTTCACTGAAGGCAGCGATGTACAAGCAGGCCAGTCCCTGTACCAGATCGATCCCGCGACCTATCAGGCAAATTATGACAGCGCGAAAGGCGAACTGGCGAAAAGTGAAGCCGCCGCCGCCATCGCGCATTTGACGGTAAAACGTTACGTTCCGCTCGTGGGTA…
KA16_spades_megahit.gam.fasta	PairedContig_65	39286	42390	+	acrF	1-3105/3105	===============	0/0	100.00	99.03	card	U00096:3415032-3418137	AcrF is a inner membrane transporter similar to AcrB.	cephalosporin;cephamycin;fluoroquinolone;penam	Chromosome	Not found	Not found	N/A	N/A	N/A	N/A	N/A	N/A	N/A	TGGCAAACTTTTTTATTCGACGACCGATATTTGCATGGGTGCTGGCCATTATTCTGATGATGGCGGGCGCACTGGCGATCCTACAATTGCCCGTCGCTCAGTATCCAACCATTGCACCGCCTGCGGTTTCTGTTTCGGCAAACTATCCAGGTGCTGATGCGCAGACCGTGCAGGATACGGTGACGCAGGTTATCGAACAGAATATGAATGGTATCGATAACCTGATGTATATGTCCTCCACCAGCGATTCCGCCGGTAGCGTGACAATTACCCTTACCTTCCAGTCCGGGACCGATCCTGATATCGCGCAAGTGCAGGTGCAGAACAAACTCCAGCTCGCCACGCCGTTGCTGCCGCAGGAGGTTCAGCAGCAGGGGATCAGTGTTGAAAAGTCCAGTA…
KA16_spades_megahit.gam.fasta	PairedContig_65	37056	37718	-	acrS	1-663/663	===============	0/0	100.00	99.09	card	U00096:3413465-3412802	AcrS is a repressor of the AcrAB efflux complex and is associated with the expression of AcrEF. AcrS is believed to regulate a switch between AcrAB and AcrEF efflux.	cephalosporin;cephamycin;fluoroquinolone;glycylcycline;penam;phenicol;rifamycin;tetracycline;triclosan	Chromosome	Not found	Not found	N/A	N/A	N/A	N/A	N/A	N/A	N/A	TACATGACACTTAATTCATTCGTTTGATGAATTAATTTCGTTATGTTTTCATCTGGCATGAACATTCTTAATACGTTATCGACCAGCGCGGGTGCTTGTTTATAAAGATCATAACCCGCCATATTCATTAACCAGTTTTGAACAATTCCGCTGAAGGCACCATCAATAATAATCATCACAACATCTAAATCGAGGTTATTTGCTACACAACCTTGTTGCTGACACGCCTGCAATACTTCGCGGAGAGTCTGCGGATTAAAGCCCATCTTTTCGCGTATCACTCCCTCGGCCAGCATCTCATCATTAAATTCACATTTGTGATATAAGATTTTCAGCAACGCCTGCTGGCGGGGAATTTTGGCAATATATTGCAAGCCGACAATCAATTTTTCACGCAAT…
KA16_spades_megahit.gam.fasta	PairedContig_19	11806	12627	-	bacA	1-822/822	===============	0/0	100.00	100.00	card	U00096.3:3204131-3203309	The bacA gene product (BacA) recycles undecaprenyl pyrophosphate during cell wall biosynthesis which confers resistance to bacitracin.	peptide	Chromosome	Not found	Not found	N/A	N/A	N/A	N/A	N/A	N/A	N/A	TAAAAGAACACGACATACACCGCAGCCGCCACAATAAAGCGATAAATGGCGAACGGGATAAACGAAATGCGCTTAATCAATTGCAGGAAGGTTTTAATCGCTATCAGCGCCACCACAAAAGCGGTGATAAACCCAACGGCAAACATCGGGATATCGCCGCTTGTCAGGAAGCCCCAGCTTTTGTAGAGATCGAGCGCCGTTGCGCCCATCATCATCGGCACCGCCAGCAGGAACGAAAACTCGGAAGCAGCGTAACGGCTCACCCCCATCAGCATCCCACCTGAAATGGTCGCCCCGGAACGGGAGAAACCCGGCCACAGCGCCAGACACTGGAAACAGCCAATCATAAATGCCTGACGATAGGTCATATCATCAAGACCCGGCGCACGCGGCTCTTTC…
KA16_spades_megahit.gam.fasta	PairedContig_154	67226	67948	+	baeR	1-723/723	===============	0/0	100.00	99.45	card	AP009048.1:2166412-2167135	BaeR is a response regulator that promotes the expression of MdtABC and AcrD efflux complexes.	aminocoumarin;aminoglycoside	Chromosome	Not found	Not found	N/A	N/A	N/A	N/A	N/A	N/A	N/A	TGACCGAGTTACCAATCGACGAAAACACACCGCGTATTTTGATCGTGGAAGATGAACCGAAGCTGGGGCATTTGCTCATTGATTATCTGCGTGCTGCGAGCTATGCGCCGACGCTTATCAGCCACGGCGATCAGGTACTGCCGTATGTGCGCCAGACACCACCGGATCTGATCCTGTTAGATCTGATGCTCCCTGGCACCGATGGCCTGACGCTGTGCCGGGAAATTCGTCGTTTTTCTGACATTCCGATCGTGATGGTGACGGCAAAAATCGAAGAGATCGATCGCCTGCTGGGGCTGGAGATTGGCGCAGATGATTATATCTGTAAGCCGTACAGCCCACGGGAAGTGGTAGCGCGCGTCAAAACCATTTTGCGCCGTTGCAAACCGCAGCGCGAGT…
KA16_spades_megahit.gam.fasta	PairedContig_154	65826	67229	+	baeS	1-1404/1404	===============	0/0	100.00	99.14	card	AP009048:2165012-2166416	BaeS is a sensor kinase in the BaeSR regulatory system. While it phosphorylates BaeR to increase its activity BaeS is not necessary for overexpressed BaeR to confer resistance.	aminocoumarin;aminoglycoside	Chromosome	Not found	Not found	N/A	N/A	N/A	N/A	N/A	N/A	N/A	TGAAGTTCTGGCGACCCGGTATTACCGGCAAACTGTTTCTGGCGATTTTCGCCACCTGCATTGTCTTGCTGATCAGTATGCACTGGGCGGTGCGTATCAGTTTTGAGCGTGGCTTTATTGATTACATCAAGCATGGTAATGAGCAGCGGCTGCAAATGCTCGGCGATGCCCTGGGCGAGCAGTATGCGCAGCATGGCAACTGGCGCTTCCTGCGCAACAATGATCGCTTTGTCTTTCAGATCCTGCGTTCATTTGAACACGATAATTCGGAAGATAAACCCGGCCCGGGTATGCCACCGCACGGCTGGCGTACCCAGTTCTGGGTGGTTGATCAAAACAAAAAAGTGCTGGTTGGTCCGCGAGCGCCGATTCCACCTGACGGTACACGGCGACCCATTC…
KA16_spades_megahit.gam.fasta	PairedContig_157	62488	63861	-	cpxA	1-1374/1374	===============	0/0	100.00	98.91	card	BA000007.3:4905062-4903688	CpxA is a membrane-localized sensor kinase that is activated by envelope stress. It starts a kinase cascade that activates CpxR which promotes efflux complex expression.	aminocoumarin;aminoglycoside	Chromosome	Not found	Not found	N/A	N/A	N/A	N/A	N/A	N/A	N/A	TAACTCCGCTTATACAGCGGCAACCAAATCACCAGCCGTAAACCGCCCAGCGGGCTGTCTTCTGCCTTCACCCAGCCACGATGCTGCTGAATGGCGGTTTCAACAATCGCCAGCCCCAATCCTGTACCGCCAGATTCACGATCGCGTGCTTCATCGGTCCGATAGAACGGACGGAAAATCTGTTCGCGATCTTCCGGGCTAACGCCAGGACCATCGTCGTCCACCGTAATGGTGATACCGTCTTTATCTACCGCAAAGCCCACTTCAATCTTCGTATGGGAATAACGCAGAGCATTACGAACAATGTTTTCCAGCGCACTTTCCAGGGCGTTCGGATTGCCGTACAGCGGCCACGGCCCAGGCGGGAAGTTAACTGTCAACGACTTGCCCATTTGCTCG…
KA16_spades_megahit.gam.fasta	PairedContig_166	66956	67588	-	CRP	1-633/633	===============	0/0	100.00	99.21	card	AP009048.1:4154296-4153663	CRP is a global regulator that represses MdtEF multidrug efflux pump expression.	fluoroquinolone;macrolide;penam	Chromosome	Not found	Not found	N/A	N/A	N/A	N/A	N/A	N/A	N/A	TAACGGGTGCCGTAAACGACGATGGTTTTACCGTGTGCGGAGATCAGGTTCTGATCTTCAAGCATCTTCAGAATGCGTCCCACGGTTTCACGAGAACAGCCGACAATCTGACCGATTTCCTGACGGGTAATTTTGATTTGCATACCGTCCGGGTGAGTCATAGCGTCTGGTTGTTTTGCCAGATTCAGCAGAGTCTGTGCAATGCGGCCCGTCACGTCGAGGAACGCCAGGTTGCCCACTTTCTCTGAAGTGACTTGCAGACGACGCGCCATCTGTGCAGACAGACGCATCAGAATGTCCGGGTTTACCTGAATCAATTGGCGAAATTTTTTGTACGAAATTTCAGCCACTTCACAGGCGGTTTTCGCACGTACCCATGCGCTACGTTCCTGGCCCTCT…
KA15_spades_megahit.gam.fasta	PairedContig_57	75674	76846	-	emrA	1-1173/1173	===============	0/0	100.00	98.55	card	AP009048:2810082-2811255	EmrA is a membrane fusion protein providing an efflux pathway with EmrB and TolC between the inner and outer membranes of E. coli a Gram-negative bacterium.	fluoroquinolone	Chromosome	Not found	Not found	N/A	N/A	N/A	N/A	N/A	N/A	N/A	TAGCCAGCGTTAGCTTTTACGATATCGTCGATCAGTTTATTGACAGGTGCCAGGCTGATTTCACGCGCGGTACTTACCGCGACCGGTGTTGAACGTACTTTATTTGCCAGTACCTGACCGTCACGGTTAGTGGTATTGACGCTCACCAGCGTGGACAAACCAATGCGCAGCGGGTATTGCTCCAGCTGTTTCTGGTCCAGTTCGATACGCACAGGTAGACGCTGAACGACTTTGATCCAGTTACCGGTCGCATTTTGCGCCGGAAGCAGTGAGAATGCGCTACCTGTGCCCATATCCAGACCAACCACTTTACCGGTGTATTTCACATCATCGCCGTAAATATCCGTGGTGATAGTGACCGGCTGACCGATACGCATATTGGCAATCTGCGTCTCTTTA…
KA15_spades_megahit.gam.fasta	PairedContig_57	74119	75657	-	emrB	1-1539/1539	===============	0/0	100.00	99.87	card	U00096:2812615-2814154	emrB is a translocase in the emrB -TolC efflux protein in E. coli. It recognizes substrates including carbonyl cyanide m-chlorophenylhydrazone (CCCP) nalidixic acid and thioloactomycin.	fluoroquinolone	Chromosome	Not found	Not found	N/A	N/A	N/A	N/A	N/A	N/A	N/A	TAGTGCGCACCGCCTCCGCCGCCACCTGCGCCAAATGGCGGTTTAGCAAACCACACCAGCCCCAGCAGTACGAGGAATATCCCGGCTGACATCCAGAAGATCTCATTGGCGGAAATAATCAGCCCCTGATTGGTGATCTGCTGGGCAATCCAGCCTGATGCCTGCTGTTGCGTCATCCCAAGCCCTTCCAGTTGACTGTACATCGCCTGGGCATTCGGGTTGAACGGGTTTACCGACTCAGTCAACTGCGCATGGTGCATCGACTCGCGGTTGGTCCACATGGTCGTGGTTATCGACGTGCCGATAGACCCCGCCAGCGTTCGCGTAAAGTTAGAGAGGCTCGATGCCGCCGCCAGTCGTTCCGGTGGCAAACCAGACAGCGTAATGGTGGTCAGCGGC…
KA16_spades_megahit.gam.fasta	PairedContig_1	209333	210388	-	emrK	1-1056/1056	===============	0/0	100.00	99.91	card	D78168:536-1592	emrK is a membrane fusion protein that is a homolog of EmrA. Together with the inner membrane transporter EmrY and the outer membrane channel TolC it mediates multidrug efflux.	tetracycline	Chromosome	Not found	Not found	N/A	N/A	N/A	N/A	N/A	N/A	N/A	TAAAGTTGTCCATTATGCGAAATAATGTTGCTAATTTCTTTTTCTATCGGACTGGTATCGATAACTAAAGCCTTACTGGTATAAGCCGGCATGGAGGTCACGGTTGAAGCCAGCTCAGGCATCTCGGCAATGTCTTCGTTCTTCGTATCAATAGTTGCTGTCATCGATAAACCAATACGCAAGGGATGTTCCATGAGTTCTTTTGGATCAAGAGAAACTTCAACCGGTACACGCTGAACGATTTTGATCCAGTTCCCTGTCGCATTTTGTGCAGGTAATAAGGAGAACGCATTGCCGGTTCCCATATTGATCCCTGTCACCCGACCATGAAACACAACATTTTCACCATAAAGATCGCTGATAATATTGACCGATTGACCAATCCGTACATCCGTGAGT…
KA15_spades_megahit.gam.fasta	PairedContig_57	76973	77503	-	emrR	1-531/531	===============	0/0	100.00	100.00	card	U00096.3:2810769-2811300	EmrR is a negative regulator for the EmrAB-TolC multidrug efflux pump in E. coli. Mutations lead to EmrAB-TolC overexpression.	fluoroquinolone	Chromosome	Not found	Not found	N/A	N/A	N/A	N/A	N/A	N/A	N/A	TAGCTCATCGCTTCGAGAACCACACCGTCTTGTTCCATCTGGTCGAGACGGGAGAGCAATTTGCGGGTGATTTGCTCGAGCTGATCTTTTTCTGTTGTGCTGAGCGCGGACCAGAGTTGATGCAGGCAGTTATGCTGCGGTGGTAAAACCTCGCGCAAAAACTCGTGACCTTTTTCCGTTAATTGCAGATGCAGGCAGCGGCGATCGTTATCGCTTTCACGACGTTCGATCCAACCGCGTTTTTCCAGTTCATCGGCAATACGCGTCGCGTTGGTACGGGATGATCCAAGAGCACAACTTAATTCAGAAGGCTGAATACTGTGGTTTTCCTGAGACTCCAGCGTAATCAACGCCATAAACAACGTCTCGTTAATCCCCTGAGCCTTCAGCATTTTATTG…
KA16_spades_megahit.gam.fasta	PairedContig_1	207795	209333	-	emrY	1-1539/1539	===============	0/0	100.00	99.81	card	D78168:1591-3130	emrY is a multidrug transport that moves substrates across the inner membrane of the Gram-negative E. coli. It is a homolog of emrB.	tetracycline	Chromosome	Not found	Not found	N/A	N/A	N/A	N/A	N/A	N/A	N/A	CACCCAACGCCTTTCGCTGTAAACGGCGGTTTCGCAAACCAAACCAAAACCGTAAGTAAGATAAAAGCAATAGCCGCCATACGGAAAATCTCATTTGCAGAAATAGAAAGTGACTGCTGGGTTATTTCATTATTAATTTCATTAAGAACTCCTGAAAGCGAACCATAATATTTATCCATAATTTGTGACGATGAATTAAACACGGGGTTAAATTGATCGATGGTTGCTGTCAACTGACTATGGTGTAACGATTCGCGTCGTCCCCACAGCGTCATTGTCAACGACGTACCAACTGATCCTGACAAGGTACGAAAAAAATTACTCATACTCGAGGCATTGGCAAATTTATTATCTGGCAAGCCTGAAAACGAAATCGTTGTTAAGGGTAAAAAGAAACAG…
KA16_spades_megahit.gam.fasta	PairedContig_46	43684	45327	-	eptA	1-1644/1644	===============	0/0	100.00	99.39	card	AP009048:4340268-4338624	PmrC mediates the modification of Lipid A by the addition of 4-amino-4-deoxy-L-arabinose (L-Ara4N) and phosphoethanolamine resulting in a less negative cell membrane and decreased binding of polymyxin B.	peptide	Chromosome	Not found	Not found	N/A	N/A	N/A	N/A	N/A	N/A	N/A	CATTCACTCACTCTCCTGCAAGTTTGCAGAATATCATCCGCAGCCTGGTAATACTTCGTCTCAACGCCAGTTAATCCCAATAGCGTGGAGAATAAATTGTCTTGTGAATAGTGTTGCGTTTGCGCCTGTTTTCGCAGGCAGTTCTGGTCAACCTGATACCGTTTTTGATAATCCTCCGACAGCCACAGCAGCATTGGCACCTGTTTTTGGCTATCCGGGGCGATGGCATAAGGCAGACCGTGCAGATAGATGCCATTTTCACCTAACGATTCACCGTGGTCAGAAAGATAAACCAGGCTGGTGGTAAATTTATCCTGATGTTCTTTCAGCAGATTAATCGCTTTATCAACAATATAGTCGACGTAAACCAGCGTGTTGTCGTAAGTGTTCACCAGTTGC…
KA16_spades_megahit.gam.fasta	PairedContig_0	91633	92826	-	Escherichia_coli_acrA	1-1194/1194	===============	0/0	100.00	99.75	card	U00096.3:485619-484425	AcrA is a subunit of the AcrAB-TolC multidrug efflux system that in E. coli.	cephalosporin;fluoroquinolone;glycylcycline;penam;phenicol;rifamycin;tetracycline;triclosan	Chromosome	Not found	Not found	N/A	N/A	N/A	N/A	N/A	N/A	N/A	TAAGACTTGGACTGTTCAGGCTGAGCACCGCTTGCGGCTTGCTGGTTATTATCAGCGGTAACTTCTTGTGCTTTTACCTGGACACCAGGACGCACTTTCTGCAGCCCACTTATTACTACGCGATCGCCTGCTTTCAGACCTTCTGTCACCAGCCACTTATCGCCAATAGCCTGGCTTGCAACGATCGGACGGGTCTCCACTTTGTCATCCGCGCCAACTACCAGTACGGTGGCATCGCCACGCGGCGTACGGGTTACGCCCTGTTGCGGGACTAAAATAGCGTTTGGATTAAGCCCTTCTTCCAGACGTGCGCGCACGAACATACCCGGCAGCAGAGTGTGATCCGGGTTCGGGAAGATAGCGCGTAGGGTGATAGACCCAGTGGTCTGATCAACGGTA…
KA16_spades_megahit.gam.fasta	PairedContig_46	87540	88673	-	Escherichia_coli_ampC	1-1134/1134	===============	0/0	100.00	97.53	card	U00096.3:4378944-4377810	A class C ampC beta-lactamase (cephalosporinase) enzyme described in Escherichia coli shown clinically to confer resistance to penicillin-like and cephalosporin-class antibiotics.	cephalosporin;penam	Chromosome	Not found	Not found	N/A	N/A	N/A	N/A	N/A	N/A	N/A	TACTGCAGAGCGTTGAGAATCTGCCAGGCGGCGGCGACTCTCGCTGGATTGGGATAGTTTTTGTTAGCCAGCATCACGATACCCAGCTCTTTTTCTGGAATAAACGCGACATAGCTACCAAATCCGCCGGTCGCCCCCGTTTTATGCACCCATGATGCGCGTACTGCAGGAGTTGGGGGCGTAATCGCTTTTACGGGGCGTGCTGCCAGTGCAATTTTATTGTCACTGCCGTTAACGATGATGTCAGGATTTACCGGCCAGTCCAGCATTTCCCAGCCCAGACCCTGATACATATCGCCGGTTTGCCAGTAGCGAGATTGTGCCAGTTGTATCCCTTGTTGAAGTGTTTTGTCGTTGATATCACGGTGATTCATATTGCTTCGTACCCAGCAGGCCATA…
KA16_spades_megahit.gam.fasta	PairedContig_0	2428	3585	-	Escherichia_coli_ampH	1-1158/1158	===============	0/0	100.00	98.79	card	AP012030.1:396711-395553	AmpH is a class C ampC-like beta-lactamase and penicillin-binding protein identified in Escherichia coli.	cephalosporin;penam	Chromosome	Not found	Not found	N/A	N/A	N/A	N/A	N/A	N/A	N/A	CAGGATGCGGGGATAACCAGCGGTTTATTCCCGCTTAGCTCGGTCACCAGGTCATTGATGCCATCGCTCATATTTTTAAAGCGCGTCAACGGCGAACGAGTGACCACCACAAACGCGCCAATATTCTTCTGCGGGATCATCGCCATATAGGTAATGAAACCGCCACCACCACCTGTCTTCTGAATAATCCCCGGACGACCCTCTTTCGGGGCCATATATACCCAGCCTAAACCAAGCGCATCCGCTTTGCCGGGGACATCCATGCCAATCACTTTCGTAAACTGCGCGCGCTGATAAATCAACGTCTGCATGCGATCTGCCTGGTTACTGCGCTGATAAAAATCAGATGACAAATACTGCTGCATCCAGCGCATCATATCGCCAGGCGTGGAATAGACG…
KA16_spades_megahit.gam.fasta	PairedContig_168	97151	98383	-	Escherichia_coli_mdfA	1-1233/1233	===============	0/0	100.00	98.38	card	JQ394987:0-1233	Multidrug efflux pump in E. coli. This multidrug efflux system was originally identified as the Cmr/CmlA chloramphenicol exporter.	benzalkonium_chloride;rhodamine;tetracycline	Chromosome	Not found	Not found	N/A	N/A	N/A	N/A	N/A	N/A	N/A	TACCCTTCGTGAGAATTTCCCATCTGTTTATCTTTTAAAAAGATAACCATCAGCGACAGCCACAAAATTCCGTTGACAAGGTTGAAGAGATTAAACAGTCCGTTGCCCCCGTTCAGCCAGGCATGTTTGCTGATTTCAATACCAACGGTAAAGATCAGCATTTGCAGCATTCCCATCGCGGCAGAAACCGTACCTTTACTCATATCGCTGGCAAACAGGGTTAATCGCACCAGTCCCGCATTCGCCAGACCAATACCGAAAGCATAAATACTTAACCCGGCAGTCATCCATAAATACGCGTGCGATGAGATAACCGTTGCCGCAGCAGCGACCAATAGACCAATCATAATCGGCCAGCCGCCCATAATAATCAGCGAACGTACGGTGCGGCGCGAGGTC…
KA16_spades_megahit.gam.fasta	PairedContig_1	210911	211525	+	evgA	1-615/615	===============	0/0	100.00	98.86	card	BA000007.3:3212025-3212640	EvgA when phosphorylated is a positive regulator for efflux protein complexes emrKY and mdtEF. While usually phosphorylated in a EvgS dependent manner it can be phosphorylated in the absence of EvgS when overexpressed.	fluoroquinolone;macrolide;penam;tetracycline	Chromosome	Not found	Not found	N/A	N/A	N/A	N/A	N/A	N/A	N/A	TGAACGCAATAATTATTGATGACCATCCTCTTGCTATCGCAGCAATTCGTAATTTATTGATCAAAAACGATATTGAAATCTTAGCGGAGTTGACTGAAGGGGGAAGCGCCGTTCAGCGGGTGGAAACACTTAAGCCTGATATCGTCATCATTGATGTCGATATCCCCGGAGTTAACGGTATCCAGGTGTTAGAAACGCTGAGGAAGCGTCAATATAGCGGAATTATTATTATTGTCTCCGCTAAAAATGACCATTTTTACGGGAAACATTGTGCTGATGCTGGCGCTAATGGATTCGTGAGTAAAAAAGAAGGCATGAACAATATCATTGCGGCTATTGAAGCTGCAAAAAATGGCTACTGCTATTTCCCCTTCTCTCTCAACCGGTTTGTTGGAAGTT…
KA16_spades_megahit.gam.fasta	PairedContig_1	211530	215123	+	evgS	1-3594/3594	===============	0/0	100.00	99.25	card	U00096:2484373-2487967	EvgS is a sensor protein that phosphorylates the regulatory protein EvgA. evgS corresponds to 1 locus in Pseudomonas aeruginosa PAO1 and 1 locus in Pseudomonas aeruginosa LESB58.	fluoroquinolone;macrolide;penam;tetracycline	Chromosome	Not found	Not found	N/A	N/A	N/A	N/A	N/A	N/A	N/A	TGAAGTTTTTACCCTATTTTTTTCTTCTCTGTTGTGGTCTTTGGTCGACCATAAGTTTCGCAGACGAAGATTACATCGAATATCGTGGCATCAGTAGTAACAACCGTGTCACACTTGATCCACTACGTCTGAGCAACAAGGAATTACGTTGGTTAGCGAGCAAAAAAAATCTTGTGATTGCAGTACACAAGTCCCAAACAGCTACGTTGTTGCATACCGATTCGCAGCAACTGGTGCGTGGTATTAATGCTGATTATTTAAATCTTTTAAAAAGAGCGTTAAATATCAAATTAACACTCCGGGAATACGCCGATCATCAAAAAGCAATGGACGCGCTGGAAGAAGGTGAAGTCGATATAGTGTTATCACATTTAGTTACTTCGCCGCCTCTTAATAATG…
KA16_spades_megahit.gam.fasta	PairedContig_173	49097	49825	-	gadW	1-729/729	===============	0/0	100.00	94.38	card	CP015085.1:2552440-2551711	GadW is an AraC-family regulator that promotes mdtEF expression to confer multidrug resistance. GadW inhibits GadX-dependent activation. GadW clearly represses gadX and in situations where GadX is missing activates gadA and gadBC.	fluoroquinolone;macrolide;penam	Chromosome	Not found	Not found	N/A	N/A	N/A	N/A	N/A	N/A	N/A	CAGGAAAAGGTACCTGGCGAATGTTGCGCAAACTGATGTGGCGTTACACCATAATATTGTCGAAATGTGTTTATAAAGTACGACGTACTGCTATAGCCACATTTTTCTGCAATAGTATGCAGAGGAATTTGACGTAACTCGAGTAATCGTCTGGCCATCGACATCCTGGAAGCGAGTAATATTTTACTGAAACAGGTATTTTCATCCTGCAACTTTTTTTTGATGAGACTCTCGCTGGTATACATTCTTTCCGCGATATCGCGCAGATACCAACGTTTGGCGATATCAAAGCTAATAAGGCGTTCAACTTTTCCTGAAACAGTGCTGATGCTATTGAAAAGTAAGGGGATCAGTTCTTTCTTATGAGAAAACATCGATAAACAGGAAAGGTAGAGCATA…
KA16_spades_megahit.gam.fasta	PairedContig_173	50193	51017	-	gadX	1-825/825	===============	0/0	100.00	97.94	card	AP009048.1:3974604-3975429	GadX is an AraC-family regulator that promotes mdtEF expression to confer multidrug resistance.	fluoroquinolone;macrolide;penam	Chromosome	Not found	Not found	N/A	N/A	N/A	N/A	N/A	N/A	N/A	TATAATCTTATTCCTTCCGCAGAACGGTCAGTGCCGTAAAAATTTCCTTGCGCAACAATACTTGCCGCCGAGTCACGGTTCGGCAATCCCTGCGCCGATCGCTCCTGATACTCTGTGGGCGTCATCCCATAATAATTTCGAAAGACGTAAATGAAATACGACACGCTGTGATATCCACAGGACACTGCGACTCGCTTAATTGAAAAACCATGTATAACAATAAGTTGCAAAGCACGTTGCATTCTACACTCAGTAAGCAACTGTGAATATGATGTCTCTTCTTCGCGCAATTTTTTCTTTAACAGGCTTGGACTCATCAACAGCTCGCTGGCGATTCGGGCTAGTGTCCACTCATGGGCGATATTATTATTGATAACCGTACAAACTCTTGTTCGCATG…
KA16_spades_megahit.gam.fasta	PairedContig_69	552	965	+	H-NS	1-414/414	===============	0/0	100.00	99.52	card	BA000007.3:1738104-1737690	H-NS is a histone-like protein involved in global gene regulation in Gram-negative bacteria. It is a repressor of the membrane fusion protein genes acrE mdtE and emrK as well as nearby genes of many RND-type multidrug exporters.	cephalosporin;cephamycin;fluoroquinolone;macrolide;penam;tetracycline	Chromosome	Not found	Not found	N/A	N/A	N/A	N/A	N/A	N/A	N/A	TGAGCGAAGCACTTAAAATTCTGAACAACATCCGTACTCTTCGTGCGCAGGCAAGAGAATGTACACTTGAAACGCTGGAAGAAATGCTGGAAAAATTAGAAGTTGTTGTTAACGAACGTCGCGAAGAAGAAAGCGCGGCTGCTGCTGAAGTTGAAGAGCGCACTCGTAAACTGCAGCAATATCGCGAAATGCTGATCGCTGACGGTATTGACCCGAACGAACTGCTGAATAGCCTTGCTGCCGTTAAATCTGGCACCAAAGCTAAACGTGCTCAGCGTCCGGCAAAATATAGCTACGTTGACGAAAACGGCGAAACTAAAACCTGGACTGGCCAGGGCCGTACTCCAGCTGTAATCAAAAAAGCAATGGATGAGCAAGGTAAATCCCTCGACGATTTCC…
KA15_spades_megahit.gam.fasta	PairedContig_8	7820	8497	+	kdpE	1-678/678	===============	0/0	100.00	96.75	card	U00096.3:721733-721055	kdpE is a transcriptional activator that is part of the two-component system KdpD/KdpE that is studied for its regulatory role in potassium transport and has been identified as an adaptive regulator involved in the virulence and intracellular survival of pathogenic bacteria. kdpE regulates a range of virulence loci through direct promoter binding.	aminoglycoside	Chromosome	Not found	Not found	N/A	N/A	N/A	N/A	N/A	N/A	N/A	TGACAAACGTTCTGATTGTTGAAGATGAACAGGCTATTCGTCGCTTTCTGCGCACGGCGCTGGAGGGCGACGGGATGCGCGTCTATGAGGCCGAAACGCTGCAACGCGGCTTGCTGGAAGCGGCTACCCGTAAGCCAGATTTGATTATTCTCGATCTCGGCCTGCCCGATGGTGATGGGATTGAGTTTATCCGCGACCTGCGCCAGTGGAGCGCGGTGCCGGTGATTGTGCTTTCCGCACGCAGCGAAGAGAGCGACAAAATCGCCGCGCTGGATGCCGGAGCGGATGATTATCTGAGTAAGCCGTTTGGCATTGGCGAATTGCAGGCCCGTCTGCGCGTCGCATTACGCCGCCACTCTGCCACCACCGCGCCCGATCCGCTGGTGAAATTTTCCGATG…
KA25_spades_megahit.gam.fasta	PairedContig_76	432	1256	+	gadX	1-825/825	===============	0/0	100.00	97.82	card	AP009048.1:3974604-3975429	GadX is an AraC-family regulator that promotes mdtEF expression to confer multidrug resistance.	fluoroquinolone;macrolide;penam	plasmid.Proteobacteria	unit transposon	Tn6024	28824	60298	28392	59042	No	No	Yes
KA16_spades_megahit.gam.fasta	PairedContig_154	56966	58213	+	mdtA	1-1248/1248	===============	0/0	100.00	99.92	card	U00096:2154015-2155263	MdtA is the membrane fusion protein of the multidrug efflux complex mdtABC.	aminocoumarin	Chromosome	Not found	Not found	N/A	N/A	N/A	N/A	N/A	N/A	N/A	TGAAAGGTAGTTATAAATCCCGTTGGGTAATCGTAATCGTGGTGGTTATCGCCGCCATCGCCGCATTCTGGTTCTGGCAAGGCCGCAGTGACTCCCGGAGTGCAGCCCCAGGGGCGACGAAACAAGCGCAGCAATCGCCAGCGGGTGGTCGACGTGGTATGCGTTCCGGCCCATTAGCCCCGGTTCAGGCGGCGACCGCCGTAGAACAGGCAGTTCCGCGTTACCTCACCGGGCTTGGCACCATTACCGCCGCTAATACCGTTACGGTGCGCAGCCGCGTGGACGGCCAACTGATAGCGTTACATTTCCAGGAAGGCCAGCAGGTCAAAGCAGGCGATTTACTGGCAGAAATTGACCCCAGCCAGTTCAAAGTTGCATTAGCACAAGCCCAGGGCCAAC…
KA16_spades_megahit.gam.fasta	PairedContig_154	58213	61335	+	mdtB	1-3123/3123	===============	0/0	100.00	99.71	card	U00096:2155262-2158385	MdtB is a transporter that forms a heteromultimer complex with MdtC to form a multidrug transporter. MdtBC is part of the MdtABC-TolC efflux complex.	aminocoumarin	Chromosome	Not found	Not found	N/A	N/A	N/A	N/A	N/A	N/A	N/A	TGCAGGTGTTACCCCCGAGCAGCACAGGCGGCCCGTCGCGCCTGTTTATTATGCGTCCTGTGGCCACCACGCTGCTGATGGTGGCGATCTTACTCGCCGGGATTATCGGTTATCGCGCCCTGCCCGTTTCGGCGCTGCCGGAAGTGGACTATCCGACCATTCAGGTGGTCACGCTCTACCCAGGTGCCAGCCCGGATGTCATGACCTCTGCCGTTACCGCGCCGCTAGAACGCCAGTTCGGGCAGATGTCTGGCCTGAAACAGATGTCGTCGCAAAGTTCCGGCGGTGCGTCAGTTATCACTTTGCAGTTCCAGCTAACATTACCGCTCGATGTCGCCGAGCAGGAAGTGCAGGCCGCGATTAACGCTGCGACCAACTTGTTGCCGAGCGATCTGCCTA…
KA16_spades_megahit.gam.fasta	PairedContig_154	61336	64413	+	mdtC	1-3078/3078	===============	0/0	100.00	99.06	card	U00096:2158385-2161463	MdtC is a transporter that forms a heteromultimer complex with MdtB to form a multidrug transporter. MdtBC is part of the MdtABC-TolC efflux complex. In the absence of MdtB MdtC can form a homomultimer complex that results in a functioning efflux complex with a narrower drug specificity. mdtC corresponds to 3 loci in Pseudomonas aeruginosa PAO1 (gene name: muxC/muxB) and 3 loci in Pseudomonas aer…	aminocoumarin	Chromosome	Not found	Not found	N/A	N/A	N/A	N/A	N/A	N/A	N/A	TGAAGTTTTTTGCCCTCTTCATTTACCGCCCGGTGGCGACGATTTTACTGTCGGTTGCCATTACCCTGTGCGGCATACTGGGCTTCCGTATGCTGCCGGTCGCCCCGCTGCCGCAGGTCGATTTTCCGGTGATTATGGTCAGCGCCTCGCTGCCCGGTGCGTCACCAGAAACAATGGCGTCTTCCGTTGCCACGCCGCTGGAGCGCTCACTTGGGCGCATTGCCGGAGTCAGTGAAATGACCTCCAGCAGTTCGCTCGGCAGCACGCGTATTATTTTGCAGTTTGATTTTGACCGGGATATCAACGGCGCGGCGCGCGATGTGCAGGCGGCGATCAACGCTGCACAAAGTTTGCTGCCCAGCGGGATGCCCAGCCGTCCGACCTATCGCAAAGCTAACC…
KA16_spades_megahit.gam.fasta	PairedContig_173	44439	45596	+	mdtE	1-1158/1158	===============	0/0	100.00	99.57	card	AP009048.1:3981183-3980025	MdtE is the membrane fusion protein of the MdtEF multidrug efflux complex. It shares 70% sequence similarity with AcrA.	fluoroquinolone;macrolide;penam	Chromosome	Not found	Not found	N/A	N/A	N/A	N/A	N/A	N/A	N/A	TGAACAGAAGAAGAAAGCTGTTAATACCGTTGTTATTCTGCGGCGCGATGCTCATCGCCTGCGATGACAAATCGGCGGAAAACGCCGCCGCCATGACGCCTGAGGTCGGTGTCGTCACACTCTCCCCCGGTTCGGTCAATGTGTTGAGCGAATTGCCCGGTAGAACCGTTCCTTATGAAGTTGCCGAGATACGTCCCCAGGTGGGCGGTATTATCATTAAACGCAACTTTATCGAAGGCGATAAAGTGAACCAGGGCGATTCGCTGTATCAGATTGATCCTGCACCTTTACAGGCCGAGCTAAACTCCGCCAAAGGCTCGCTGGCGAAAGCGCTCTCTACCGCCAGCAATGCCCGCATCACCTTTAACCGCCAGGCATCGTTGCTGAAGACCAACTACG…
KA16_spades_megahit.gam.fasta	PairedContig_173	45621	48734	+	mdtF	1-3114/3114	===============	0/0	100.00	98.49	card	U00096:3660413-3663527	MdtF is the multidrug inner membrane transporter for the MdtEF-TolC efflux complex.	fluoroquinolone;macrolide;penam	Chromosome	Not found	Not found	N/A	N/A	N/A	N/A	N/A	N/A	N/A	TGGCTAACTATTTTATTGATCGCCCGGTTTTTGCCTGGGTACTTGCCATTATTATGATGCTTGCAGGTGGTCTGGCGATCATGAACTTACCGGTTGCGCAGTATCCGCAGATTGCGCCACCGACCATTACCGTCAGCGCTACCTATCCAGGTGCCGATGCGCAAACGGTAGAAGACTCGGTCACTCAGGTGATTGAGCAAAATATGAATGGGCTTGATGGCCTGATGTACATGTCTTCAACCAGTGATGCGGCGGGTAATGCCTCTATCACTCTGACCTTCGAGACTGGGACATCTCCTGATATCGCACAGGTTCAGGTGCAAAATAAACTGCAACTCGCTATGCCTTCATTACCTGAAGCGGTGCAGCAGCAGGGGATTAGCGTTGATAAGTCGAGCA…
KA16_spades_megahit.gam.fasta	PairedContig_7	122074	123300	+	mdtG	1-1227/1227	===============	0/0	100.00	99.59	card	CP000800.1:1192954-1191727	The MdtG protein also named YceE appears to be a member of the major facilitator superfamily of transporters and it has been reported when overexpressed to increase fosfomycin and deoxycholate resistances. mdtG is a member of the marA-soxS-rob regulon.	fosfomycin	Chromosome	Not found	Not found	N/A	N/A	N/A	N/A	N/A	N/A	N/A	TGTCACCCTGTGAAAATGACACCCCTATAAACTGGAAACGAAACCTGATCGTCGCCTGGCTAGGCTGTTTTCTTACCGGGGCCGCCTTCAGTCTGGTAATGCCCTTCTTACCCCTCTACGTTGAGCAGCTTGGTGTTACCGGCCACTCCGCCCTGAATATGTGGTCCGGTATTGTCTTCAGCATTACATTTTTATTTTCGGCCATCGCCTCACCGTTTTGGGGTGGACTCGCCGACCGTAAAGGCCGAAAACTCATGCTATTACGCTCTGCTCTCGGCATGGGCATCGTAATGGTGTTGATGGGACTGGCACAAAATATCTGGCAGTTTTTGATCCTACGGGCGCTTCTTGGGTTACTTGGCGGATTTGTCCCCAACGCTAATGCTCTTATCGCCACAC…
KA15_spades_megahit.gam.fasta	PairedContig_3	26775	27983	-	mdtH	1-1209/1209	===============	0/0	100.00	98.59	card	U00096:1125326-1124117	Multidrug resistance protein MdtH	fluoroquinolone	Chromosome	Not found	Not found	N/A	N/A	N/A	N/A	N/A	N/A	N/A	CAGGCGTCGCGTTCCAGCAAACGACGCGCGGCGCGTTTCTGACTAAACTGCCAACCCAGCGCAAGGAAAGTGAAGATGCCAATAATTCCCAGCATCATCCACGGAAGCTCTGGCTGGTGCGCCGATTTGCCCAGGTCAAACAGCCAGCCACCACCGATATAACCAATAGCGCCGCCAATCGCCAGACCCAGACGGCTAAACCCCATATAGCTGCCGCGAGCTCTTGCGTCCGCCAGCGAAGCACTTAAGGTTTCACGCGCAGGCTCGGCAATGATCGACCCGATATAAAACAGACAAATCAGGGTGAAAAGTTGTTGCAGGCCGCTGACCATGCCCACCGGCATCATGCTTAATGACATTATCAACAGCCCAGCCATCAACCGGTGTTCCAGACGAAAA…
KA16_spades_megahit.gam.fasta	PairedContig_175	315	1547	+	mdtM	1-1233/1233	===============	0/0	100.00	96.35	card	U00096.3:4568519-4567286	Multidrug resistance protein MdtM	acridine_dye;fluoroquinolone;lincosamide;nucleoside;phenicol	Chromosome	Not found	Not found	N/A	N/A	N/A	N/A	N/A	N/A	N/A	TGCCACGTTTTTTTGCCCGCCATGCCGCCACGCTGTTTTTCCCGATGGCGTTGATTTTGTATGACTTTGCTGCGTATCTGTCGACGGACCTGATCCAGCCAGGGATCATTAATGTGGTCCGTGATTTTAATGCCGATGTCAGTCTGGCCCCGGCTGCCGTCAGTCTCTATCTCGCTGGAGGCATGGCATTGCAGTGGCTGCTGGGGCCGCTTTCCGACAGGGTTGGCCGCAGGCCGGTGCTGATTACCGGGGCGCTAATATTTACCCTTGCCTGCGCTGCGACAATGTTCACAACGTCTATGACACAGTTTCTTATCGCGCGTGCAATTCAGGGCACCAGTATCTGTTTTATTGCCACCGTTGGTTATGTCACGGTGCAGGAGGCGTTCGGACAGACAA…
KA16_spades_megahit.gam.fasta	PairedContig_46	19854	20885	-	mdtN	1-1032/1032	===============	0/0	100.00	100.00	card	AP009048.1:4307588-4306556	Multidrug resistance efflux pump. Could be involved in resistance to puromycin acriflavine and tetraphenylarsonium chloride.	acridine_dye;nucleoside	Chromosome	Not found	Not found	N/A	N/A	N/A	N/A	N/A	N/A	N/A	TATTGCGGCTCAAGATTAGCGACTGCCGAAGCGCCGATGCGGAACATTTCCGGGTCAGGTTTATCGACCATGATTTTGACCGGAAAACGCTGGGCAACGCGGACCCAGTTAATAGAACGAGACACTTTCGGCAGGCCGCCCAGCACCAGGCCGCCGTCATCCGGTAGCACGCCGTAGCCAATCGAATCCACTTTACCCTCGAAGGTTTTGCCGCTGTCACTCATCAGGCGAATCGTTGCGGGTGTACCTGAGCGAATATTTTTCAGATCGGTTTCGCGGAAGTTGGCGATCACATACCAGTGACGAGTGTCGATTAGGGTAAAAATAGGGCGCATGGCAGAAGCAAATTGCCCGACGGAGGTTTTGAGGGAAATGACCCGGCCATCAAACGGCGCGCGA…
KA16_spades_megahit.gam.fasta	PairedContig_46	17803	19854	-	mdtO	1-2052/2052	===============	0/0	100.00	99.03	card	AP009048.1:4306557-4304505	Multidrug resistance efflux pump. Could be involved in resistance to puromycin acriflavine and tetraphenylarsonium chloride	acridine_dye;nucleoside	Chromosome	Not found	Not found	N/A	N/A	N/A	N/A	N/A	N/A	N/A	CATTGCGTGGCTCCTTGTGCCTGTTCCGTGGCGGGCGTTAATGCCGGGGCTGTCCAGTCTGGCAAGCGGGCGAAAAGCTGGCAGACGTGTTGCTCCTGTTTTAATAAGGTGGGCAGGATGGCCTGAGAGGCGGGTGTCTCTTCAAGCGTTATTTGAGGAGAACGGCTGAGTGCGGTTGCCAGACCGGCAGCGTATTTCTCCAGGGCGTCGGCAAACTGACCTGCTCTGTCCGGCTGTAGTGCGTTATCCAGCGCCTGCGCCGAGTTCCAGGTGGCATCCCAGGCGTGAAGAAGATCGCGGCCCTGACGAATAACCGTTTGCGAACGTTCAATCAGTAATGCGCGTTCTTCGCTGTCCAGTTGACGCTCCAGCGCCACGCGTTGGCACATCTCTTCACAG…
KA16_spades_megahit.gam.fasta	PairedContig_46	16340	17806	-	mdtP	1-1467/1467	===============	0/0	100.00	98.36	card	AP009048.1:4304509-4303042	Multidrug resistance efflux pump. Could be involved in resistance to puromycin acriflavine and tetraphenylarsonium chloride	acridine_dye;nucleoside	Chromosome	Not found	Not found	N/A	N/A	N/A	N/A	N/A	N/A	N/A	TATTTTTTCTCGACGACGGGAGCCGCCTGATACCCGCCGCCCAGCGATTTCATCAACTGAATGCTTTGGATCACCCGGCGGCTGTCCAGCATCAGTAATGACATCTCTTCGGCAAGTACTGGCAACCGGGCTTCAGTGGCCTGTAAGCGGCTGGTTAAGCCGCGCTGATAGGCGGCCTCGGCAGCGCGCTGGGTGAAGCGCGTTGCTTCCACGCGTTCAGCCTGCATTTCTCGTTCGTCGTTGAGCGTTTGCAGACGCGTGCCGTTGACGGCAACGTCACGCACCGCGTTCAGTACTGACTGGTTGTAACGTTCAATCATCATGTTGCTGGCGGCGCGCGTACCTTCGAGATTGGCATTCAACCGTCCACCGTCAAACAGCGGCAATTTCAGACCCGGG…
KA16_spades_megahit.gam.fasta	PairedContig_167	17249	17725	-	mphB	1-477/477	===============	0/0	100.00	98.74	card	AE005174.2:3397370-3397847	The mphB gene encodes for MPH(2')-II. This enzymes phosphorylates 14-membered and 16-membered macrolides. It phosphorylates macrolides in GTP- dependent manner at 2'-OH hydroxyl of desosamine sugar of macrolides.	macrolide	Chromosome	Not found	Not found	N/A	N/A	N/A	N/A	N/A	N/A	N/A	CACGCAATTTTTCTGGCCATCAGATAGATGGCCGGTTCCTGCACAATTTCATCCAACAGATGAATGAATTGAATGCTACGCGCCTGCCACACAGACGTCGCGTCATCCGCCAGTGGCGCGAATGCCCGGGTCAACAGGGCGGTGTGGCTGGCGTCAATAACAATCTCACCAAAAGTCATCACCCCCAGCATCTTACGTCGGGCTTGCTCCTCTTCGACCAGTGCAAGCCAATCTTCGTATTCCGTCAGTGGGCAGCGGAAGGCGACATTCAGACAATCAATCACGCCAACGTGATGACCGATAGCCAGCGAGTAATACATTACCTGAGAGCTGTGTTCCGGCATCTCGTCGCTACTGGCGACAAACTTTTTTCGCAGCGTCCAGAAAACAATTTCCCCG…
KA16_spades_megahit.gam.fasta	PairedContig_168	13441	15189	-	msbA	1-1749/1749	===============	0/0	100.00	98.97	card	U00096.3:966620-968369	MsbA is a multidrug resistance transporter homolog from E. coli and belongs to a superfamily of transporters that contain an adenosine triphosphate (ATP) binding cassette (ABC) which is also called a nucleotide-binding domain (NBD). MsbA is a member of the MDR-ABC transporter group by sequence homology. MsbA transports lipid A a major component of the bacterial outer cell membrane and is the only…	nitroimidazole	Chromosome	Not found	Not found	N/A	N/A	N/A	N/A	N/A	N/A	N/A	CATTGGCCAAACTGCATTTTGTGAAGTTGCGCGTAAACGCCGCGGTGCTCAAGCAAATCGTTATGCGTACCGCGTTCCACAATGACACCATCCTCGACGACCACGATTTCGTCTGCCTTTTCAATGGTAGACAAGCGGTGGGCAATCACCAGAGAGGTACGGTTTTTCTGCAACTCATCCAGTGCCGCCTGAATCGCACGTTCGGATTCGGTATCCAGAGCCGAGGTAGCTTCATCCAGAATCAGAATCGGGCTATCACGCAGCAAGGCTCGAGCGATAGCAATACGCTGACGCTGACCGCCAGAGAGCAGCACGCCGTTTTCACCAATCACTGTATCGAGACCGTTATCCATCTTATTGATGAAGTCCATGGCGTAGGCCATACGCGCCGCTTCTTCA…
KA16_spades_megahit.gam.fasta	PairedContig_1	108819	109787	+	pmrF	1-969/969	===============	0/0	100.00	99.48	card	U00096:2367070-2368039	PmrF is required for the synthesis and transfer of 4-amino-4-deoxy-L-arabinose (Ara4N) to Lipid A which allows gram-negative bacteria to resist the antimicrobial activity of cationic antimicrobial peptides and antibiotics such as polymyxin. pmrF corresponds to 1 locus in Pseudomonas aeruginosa PAO1 and 1 locus in Pseudomonas aeruginosa LESB58.	peptide	Chromosome	Not found	Not found	N/A	N/A	N/A	N/A	N/A	N/A	N/A	TGTTTGAAATCCACCCTGTTAAGAAAGTCTCGGTGGTTATTCCCGTTTATAACGAGCAGGAAAGCTTACCGGAATTAATCAGGCGCACCACCACAGCCTGTGAATCGTTGGGGAAAGAGTATGAGATCCTGCTGATTGATGACGGCAGTAGCGATAATTCCGCGCATATGCTGGTCGAAGCCTCACAAGCGGAGAACAGCCATATTGTGTCTATTTTGCTTAACCGCAATTACGGGCAACATTCAGCGATTATGGCGGGATTCAGTCACGTTACTGGCGACTTAATTATTACCCTTGATGCCGATCTCCAGAATCCGCCAGAAGAAATCCCCCGCCTGGTGGCAAAAGCCGATGAAGGTTACGACGTGGTAGGGACTGTACGCCAGAACCGCCAGGACA…
KA16_spades_megahit.gam.fasta	PairedContig_158	43545	45032	+	tolC	1-1488/1488	===============	0/0	100.00	100.00	card	FJ768952:0-1488	TolC is a protein subunit of many multidrug efflux complexes in Gram negative bacteria. It is an outer membrane efflux protein and is constitutively open. Regulation of efflux activity is often at its periplasmic entrance by other components of the efflux complex.	aminocoumarin;aminoglycoside;carbapenem;cephalosporin;cephamycin;fluoroquinolone;glycylcycline;macrolide;penam;penem;peptide;phenicol;rifamycin;tetracycline;triclosan	Chromosome	Not found	Not found	N/A	N/A	N/A	N/A	N/A	N/A	N/A	TGCAAATGAAGAAATTGCTCCCCATTCTTATCGGCCTGAGCCTTTCTGGGTTCAGTTCGTTGAGCCAGGCCGAGAACCTGATGCAAGTTTATCAGCAAGCACGCCTTAGTAACCCGGAATTGCGTAAGTCTGCCGCCGATCGTGATGCTGCCTTTGAAAAAATTAATGAAGCGCGCAGTCCATTACTGCCACAGCTAGGTTTAGGTGCAGATTACACCTATAGCAACGGCTACCGCGACGCGAACGGCATCAACTCTAACGCGACCAGTGCGTCCTTGCAGTTAACTCAATCCATTTTTGATATGTCGAAATGGCGTGCGTTAACGCTGCAGGAAAAAGCAGCAGGGATTCAGGACGTCACGTATCAGACCGATCAGCAAACCTTGATCCTCAACACCG…
KA16_spades_megahit.gam.fasta	PairedContig_154	620	1786	-	ugd	1-1167/1167	===============	0/0	100.00	96.06	card	U00096:2099613-2098446	PmrE is required for the synthesis and transfer of 4-amino-4-deoxy-L-arabinose (Ara4N) to Lipid A which allows gram-negative bacteria to resist the antimicrobial activity of cationic antimicrobial peptides and antibiotics such as polymyxin	peptide	Chromosome	Not found	Not found	N/A	N/A	N/A	N/A	N/A	N/A	N/A	TAGTCGCTGCCAAAGAGATCGCGGGTGTATACCTTATCTGCCACATCCTTAAGCTCTTCTGCCATACGATTGGAGATAATGACGTCAGCTTGTTGTTTGAAAGTGGCGAGATCTCGTTCCAGGCGAGAGTTGAAGAATGAGTTTTCTTTCATCACCGGTTCGTAAATGATGACTTCAACGCCTTTCGCCTTGATACGTTTCATAATCCCCTGAATGGAAGACGCGCGGAAGTTGTCTGAACCGCTCTTCATAATCAGACGATAAATACCCACCACTTGCGGCTTGCGTGACAAAATGGCATCGGCAATAAAATCTTTACGCGTGCGGTTAGCATCGACAATTGCCGAAATCAGGTTATTCGGCACAGACTGATAATTCGCCAGTAACTGTTTGGTATCT…
KA16_spades_megahit.gam.fasta	PairedContig_1	48992	50635	-	yojI	1-1644/1644	===============	0/0	100.00	98.78	card	U00096.3:2308615-2306971	YojI mediates resistance to the peptide antibiotic microcin J25 when it is expressed from a multicopy vector. YojI is capable of pumping out microcin molecules. The outer membrane protein TolC in addition to YojI is required for export of microcin J25 out of the cell. Microcin J25 is thus the first known substrate for YojI.	peptide	Chromosome	Not found	Not found	N/A	N/A	N/A	N/A	N/A	N/A	N/A	TATGCCGTCCGGGCAACGGCATCACGCGAAGCAGCATCGCGCTCTTCGCCCGTCAGCTCGCTAAGTTGCCCGTTGCGCATTTCCAGCAGGCGGTCGGCGTGGATAAAGTAATGATCATCATGACTGATGGCGAAAATAGTTTTACCCATCTCCTGCATCAGCGGCAGCAACACCTGATAAAACTCACGACGGAAGTGTGGATCCTGATCCGCCGCCCATTCATCCAGCAGGATAATATCGCGTTCTTCTGCCAGCGCCAGCAACAGCGCCACGCGTTTTTTCTGCCCTTTTGATAACTTCAGGTTAACAATACGCCCGTTGCTTAACTCAAGCTTATGAGCCATTTTCAGCTGCGCCAGCCACTTCTCAACCAGTTGCGGGTTAGCGGGTTTACCCTCC…
KA17_spades_megahit.gam.fasta	PairedContig_0	88461	91610	-	acrB	1-3150/3150	===============	0/0	100.00	99.59	card	U00096.3:484403-481253	Protein subunit of AcrA-AcrB-TolC multidrug efflux complex. AcrB functions as a herterotrimer which forms the inner membrane component and is primarily responsible for substrate recognition and energy transduction by acting as a drug/proton antiporter.	cephalosporin;fluoroquinolone;glycylcycline;penam;phenicol;rifamycin;tetracycline;triclosan	Chromosome	Not found	Not found	N/A	N/A	N/A	N/A	N/A	N/A	N/A	CAATGATGATCGACAGTATGGCTGTGCTCGATATCTTCATTCTTGCGGCTAAAGCGGCGGCGAACCACCACAAAGAATACCGGAACGAAGAAGATTGCCAGTACCGTTGCGGTCACCATCCCGCCCATTACACCGGTACCTACTGCGTTCTGCGCGCCGGAACCAGCACCAGTACTGATAACCAGCGGCATAACGCCGAGGATAAACGCCAGCGAGGTCATCAGGATCGGACGTAAACGCATCCGCACCGCATCAAGCGTCGCTTCAATCAGACCTTTACCTTCTTTATCCATCAAGTCTTTGGCGAATTCGACGATAAGTATCGCGTTCTTCGCCGACAACCCAATGGTTGTGAGCAGGCCTACCTGGAAGTAAACGTCATTGGTCAGGCCACGGAAG…
KA16_spades_megahit.gam.fasta	PairedContig_167	38430	41532	-	acrD	1-3114/3114	========/======	1/11	99.65	98.65	card	AP009048.1:2586250-2589364	AcrD is an aminoglycoside efflux pump expressed in E. coli. Its expression can be induced by indole and is regulated by baeRS and cpxAR.	aminoglycoside	Chromosome	Not found	Not found	N/A	N/A	N/A	N/A	N/A	N/A	N/A	TATTCCGGGCGCGGCTTCAGCGGGAAGCGGCGACGCACCAGCACAAAGAACAGCGGCACGAAGTAAATAGCCAGAATAGTAGCTGAAATCATCCCGCCCATTACGCCAGTACCCACCGCATGCTGACCACCGGAACCGGCACCCGTGCTGGTTGCCATTGGCAATACGCCGAAGATAAATGCCAGCGAGGTCATCAGAATCGGGCGTAAACGCTGACGGCAGGCGTGGAGCGTTGCTTCAAACAGGTCGTGGCCTTTTTGGTTCATCTCGTTAGCAAACTCGACGATCAGGATGGCGTTTTTCGCCGATAAACCAATGACCGTTAACAGGCCCACCTGGAAGTAAACGTCGTTTTCCAGCCCGCGCATCCAGGTTGCCAGCAGCGCGCCGATAACCCCC…
KA17_spades_megahit.gam.fasta	PairedContig_189	38117	39274	+	acrE	1-1158/1158	===============	0/0	100.00	98.96	card	U00096:3413863-3415021	AcrE is a membrane fusion protein similar to AcrA.	cephalosporin;cephamycin;fluoroquinolone;penam	Chromosome	Not found	Not found	N/A	N/A	N/A	N/A	N/A	N/A	N/A	TGACGAAACATGCCAGGTTTTTCCTCCTGCCCTCCTTTATTCTGATCTCCGCGGCTTTAATCGCCGGTTGTAACGATAAGGGAGAAGAGAAAGCTCACGTCGGTGAACCGCAGGTTACCGTTCATATTGTGAAAACGGCCCCGTTAGAAGTTAAGACTGAATTACCAGGCCGCACCAATGCTTACCGTATAGCCGAAGTTCGCCCACAGGTTAGCGGGATCGTACTGAATCGTAATTTCACTGAAGGCAGCGATGTACAAGCAGGCCAGTCCCTGTACCAGATCGATCCCGCGACCTATCAGGCAAATTATGACAGCGCGAAAGGCGAACTGGCGAAAAGTGAAGCCGCCGCCGCCATCGCGCATTTGACGGTAAAACGTTACGTTCCGCTCGTGGGTA…
KA17_spades_megahit.gam.fasta	PairedContig_189	39286	42390	+	acrF	1-3105/3105	===============	0/0	100.00	99.03	card	U00096:3415032-3418137	AcrF is a inner membrane transporter similar to AcrB.	cephalosporin;cephamycin;fluoroquinolone;penam	Chromosome	Not found	Not found	N/A	N/A	N/A	N/A	N/A	N/A	N/A	TGGCAAACTTTTTTATTCGACGACCGATATTTGCATGGGTGCTGGCCATTATTCTGATGATGGCGGGCGCACTGGCGATCCTACAATTGCCCGTCGCTCAGTATCCAACCATTGCACCGCCTGCGGTTTCTGTTTCGGCAAACTATCCAGGTGCTGATGCGCAGACCGTGCAGGATACGGTGACGCAGGTTATCGAACAGAATATGAATGGTATCGATAACCTGATGTATATGTCCTCCACCAGCGATTCCGCCGGTAGCGTGACAATTACCCTTACCTTCCAGTCCGGGACCGATCCTGATATCGCGCAAGTGCAGGTGCAGAACAAACTCCAGCTCGCCACGCCGTTGCTGCCGCAGGAGGTTCAGCAGCAGGGGATCAGTGTTGAAAAGTCCAGTA…
KA17_spades_megahit.gam.fasta	PairedContig_189	37056	37718	-	acrS	1-663/663	===============	0/0	100.00	99.09	card	U00096:3413465-3412802	AcrS is a repressor of the AcrAB efflux complex and is associated with the expression of AcrEF. AcrS is believed to regulate a switch between AcrAB and AcrEF efflux.	cephalosporin;cephamycin;fluoroquinolone;glycylcycline;penam;phenicol;rifamycin;tetracycline;triclosan	Chromosome	Not found	Not found	N/A	N/A	N/A	N/A	N/A	N/A	N/A	TACATGACACTTAATTCATTCGTTTGATGAATTAATTTCGTTATGTTTTCATCTGGCATGAACATTCTTAATACGTTATCGACCAGCGCGGGTGCTTGTTTATAAAGATCATAACCCGCCATATTCATTAACCAGTTTTGAACAATTCCGCTGAAGGCACCATCAATAATAATCATCACAACATCTAAATCGAGGTTATTTGCTACACAACCTTGTTGCTGACACGCCTGCAATACTTCGCGGAGAGTCTGCGGATTAAAGCCCATCTTTTCGCGTATCACTCCCTCGGCCAGCATCTCATCATTAAATTCACATTTGTGATATAAGATTTTCAGCAACGCCTGCTGGCGGGGAATTTTGGCAATATATTGCAAGCCGACAATCAATTTTTCACGCAAT…
KA17_spades_megahit.gam.fasta	PairedContig_43	11806	12627	-	bacA	1-822/822	===============	0/0	100.00	100.00	card	U00096.3:3204131-3203309	The bacA gene product (BacA) recycles undecaprenyl pyrophosphate during cell wall biosynthesis which confers resistance to bacitracin.	peptide	Chromosome	Not found	Not found	N/A	N/A	N/A	N/A	N/A	N/A	N/A	TAAAAGAACACGACATACACCGCAGCCGCCACAATAAAGCGATAAATGGCGAACGGGATAAACGAAATGCGCTTAATCAATTGCAGGAAGGTTTTAATCGCTATCAGCGCCACCACAAAAGCGGTGATAAACCCAACGGCAAACATCGGGATATCGCCGCTTGTCAGGAAGCCCCAGCTTTTGTAGAGATCGAGCGCCGTTGCGCCCATCATCATCGGCACCGCCAGCAGGAACGAAAACTCGGAAGCAGCGTAACGGCTCACCCCCATCAGCATCCCACCTGAAATGGTCGCCCCGGAACGGGAGAAACCCGGCCACAGCGCCAGACACTGGAAACAGCCAATCATAAATGCCTGACGATAGGTCATATCATCAAGACCCGGCGCACGCGGCTCTTTC…
KA17_spades_megahit.gam.fasta	PairedContig_125	19645	20367	-	baeR	1-723/723	===============	0/0	100.00	99.45	card	AP009048.1:2166412-2167135	BaeR is a response regulator that promotes the expression of MdtABC and AcrD efflux complexes.	aminocoumarin;aminoglycoside	Chromosome	Not found	Not found	N/A	N/A	N/A	N/A	N/A	N/A	N/A	TAAACGATGCGGCAGGCGTCGGCTTCCCAGCGGTAACCGACGCCGTAAACGGCGCGGATAAATGACTGTTCGGCGTCGAGAGATTCCAGCTTGCGGCGCAGGTTTTTAATGTGGCTGTCGATGGTGCGGTCGGTTACTACGCGGTAGTCGTCATAAAGATGATTGAGCAAATGCTCGCGGGAGAACACTTTTCCTGGTTCATGAGAGAGCGTTTTCAGCAGACGAAATTCCGCAGGCGTCAGGTCAAGCATTTTACCGCGCCATGAAGCCTGAAAACGACCTTCGTCGATAATCAACGGGCTTTCAGCATCCTGTTGCTGCAACTCGCGCTGCGGTTTGCAACGGCGCAAAATGGTTTTGACGCGCGCTACCACTTCCCGTGGGCTGTACGGCTTACAG…
KA17_spades_megahit.gam.fasta	PairedContig_125	20364	21767	-	baeS	1-1404/1404	===============	0/0	100.00	99.14	card	AP009048:2165012-2166416	BaeS is a sensor kinase in the BaeSR regulatory system. While it phosphorylates BaeR to increase its activity BaeS is not necessary for overexpressed BaeR to confer resistance.	aminocoumarin;aminoglycoside	Chromosome	Not found	Not found	N/A	N/A	N/A	N/A	N/A	N/A	N/A	CATACTTCTCTCTGTAAATCCCGTTCCAGCGGTAACTCTACTGTAATGCTTACCCCGCCAAAAGGCGAATGGGCAGCAATAATGCGACCATTATGTGCTTCAACAATGTTCAGGCAAATCGCCAGCCCCAGCCCGGAACCGCCGCTGGCACGGTTGCGGGAACCTTCGGTGCGATAAAAACGTTCAAACAATTTTTGTAGCTGATCGTCACTGACACCTGGCGCACTGTCGGCAAAGGTCAGGCGCACCGTTTTGTCGCGCTGCCCGGCAGAGATTTGCAGGCTGCCGCCGCTGTCAGTGTAGCGCAGGCTGTTTTCCAGTAAGTTATTGAATAACTGCATTAAACGGTCGCGATCGCCAAATACGGTAATACTGTCTGGCAGGGAAAATTGCAGTTTC…
KA17_spades_megahit.gam.fasta	PairedContig_135	62488	63861	-	cpxA	1-1374/1374	===============	0/0	100.00	98.91	card	BA000007.3:4905062-4903688	CpxA is a membrane-localized sensor kinase that is activated by envelope stress. It starts a kinase cascade that activates CpxR which promotes efflux complex expression.	aminocoumarin;aminoglycoside	Chromosome	Not found	Not found	N/A	N/A	N/A	N/A	N/A	N/A	N/A	TAACTCCGCTTATACAGCGGCAACCAAATCACCAGCCGTAAACCGCCCAGCGGGCTGTCTTCTGCCTTCACCCAGCCACGATGCTGCTGAATGGCGGTTTCAACAATCGCCAGCCCCAATCCTGTACCGCCAGATTCACGATCGCGTGCTTCATCGGTCCGATAGAACGGACGGAAAATCTGTTCGCGATCTTCCGGGCTAACGCCAGGACCATCGTCGTCCACCGTAATGGTGATACCGTCTTTATCTACCGCAAAGCCCACTTCAATCTTCGTATGGGAATAACGCAGAGCATTACGAACAATGTTTTCCAGCGCACTTTCCAGGGCGTTCGGATTGCCGTACAGCGGCCACGGCCCAGGCGGGAAGTTAACTGTCAACGACTTGCCCATTTGCTCG…
KA17_spades_megahit.gam.fasta	PairedContig_2	14981	15613	+	CRP	1-633/633	===============	0/0	100.00	99.21	card	AP009048.1:4154296-4153663	CRP is a global regulator that represses MdtEF multidrug efflux pump expression.	fluoroquinolone;macrolide;penam	Chromosome	Not found	Not found	N/A	N/A	N/A	N/A	N/A	N/A	N/A	TGGTGCTTGGCAAACCGCAAACAGACCCGACTCTCGAATGGTTCTTGTCTCATTGCCACATTCATAAGTACCCATCCAAGAGCACGCTTATTCACCAGGGTGAAAAAGCGGAAACGCTGTACTACATCGTTAAAGGCTCTGTGGCAGTGCTGATCAAAGACGAAGAGGGTAAAGAAATGATCCTCTCCTATCTGAATCAGGGTGATTTTATTGGCGAACTGGGCCTGTTTGAAGAGGGCCAGGAACGTAGCGCATGGGTACGTGCGAAAACCGCCTGTGAAGTGGCTGAAATTTCGTACAAAAAATTTCGCCAATTGATTCAGGTAAACCCGGACATTCTGATGCGTCTGTCTGCACAGATGGCGCGTCGTCTGCAAGTCACTTCAGAGAAAGTGGGCA…
KA16_spades_megahit.gam.fasta	PairedContig_245	50722	51894	-	emrA	1-1173/1173	===============	0/0	100.00	99.83	card	AP009048:2810082-2811255	EmrA is a membrane fusion protein providing an efflux pathway with EmrB and TolC between the inner and outer membranes of E. coli a Gram-negative bacterium.	fluoroquinolone	Chromosome	Not found	Not found	N/A	N/A	N/A	N/A	N/A	N/A	N/A	TAGCCAGCGTTAGCTTTTACGATATCGTCGATCAGTTTATTGACAGGTGCCAGGCTGATTTCACGCGCGGTGCTTACCGCTACCGGAGTGGAACGTACTTTATTTGCCAGTACCTGACCGTCACGGTTAGTGGTATTGACGCTCACCAGCGTGGACAAACCGATACGCAGCGGATATTGCTCCAGCTGTTTCTGGTCCAGTTCGATACGCACAGGCAGACGCTGAACGACTTTGATCCAGTTACCGGTCGCATTTTGCGCTGGAAGCAGTGAGAACGCGCTACCTGTGCCCATATCCAGACCAACCACTTTACCGGTGTATTTCACATCATCGCCGTAAATATCCGTGGTGATAGTGACCGGCTGACCGATACGCATATTGGCAATCTGCGTCTCTTTA…
KA16_spades_megahit.gam.fasta	PairedContig_245	49167	50705	-	emrB	1-1539/1539	===============	0/0	100.00	100.00	card	U00096:2812615-2814154	emrB is a translocase in the emrB -TolC efflux protein in E. coli. It recognizes substrates including carbonyl cyanide m-chlorophenylhydrazone (CCCP) nalidixic acid and thioloactomycin.	fluoroquinolone	Chromosome	Not found	Not found	N/A	N/A	N/A	N/A	N/A	N/A	N/A	TAGTGCGCACCGCCTCCGCCGCCACCTGCGCCAAATGGCGGTTTAGCAAACCACACCAGCCCCAGCAGGACGAGGAATATCCCGGCTGACATCCAGAAGATCTCATTGGCGGAAATAATCAGCCCCTGATTGGTGATCTGCTGGGCAATCCAGCCTGATGCCTGCTGTTGCGTCATCCCAAGCCCTTCCAGTTGACTGTACATCGCCTGGGCATTCGGGTTGAACGGGTTTACCGACTCAGTCAACTGCGCATGGTGCATCGACTCGCGGTTGGTCCACATGGTCGTGGTTATCGACGTGCCGATAGACCCCGCCAGCGTTCGCGTAAAGTTAGAGAGGCTCGATGCCGCCGCCAGTCGTTCCGGTGGCAAACCAGACAGCGTAATGGTGGTCAGCGGC…
KA17_spades_megahit.gam.fasta	PairedContig_1	209338	210393	-	emrK	1-1056/1056	===============	0/0	100.00	99.91	card	D78168:536-1592	emrK is a membrane fusion protein that is a homolog of EmrA. Together with the inner membrane transporter EmrY and the outer membrane channel TolC it mediates multidrug efflux.	tetracycline	Chromosome	Not found	Not found	N/A	N/A	N/A	N/A	N/A	N/A	N/A	TAAAGTTGTCCATTATGCGAAATAATGTTGCTAATTTCTTTTTCTATCGGACTGGTATCGATAACTAAAGCCTTACTGGTATAAGCCGGCATGGAGGTCACGGTTGAAGCCAGCTCAGGCATCTCGGCAATGTCTTCGTTCTTCGTATCAATAGTTGCTGTCATCGATAAACCAATACGCAAGGGATGTTCCATGAGTTCTTTTGGATCAAGAGAAACTTCAACCGGTACACGCTGAACGATTTTGATCCAGTTCCCTGTCGCATTTTGTGCAGGTAATAAGGAGAACGCATTGCCGGTTCCCATATTGATCCCTGTCACCCGACCATGAAACACAACATTTTCACCATAAAGATCGCTGATAATATTGACCGATTGACCAATCCGTACATCCGTGAGT…
KA16_spades_megahit.gam.fasta	PairedContig_245	52021	52551	-	emrR	1-531/531	===============	0/0	100.00	100.00	card	U00096.3:2810769-2811300	EmrR is a negative regulator for the EmrAB-TolC multidrug efflux pump in E. coli. Mutations lead to EmrAB-TolC overexpression.	fluoroquinolone	Chromosome	Not found	Not found	N/A	N/A	N/A	N/A	N/A	N/A	N/A	TAGCTCATCGCTTCGAGAACCACACCGTCTTGTTCCATCTGGTCGAGACGGGAGAGCAATTTGCGGGTGATTTGCTCGAGCTGATCTTTTTCTGTTGTGCTGAGCGCGGACCAGAGTTGATGCAGGCAGTTATGCTGCGGTGGTAAAACCTCGCGCAAAAACTCGTGACCTTTTTCCGTTAATTGCAGATGCAGGCAGCGGCGATCGTTATCGCTTTCACGACGTTCGATCCAACCGCGTTTTTCCAGTTCATCGGCAATACGCGTCGCGTTGGTACGGGATGATCCAAGAGCACAACTTAATTCAGAAGGCTGAATACTGTGGTTTTCCTGAGACTCCAGCGTAATCAACGCCATAAACAACGTCTCGTTAATCCCCTGAGCCTTCAGCATTTTATTG…
KA17_spades_megahit.gam.fasta	PairedContig_1	207800	209338	-	emrY	1-1539/1539	===============	0/0	100.00	99.81	card	D78168:1591-3130	emrY is a multidrug transport that moves substrates across the inner membrane of the Gram-negative E. coli. It is a homolog of emrB.	tetracycline	Chromosome	Not found	Not found	N/A	N/A	N/A	N/A	N/A	N/A	N/A	CACCCAACGCCTTTCGCTGTAAACGGCGGTTTCGCAAACCAAACCAAAACCGTAAGTAAGATAAAAGCAATAGCCGCCATACGGAAAATCTCATTTGCAGAAATAGAAAGTGACTGCTGGGTTATTTCATTATTAATTTCATTAAGAACTCCTGAAAGCGAACCATAATATTTATCCATAATTTGTGACGATGAATTAAACACGGGGTTAAATTGATCGATGGTTGCTGTCAACTGACTATGGTGTAACGATTCGCGTCGTCCCCACAGCGTCATTGTCAACGACGTACCAACTGATCCTGACAAGGTACGAAAAAAATTACTCATACTCGAGGCATTGGCAAATTTATTATCTGGCAAGCCTGAAAACGAAATCGTTGTTAAGGGTAAAAAGAAACAG…
KA17_spades_megahit.gam.fasta	PairedContig_70	74908	76551	+	eptA	1-1644/1644	===============	0/0	100.00	99.39	card	AP009048:4340268-4338624	PmrC mediates the modification of Lipid A by the addition of 4-amino-4-deoxy-L-arabinose (L-Ara4N) and phosphoethanolamine resulting in a less negative cell membrane and decreased binding of polymyxin B.	peptide	Chromosome	Not found	Not found	N/A	N/A	N/A	N/A	N/A	N/A	N/A	TGTTGAAGCGCCTACTAAAAAGACCCTCTTTGAATTTACTCGCCTGGCTATTGTTGGCCGCTTTTTATATCTCTATCTGCCTGAATATTGCCTTTTTTAAACAGGTGTTGCAGGCGCTGCCGCTGGATTCGCTGCATAACGTACTGGTTTTCTTGTCGATGCCGGTCGTCGCTTTCAGCGTGATTAATATTGTCCTGACACTAAGCTCTTTCTTATGGCTTAATCGACCACTGGCCTGCCTGTTTATTCTGGTTGGCGCGGCTGCACAATATTTCATAATGACTTACGGCATCGTCATCGACCGCTCGATGATTGCCAATATTATTGATACCACTCCGGCAGAAAGTTATGCGCTGATGACACCGCAAATGTTATTAACGCTGGGATTCAGCGGCGTGC…
KA17_spades_megahit.gam.fasta	PairedContig_0	91633	92826	-	Escherichia_coli_acrA	1-1194/1194	===============	0/0	100.00	99.75	card	U00096.3:485619-484425	AcrA is a subunit of the AcrAB-TolC multidrug efflux system that in E. coli.	cephalosporin;fluoroquinolone;glycylcycline;penam;phenicol;rifamycin;tetracycline;triclosan	Chromosome	Not found	Not found	N/A	N/A	N/A	N/A	N/A	N/A	N/A	TAAGACTTGGACTGTTCAGGCTGAGCACCGCTTGCGGCTTGCTGGTTATTATCAGCGGTAACTTCTTGTGCTTTTACCTGGACACCAGGACGCACTTTCTGCAGCCCACTTATTACTACGCGATCGCCTGCTTTCAGACCTTCTGTCACCAGCCACTTATCGCCAATAGCCTGGCTTGCAACGATCGGACGGGTCTCCACTTTGTCATCCGCGCCAACTACCAGTACGGTGGCATCGCCACGCGGCGTACGGGTTACGCCCTGTTGCGGGACTAAAATAGCGTTTGGATTAAGCCCTTCTTCCAGACGTGCGCGCACGAACATACCCGGCAGCAGAGTGTGATCCGGGTTCGGGAAGATAGCGCGTAGGGTGATAGACCCAGTGGTCTGATCAACGGTA…
KA17_spades_megahit.gam.fasta	PairedContig_70	31562	32695	+	Escherichia_coli_ampC	1-1134/1134	===============	0/0	100.00	97.53	card	U00096.3:4378944-4377810	A class C ampC beta-lactamase (cephalosporinase) enzyme described in Escherichia coli shown clinically to confer resistance to penicillin-like and cephalosporin-class antibiotics.	cephalosporin;penam	Chromosome	Not found	Not found	N/A	N/A	N/A	N/A	N/A	N/A	N/A	TGTTCAAAACGACGCTCTGCGCCTTATTAATTACCGCCTCTTGCTCCACATTTGCTGCCCCCCAAAAAATCAACGATATTGTGCATCGCACAATTACCCCGCTTATAGAGCAACAAAAGATCCCCGGTATGGCGGTGGCGGTAATTTATCAGGGTAAACCTTATTACTTTACCTGGGGCTATGCGGACATCGCCAAAAAGCAGCCCGTCACACAGCAAACGTTGTTTGAGTTAGGTTCGGTCAGCAAAACATTTACGGGCGTGCTTGGTGGCGACGCTATTGCTCGAGGGGAAATCAAGTTAAGCGATCCCGCAACAAAATACTGGCCTGAACTTACCGCTAAACAGTGGAACGGGATCACACTATTACATCTCGCAACCTACACCGCTGGCGGCCTGC…
KA17_spades_megahit.gam.fasta	PairedContig_0	2428	3585	-	Escherichia_coli_ampH	1-1158/1158	===============	0/0	100.00	98.79	card	AP012030.1:396711-395553	AmpH is a class C ampC-like beta-lactamase and penicillin-binding protein identified in Escherichia coli.	cephalosporin;penam	Chromosome	Not found	Not found	N/A	N/A	N/A	N/A	N/A	N/A	N/A	CAGGATGCGGGGATAACCAGCGGTTTATTCCCGCTTAGCTCGGTCACCAGGTCATTGATGCCATCGCTCATATTTTTAAAGCGCGTCAACGGCGAACGAGTGACCACCACAAACGCGCCAATATTCTTCTGCGGGATCATCGCCATATAGGTAATGAAACCGCCACCACCACCTGTCTTCTGAATAATCCCCGGACGACCCTCTTTCGGGGCCATATATACCCAGCCTAAACCAAGCGCATCCGCTTTGCCGGGGACATCCATGCCAATCACTTTCGTAAACTGCGCGCGCTGATAAATCAACGTCTGCATGCGATCTGCCTGGTTACTGCGCTGATAAAAATCAGATGACAAATACTGCTGCATCCAGCGCATCATATCGCCAGGCGTGGAATAGACG…
KA17_spades_megahit.gam.fasta	PairedContig_5	97151	98383	-	Escherichia_coli_mdfA	1-1233/1233	===============	0/0	100.00	98.38	card	JQ394987:0-1233	Multidrug efflux pump in E. coli. This multidrug efflux system was originally identified as the Cmr/CmlA chloramphenicol exporter.	benzalkonium_chloride;rhodamine;tetracycline	Chromosome	Not found	Not found	N/A	N/A	N/A	N/A	N/A	N/A	N/A	TACCCTTCGTGAGAATTTCCCATCTGTTTATCTTTTAAAAAGATAACCATCAGCGACAGCCACAAAATTCCGTTGACAAGGTTGAAGAGATTAAACAGTCCGTTGCCCCCGTTCAGCCAGGCATGTTTGCTGATTTCAATACCAACGGTAAAGATCAGCATTTGCAGCATTCCCATCGCGGCAGAAACCGTACCTTTACTCATATCGCTGGCAAACAGGGTTAATCGCACCAGTCCCGCATTCGCCAGACCAATACCGAAAGCATAAATACTTAACCCGGCAGTCATCCATAAATACGCGTGCGATGAGATAACCGTTGCCGCAGCAGCGACCAATAGACCAATCATAATCGGCCAGCCGCCCATAATAATCAGCGAACGTACGGTGCGGCGCGAGGTC…
KA17_spades_megahit.gam.fasta	PairedContig_1	210916	211530	+	evgA	1-615/615	===============	0/0	100.00	98.86	card	BA000007.3:3212025-3212640	EvgA when phosphorylated is a positive regulator for efflux protein complexes emrKY and mdtEF. While usually phosphorylated in a EvgS dependent manner it can be phosphorylated in the absence of EvgS when overexpressed.	fluoroquinolone;macrolide;penam;tetracycline	Chromosome	Not found	Not found	N/A	N/A	N/A	N/A	N/A	N/A	N/A	TGAACGCAATAATTATTGATGACCATCCTCTTGCTATCGCAGCAATTCGTAATTTATTGATCAAAAACGATATTGAAATCTTAGCGGAGTTGACTGAAGGGGGAAGCGCCGTTCAGCGGGTGGAAACACTTAAGCCTGATATCGTCATCATTGATGTCGATATCCCCGGAGTTAACGGTATCCAGGTGTTAGAAACGCTGAGGAAGCGTCAATATAGCGGAATTATTATTATTGTCTCCGCTAAAAATGACCATTTTTACGGGAAACATTGTGCTGATGCTGGCGCTAATGGATTCGTGAGTAAAAAAGAAGGCATGAACAATATCATTGCGGCTATTGAAGCTGCAAAAAATGGCTACTGCTATTTCCCCTTCTCTCTCAACCGGTTTGTTGGAAGTT…
KA17_spades_megahit.gam.fasta	PairedContig_1	211535	215128	+	evgS	1-3594/3594	===============	0/0	100.00	99.25	card	U00096:2484373-2487967	EvgS is a sensor protein that phosphorylates the regulatory protein EvgA. evgS corresponds to 1 locus in Pseudomonas aeruginosa PAO1 and 1 locus in Pseudomonas aeruginosa LESB58.	fluoroquinolone;macrolide;penam;tetracycline	Chromosome	Not found	Not found	N/A	N/A	N/A	N/A	N/A	N/A	N/A	TGAAGTTTTTACCCTATTTTTTTCTTCTCTGTTGTGGTCTTTGGTCGACCATAAGTTTCGCAGACGAAGATTACATCGAATATCGTGGCATCAGTAGTAACAACCGTGTCACACTTGATCCACTACGTCTGAGCAACAAGGAATTACGTTGGTTAGCGAGCAAAAAAAATCTTGTGATTGCAGTACACAAGTCCCAAACAGCTACGTTGTTGCATACCGATTCGCAGCAACTGGTGCGTGGTATTAATGCTGATTATTTAAATCTTTTAAAAAGAGCGTTAAATATCAAATTAACACTCCGGGAATACGCCGATCATCAAAAAGCAATGGACGCGCTGGAAGAAGGTGAAGTCGATATAGTGTTATCACATTTAGTTACTTCGCCGCCTCTTAATAATG…
KA17_spades_megahit.gam.fasta	PairedContig_148	1624	2352	+	gadW	1-729/729	===============	0/0	100.00	94.38	card	CP015085.1:2552440-2551711	GadW is an AraC-family regulator that promotes mdtEF expression to confer multidrug resistance. GadW inhibits GadX-dependent activation. GadW clearly represses gadX and in situations where GadX is missing activates gadA and gadBC.	fluoroquinolone;macrolide;penam	Chromosome	Not found	Not found	N/A	N/A	N/A	N/A	N/A	N/A	N/A	TGACTCATGTCTGCTCGGTGATCCTCATTCGTCGTTCATTCGATATTTATCATGAACAGCATAAAATATCGCTGCATAACGAGAGTATCGTGCTGCTGGAGAAAAATTTGGCAGACGATTTTGCGTTTTGTTCACCGGATACGCGACGACTGGATATCGATGAGCTGACAGTTTGCCATTACTTACAAAATATTCGTCAGCTACCACGCAATTTAGGGTTACATAGCAAAGACCGTCTATTAATTAACCAGTCACCCCCCATGCCGCTGGTGACGGCGATTTTTGATAGCTTCAATGAATCCGGGGTAAATTCACCGATACTGAGCAATATGCTCTACCTTTCCTGTTTATCGATGTTTTCTCATAAGAAAGAACTGATCCCCTTACTTTTCAATAGCA…
KA17_spades_megahit.gam.fasta	PairedContig_148	432	1256	+	gadX	1-825/825	===============	0/0	100.00	97.94	card	AP009048.1:3974604-3975429	GadX is an AraC-family regulator that promotes mdtEF expression to confer multidrug resistance.	fluoroquinolone;macrolide;penam	Chromosome	Not found	Not found	N/A	N/A	N/A	N/A	N/A	N/A	N/A	TGCAATCATTACATGGGAATTGTCTAATTGCGTACGCAAGACATAAATATATTCTCACCATGGTTAATGGTGAATATCGCTATTTTAATGGCGGTGACCTGGTTTTTGCGGATGCAAGCCAAATTCGAGTAGATAAGTGTGTTGAAAATTTTGTATTAGTATCAAGGGATACGCTTTCATTATTTCTGCCGATGCTCAAGGAGGAGGCATTAAATCTTCATGCACATAAAAAAATTTCTTCATTACTCGTTCATCACTGTAGCAGAGATATTCCTGTTTTTCAGGAAGTTGCGCAACTATCGCAGAATAAGAATCTTCGCTATGCAGAAATGCTACGTAAAAGAGCATTAATCTTTGCGTTGTTATCTGTTTTTCTTGAGGATGAGCACTTTATACCGC…
KA17_spades_megahit.gam.fasta	PairedContig_114	5128	5541	-	H-NS	1-414/414	===============	0/0	100.00	99.52	card	BA000007.3:1738104-1737690	H-NS is a histone-like protein involved in global gene regulation in Gram-negative bacteria. It is a repressor of the membrane fusion protein genes acrE mdtE and emrK as well as nearby genes of many RND-type multidrug exporters.	cephalosporin;cephamycin;fluoroquinolone;macrolide;penam;tetracycline	Chromosome	Not found	Not found	N/A	N/A	N/A	N/A	N/A	N/A	N/A	TATTGCTTGATCAGGAAATCGTCGAGGGATTTACCTTGCTCATCCATTGCTTTTTTGATTACAGCTGGAGTACGGCCCTGGCCAGTCCAGGTTTTAGTTTCGCCGTTTTCGTCAACGTAGCTATATTTTGCCGGACGCTGAGCACGTTTAGCTTTGGTGCCAGATTTAACGGCAGCAAGGCTATTCAGCAGTTCGTTCGGGTCAATACCGTCAGCGATCAGCATTTCGCGATATTGCTGCAGTTTACGAGTGCGCTCTTCAACTTCAGCAGCAGCCGCGCTTTCTTCTTCGCGACGTTCGTTAACAACAACTTCTAATTTTTCCAGCATTTCTTCCAGCGTTTCAAGTGTACATTCTCTTGCCTGCGCACGAAGAGTACGGATGTTGTTCAGAATTTTA…
KA16_spades_megahit.gam.fasta	PairedContig_230	7820	8497	+	kdpE	1-678/678	===============	0/0	100.00	96.75	card	U00096.3:721733-721055	kdpE is a transcriptional activator that is part of the two-component system KdpD/KdpE that is studied for its regulatory role in potassium transport and has been identified as an adaptive regulator involved in the virulence and intracellular survival of pathogenic bacteria. kdpE regulates a range of virulence loci through direct promoter binding.	aminoglycoside	Chromosome	Not found	Not found	N/A	N/A	N/A	N/A	N/A	N/A	N/A	TGACAAACGTTCTGATTGTTGAAGATGAACAGGCTATTCGTCGCTTTCTGCGCACGGCGCTGGAGGGCGACGGGATGCGCGTCTATGAGGCCGAAACGCTGCAACGCGGCTTGCTGGAAGCGGCTACCCGTAAGCCAGATTTGATTATTCTCGATCTCGGCCTGCCCGATGGTGATGGGATTGAGTTTATCCGCGACCTGCGCCAGTGGAGCGCGGTGCCGGTGATTGTGCTTTCCGCACGCAGCGAAGAGAGCGACAAAATCGCCGCGCTGGATGCCGGAGCGGATGATTATCTGAGTAAGCCGTTTGGCATTGGCGAATTGCAGGCCCGTCTGCGCGTCGCATTACGCCGCCACTCTGCCACCACCGCGCCCGATCCGCTGGTGAAATTTTCCGATG…
KA7_spades_megahit.gam.fasta	PairedContig_104	432	1231	+	gadX	1-800/825	===============	0/0	96.97	97.75	card	AP009048.1:3974604-3975429	GadX is an AraC-family regulator that promotes mdtEF expression to confer multidrug resistance.	fluoroquinolone;macrolide;penam	plasmid.unclassified	Not found	Not found	N/A	N/A	N/A	N/A	N/A	N/A	N/A	TGCAATCATTACATGGGAATTGTCTAATTGCGTACGCAAGACATAAATATATTCTCACCATGGTTAATGGTGAATATCGCTATTTTAATGGCGGTGACCTGGTTTTTGCGGATGCAAGCCAAATTCGAGTAGATAAGTGTGTTGAAAATTTTGTATTAGTATCAAGGGATACGCTTTCATTATTTCTGCCGATGCTCAAGGAGGAGGCATTAAATCTTCATGCACATAAAAAAATTTCTTCATTACTCGTTCATCACTGTAGCAGAGATATTCCTGTTTTTCAGGAAGTTGCGCAACTATCGCAGAATAAGAATCTTCGCTATGCAGAAATGCTACGTAAAAGAGCATTAATCTTTGCGTTGTTATCTGTTTTTCTTGAGGATGAGCACTTTATACCGC…
KA17_spades_megahit.gam.fasta	PairedContig_125	29380	30627	-	mdtA	1-1248/1248	===============	0/0	100.00	99.92	card	U00096:2154015-2155263	MdtA is the membrane fusion protein of the multidrug efflux complex mdtABC.	aminocoumarin	Chromosome	Not found	Not found	N/A	N/A	N/A	N/A	N/A	N/A	N/A	CAGGAGCGTGCTCCTTTTTTCGCGTATTCGCGGCTGGTGGCTTTCTCTTCCGGAGTAGTGGCGCTCTGGGCTTCCACCACTTCCACTTTCGCCCCTTCGGTCAGGCGATCAATGCCGTCTGTCACCACGCGATCGCCCGCAGAAATACCTGCACGGATCACCACTTTCTGACTGTCCTGAATGCCCGGCGTCACCAGATGTTTGCTGACCTTGTTTTCGCTATTCAGCACCCAGACAAAATGGCCTTCATTGCCCATTTGCAGGGCGGCTGTTGGGATCACTACGGCGTTTTGTTCGGTGTCGACTAACATGCGCGCGTTAACAAACTGATTGGGAAACAGCGCATCATCCTGATTATTAAAGCGTGCTTTCACTTTAATCGTACCGGTAGTGGCATCG…
KA17_spades_megahit.gam.fasta	PairedContig_125	26258	29380	-	mdtB	1-3123/3123	===============	0/0	100.00	99.71	card	U00096:2155262-2158385	MdtB is a transporter that forms a heteromultimer complex with MdtC to form a multidrug transporter. MdtBC is part of the MdtABC-TolC efflux complex.	aminocoumarin	Chromosome	Not found	Not found	N/A	N/A	N/A	N/A	N/A	N/A	N/A	TACGCCTCCTCTTCATGACGGGCAAAGCGGCTTTTGGTCCACAATGCCAGGCGGTCGAACAGCAAATAAATCACCGGCGTGGTAAACAGCGTCAGCACCTGGCTGACAATCAGACCGCCGACCATGCCGATACCTAACGGACGACGCAGTTCCGCGCCGACCCCGGTACTCAACATCAGCGGCAGCGCGCCAAGCAGAGCCGCCAGAGTGGTCATCAGGATCGGACGAAAACGCAACAGACAAGCCTGGTAGATTGCCTCGCGCGGCGACATGCCTTGCTCGCGCTCGGCAGCCAGCGCGAAGTCGATCATCATGATGGCGTTCTTCTTCACGATACCGATCAGCAAAATAATGCCGATAATCGCAATCACATCCAGTTCGCTACCAGCAATCAGCAAC…
KA17_spades_megahit.gam.fasta	PairedContig_125	23180	26257	-	mdtC	1-3078/3078	===============	0/0	100.00	99.06	card	U00096:2158385-2161463	MdtC is a transporter that forms a heteromultimer complex with MdtB to form a multidrug transporter. MdtBC is part of the MdtABC-TolC efflux complex. In the absence of MdtB MdtC can form a homomultimer complex that results in a functioning efflux complex with a narrower drug specificity. mdtC corresponds to 3 loci in Pseudomonas aeruginosa PAO1 (gene name: muxC/muxB) and 3 loci in Pseudomonas aer…	aminocoumarin	Chromosome	Not found	Not found	N/A	N/A	N/A	N/A	N/A	N/A	N/A	TACTCGGTTACCGTTTGTTTAGGTTTACGCGAAAAACGCAGCCGCAGACGGTCGAAAAAGAGATACACCACCGGCGTGGTATACAGCGTAAGGAGCTGGCTCATTACCAGTCCGCCGACAATGGTGATCCCCAGGGGTTGCCGCAGCTCCGAGCCGTCGCCGCCCGACAATACCAGCGGCAGCGCACCAAACAGCGCCGCCAGGGTAGTCATCATAATCGGGCGAAAACGCAGCAGACAGGCCTGGAAAATAGCTTCCTGCGGCGTCAGGTTACCGTGCCGTTGGGCTTCAAGCGCAAAATCGACCATCATAATGGCGTTTTTCTTCACGATGCCGATTAATAGCATGATCCCTATCAGGGCGATTAGGCTGAACGGGGCATTGAACAGCTCCAGCGCC…
KA17_spades_megahit.gam.fasta	PairedContig_148	5853	7010	-	mdtE	1-1158/1158	===============	0/0	100.00	99.57	card	AP009048.1:3981183-3980025	MdtE is the membrane fusion protein of the MdtEF multidrug efflux complex. It shares 70% sequence similarity with AcrA.	fluoroquinolone;macrolide;penam	Chromosome	Not found	Not found	N/A	N/A	N/A	N/A	N/A	N/A	N/A	TATTGTTTCGATTCGGTGCTGGCGTTTTCCTGGCTGGAGGAAATTGCTCGTGCTTTGATACCCGGACGAATGCGTTGCAAACCGGAAACGATCACCCGATCGCCAGCCTGCAAGCCAGAGGTGACAACCCACTGGTCGCCGATGGCTTTGCTGGCTTCAATTTCGCGTAGCTGCACAACATCGTCTTTATCCAGAATAAGCGCCGTTGCTTTACCCTGGGCGTTGTGGGTGACGCCTTCCTGCGGCACCAGTAATACATTCTGGCGGCTACCTTCATCCACTAATGCCGTGACGTACATGCCAGGCAGCAAGTCACCATTTGGGTTGGGGAAAATCGCCCGTAACGTCACGGAGCCCGTGGTTTCATCCACCGTCGGGTCGGAGAATTTCAGCGTGCCG…
KA17_spades_megahit.gam.fasta	PairedContig_148	2715	5828	-	mdtF	1-3114/3114	===============	0/0	100.00	98.49	card	U00096:3660413-3663527	MdtF is the multidrug inner membrane transporter for the MdtEF-TolC efflux complex.	fluoroquinolone;macrolide;penam	Chromosome	Not found	Not found	N/A	N/A	N/A	N/A	N/A	N/A	N/A	TACGCTTTTTTAAAGCGGGCAAAGAGATGTTCCACTACAACGAAAAAGACCGGAACGAAGTAAATTGCCAGCACTGTTGCGGCAAACATCCCGCCCATCACGCCGGTACCTACCGCGTTTTGCGCGCCAGAACCGGCACCATGACTGATAACCAGCGGCAGCACGCCGAGAATAAAGGCCAGAGAGGTCATCAGGATTGGGCGTAAACGCATCCGCGCCGCTTCGATGATTGCCTCTATCGGCGTTTTCCCTTCTTTCTGCATCATCTCAACGGCAAATTCGACAATCAGGATGGCGTTCTTGGCGGAAAGCCCGATGGTGGTCAGCAAACCAACCTGGAAGTAGACGTCATTACTTAAGCCGCGCAGATCGGTGGCCAGTAATGCGCCAACGACGCCT…
KA17_spades_megahit.gam.fasta	PairedContig_29	122074	123300	+	mdtG	1-1227/1227	===============	0/0	100.00	99.59	card	CP000800.1:1192954-1191727	The MdtG protein also named YceE appears to be a member of the major facilitator superfamily of transporters and it has been reported when overexpressed to increase fosfomycin and deoxycholate resistances. mdtG is a member of the marA-soxS-rob regulon.	fosfomycin	Chromosome	Not found	Not found	N/A	N/A	N/A	N/A	N/A	N/A	N/A	TGTCACCCTGTGAAAATGACACCCCTATAAACTGGAAACGAAACCTGATCGTCGCCTGGCTAGGCTGTTTTCTTACCGGGGCCGCCTTCAGTCTGGTAATGCCCTTCTTACCCCTCTACGTTGAGCAGCTTGGTGTTACCGGCCACTCCGCCCTGAATATGTGGTCCGGTATTGTCTTCAGCATTACATTTTTATTTTCGGCCATCGCCTCACCGTTTTGGGGTGGACTCGCCGACCGTAAAGGCCGAAAACTCATGCTATTACGCTCTGCTCTCGGCATGGGCATCGTAATGGTGTTGATGGGACTGGCACAAAATATCTGGCAGTTTTTGATCCTACGGGCGCTTCTTGGGTTACTTGGCGGATTTGTCCCCAACGCTAATGCTCTTATCGCCACAC…
KA16_spades_megahit.gam.fasta	PairedContig_7	112235	113443	+	mdtH	1-1209/1209	===============	0/0	100.00	98.59	card	U00096:1125326-1124117	Multidrug resistance protein MdtH	fluoroquinolone	Chromosome	Not found	Not found	N/A	N/A	N/A	N/A	N/A	N/A	N/A	TGTCCCGCGTATCGCAGGCGAGGAACCTGGGTAAATATTTCCTGCTCATCGATAATATGCTGGTCGTGCTGGGGTTCTTTGTTGTCTTCCCGCTGATCTCTATCCGCTTCGTTGATCAAATGGGCTGGGCCGCCGTCATGGTCGGTATTGCTCTCGGTCTACGCCAGTTTATTCAGCAAGGTCTGGGTATTTTCGGCGGCGCAATTGCCGACCGCTTTGGTGCCAAACCGATGATTGTTACCGGTATGCTGATGCGCGCCGCCGGATTCGCCACAATGGGTATCGCCCACGAACCGTGGCTATTGTGGTTTTCATGCCTGCTCTCGGGACTCGGCGGCACGTTGTTTGATCCGCCGCGTTCGGCGCTGGTGGTGAAACTAATCCGTCCACAACAACGTG…
KA17_spades_megahit.gam.fasta	PairedContig_117	29012	30244	-	mdtM	1-1233/1233	===============	0/0	100.00	96.35	card	U00096.3:4568519-4567286	Multidrug resistance protein MdtM	acridine_dye;fluoroquinolone;lincosamide;nucleoside;phenicol	Chromosome	Not found	Not found	N/A	N/A	N/A	N/A	N/A	N/A	N/A	CACCGCTCCTCCGCCAGCTCGGCAGCCTGATGTTGGCGCACGCGATTAAGCAATCCGGCCAGGGTGAAAACGACGATAACGCCTGCCACAACGGCTAACAGATGAAACGGCAAGCGACCGCTGTTAAACCACAGCCAGCGGCCGATTTCGACCGAGACAGACATCACCATCAGGATCACCATATTCAGCGATGCGGAGACGGTCCCTTTCGGTAAGTTATTGGAAAACAGCGTAAAGCGGAATAAGGTCGGGAAAATCAAACCAATCCCGAAAGCATACAGACTGGTGCCCAGCACCGACCACAGCCAGACGTGCGGTGACAGCAGATTGCCGATAATCAACAGCGCGAGGCCAACCAGTTGAAGGGGTACGGCACGCCAGATAAAGCGCGGTTCGGTC…
KA17_spades_megahit.gam.fasta	PairedContig_70	99350	100381	+	mdtN	1-1032/1032	===============	0/0	100.00	100.00	card	AP009048.1:4307588-4306556	Multidrug resistance efflux pump. Could be involved in resistance to puromycin acriflavine and tetraphenylarsonium chloride.	acridine_dye;nucleoside	Chromosome	Not found	Not found	N/A	N/A	N/A	N/A	N/A	N/A	N/A	TGGAAAGTACGCCGAAAAAAGCTCCTCGCAGTAAATTCCCTGCTCTGTTAGTGGTTGCGTTGGCGCTGGTTGCCCTTGTTTTCGTTATCTGGCGCGTAGACAGTGCGCCATCAACTAATGACGCTTACGCGTCAGCAGATACCATTGATGTGGTACCGGAAGTCAGCGGCCGCATTGTAGAACTGGCGGTCACCGACAACCAGGCAGTCAAACAGGGCGATTTGCTGTTCCGCATCGACCCGCGCCCGTACGAAGCCAATCTGGCGAAAGCTGAAGCCTCCCTCGCGGCGCTGGATAAGCAAATTATGCTCACCCAGCGTAGCGTTGACGCGCAACAGTTTGGTGCCGACTCGGTTAATGCCACGGTAGAAAAAGCCCGTGCCGCCGCGAAACAGGCCA…
KA17_spades_megahit.gam.fasta	PairedContig_70	100381	102432	+	mdtO	1-2052/2052	===============	0/0	100.00	99.03	card	AP009048.1:4306557-4304505	Multidrug resistance efflux pump. Could be involved in resistance to puromycin acriflavine and tetraphenylarsonium chloride	acridine_dye;nucleoside	Chromosome	Not found	Not found	N/A	N/A	N/A	N/A	N/A	N/A	N/A	TGAGCGCGCTCAACTCCCTGCCATTACCGGTGGTCAGGCTGCTGGCGTTCTTTCATGAAGAGTTAAGCGAGCGGCGACCAGGTCGCATGCCGCAGACCGTGCAACTCTGGGTAGGCTGCCTGCTGGTGATTCTGATCTCGATGACCTTTGAGATCCCTTTTGTGGCGTTATCGCTGGCAGTGCTGTTTTACGGTATTCAGTCGAACGCGTTTTACACCAAATTTGTCGCGATCTTGTTTGTGGTTGCCACGGTGCTGGAGATCGGCAGCCTGTTTTTGATCTACAAATGGTCATACGGCGAACCGTTGATCCGATTGATCATCGCCGGACCGATCCTGATGGGCTGCATGTTTTTGATGCGCACCCATCGCTTGGGGCTGGTCTTTTTCGCCGTCGCCA…
KA17_spades_megahit.gam.fasta	PairedContig_70	102429	103895	+	mdtP	1-1467/1467	===============	0/0	100.00	98.36	card	AP009048.1:4304509-4303042	Multidrug resistance efflux pump. Could be involved in resistance to puromycin acriflavine and tetraphenylarsonium chloride	acridine_dye;nucleoside	Chromosome	Not found	Not found	N/A	N/A	N/A	N/A	N/A	N/A	N/A	TGATCAATCGTCAACTTTCACGTCTGCTGTTGTGCAGCATTCTCGGCAGCACGACGCTGATTTCCGGCTGTGCCCTGGTACGTAAGGATTCTGCACCTCATCAACAGCTCAAACCGGAACAAATCAAACTGGCCGACGATATTCATCTTGCCAGCTCCGGCTGGCCGCAGGCGCAGTGGTGGAAACAACTCAATGACCCGCAGCTGGATGCGCTGATCCAACGGACGCTAAGTGGTTCACACACCCTCGCCGAAGCGAAACTGCGGGAAGAAAAAGCGCAGTCCCAGGCCGATTTGTTAGATGCCGGTTCACAGTTGCAGGTCGCAGCGTTAGGGATGCTCAACCGCCAACGCGTCTCGGCGAACGGCTTTTTAAGCCCTTATGCGATGGATGCGCCAG…
KA17_spades_megahit.gam.fasta	PairedContig_176	17249	17725	-	mphB	1-477/477	===============	0/0	100.00	98.74	card	AE005174.2:3397370-3397847	The mphB gene encodes for MPH(2')-II. This enzymes phosphorylates 14-membered and 16-membered macrolides. It phosphorylates macrolides in GTP- dependent manner at 2'-OH hydroxyl of desosamine sugar of macrolides.	macrolide	Chromosome	Not found	Not found	N/A	N/A	N/A	N/A	N/A	N/A	N/A	CACGCAATTTTTCTGGCCATCAGATAGATGGCCGGTTCCTGCACAATTTCATCCAACAGATGAATGAATTGAATGCTACGCGCCTGCCACACAGACGTCGCGTCATCCGCCAGTGGCGCGAATGCCCGGGTCAACAGGGCGGTGTGGCTGGCGTCAATAACAATCTCACCAAAAGTCATCACCCCCAGCATCTTACGTCGGGCTTGCTCCTCTTCGACCAGTGCAAGCCAATCTTCGTATTCCGTCAGTGGGCAGCGGAAGGCGACATTCAGACAATCAATCACGCCAACGTGATGACCGATAGCCAGCGAGTAATACATTACCTGAGAGCTGTGTTCCGGCATCTCGTCGCTACTGGCGACAAACTTTTTTCGCAGCGTCCAGAAAACAATTTCCCCG…
KA17_spades_megahit.gam.fasta	PairedContig_5	13441	15189	-	msbA	1-1749/1749	===============	0/0	100.00	98.97	card	U00096.3:966620-968369	MsbA is a multidrug resistance transporter homolog from E. coli and belongs to a superfamily of transporters that contain an adenosine triphosphate (ATP) binding cassette (ABC) which is also called a nucleotide-binding domain (NBD). MsbA is a member of the MDR-ABC transporter group by sequence homology. MsbA transports lipid A a major component of the bacterial outer cell membrane and is the only…	nitroimidazole	Chromosome	Not found	Not found	N/A	N/A	N/A	N/A	N/A	N/A	N/A	CATTGGCCAAACTGCATTTTGTGAAGTTGCGCGTAAACGCCGCGGTGCTCAAGCAAATCGTTATGCGTACCGCGTTCCACAATGACACCATCCTCGACGACCACGATTTCGTCTGCCTTTTCAATGGTAGACAAGCGGTGGGCAATCACCAGAGAGGTACGGTTTTTCTGCAACTCATCCAGTGCCGCCTGAATCGCACGTTCGGATTCGGTATCCAGAGCCGAGGTAGCTTCATCCAGAATCAGAATCGGGCTATCACGCAGCAAGGCTCGAGCGATAGCAATACGCTGACGCTGACCGCCAGAGAGCAGCACGCCGTTTTCACCAATCACTGTATCGAGACCGTTATCCATCTTATTGATGAAGTCCATGGCGTAGGCCATACGCGCCGCTTCTTCA…
KA17_spades_megahit.gam.fasta	PairedContig_1	108824	109792	+	pmrF	1-969/969	===============	0/0	100.00	99.48	card	U00096:2367070-2368039	PmrF is required for the synthesis and transfer of 4-amino-4-deoxy-L-arabinose (Ara4N) to Lipid A which allows gram-negative bacteria to resist the antimicrobial activity of cationic antimicrobial peptides and antibiotics such as polymyxin. pmrF corresponds to 1 locus in Pseudomonas aeruginosa PAO1 and 1 locus in Pseudomonas aeruginosa LESB58.	peptide	Chromosome	Not found	Not found	N/A	N/A	N/A	N/A	N/A	N/A	N/A	TGTTTGAAATCCACCCTGTTAAGAAAGTCTCGGTGGTTATTCCCGTTTATAACGAGCAGGAAAGCTTACCGGAATTAATCAGGCGCACCACCACAGCCTGTGAATCGTTGGGGAAAGAGTATGAGATCCTGCTGATTGATGACGGCAGTAGCGATAATTCCGCGCATATGCTGGTCGAAGCCTCACAAGCGGAGAACAGCCATATTGTGTCTATTTTGCTTAACCGCAATTACGGGCAACATTCAGCGATTATGGCGGGATTCAGTCACGTTACTGGCGACTTAATTATTACCCTTGATGCCGATCTCCAGAATCCGCCAGAAGAAATCCCCCGCCTGGTGGCAAAAGCCGATGAAGGTTACGACGTGGTAGGGACTGTACGCCAGAACCGCCAGGACA…
KA17_spades_megahit.gam.fasta	PairedContig_205	43545	45032	+	tolC	1-1488/1488	===============	0/0	100.00	100.00	card	FJ768952:0-1488	TolC is a protein subunit of many multidrug efflux complexes in Gram negative bacteria. It is an outer membrane efflux protein and is constitutively open. Regulation of efflux activity is often at its periplasmic entrance by other components of the efflux complex.	aminocoumarin;aminoglycoside;carbapenem;cephalosporin;cephamycin;fluoroquinolone;glycylcycline;macrolide;penam;penem;peptide;phenicol;rifamycin;tetracycline;triclosan	Chromosome	Not found	Not found	N/A	N/A	N/A	N/A	N/A	N/A	N/A	TGCAAATGAAGAAATTGCTCCCCATTCTTATCGGCCTGAGCCTTTCTGGGTTCAGTTCGTTGAGCCAGGCCGAGAACCTGATGCAAGTTTATCAGCAAGCACGCCTTAGTAACCCGGAATTGCGTAAGTCTGCCGCCGATCGTGATGCTGCCTTTGAAAAAATTAATGAAGCGCGCAGTCCATTACTGCCACAGCTAGGTTTAGGTGCAGATTACACCTATAGCAACGGCTACCGCGACGCGAACGGCATCAACTCTAACGCGACCAGTGCGTCCTTGCAGTTAACTCAATCCATTTTTGATATGTCGAAATGGCGTGCGTTAACGCTGCAGGAAAAAGCAGCAGGGATTCAGGACGTCACGTATCAGACCGATCAGCAAACCTTGATCCTCAACACCG…
KA17_spades_megahit.gam.fasta	PairedContig_125	85807	86973	+	ugd	1-1167/1167	===============	0/0	100.00	96.06	card	U00096:2099613-2098446	PmrE is required for the synthesis and transfer of 4-amino-4-deoxy-L-arabinose (Ara4N) to Lipid A which allows gram-negative bacteria to resist the antimicrobial activity of cationic antimicrobial peptides and antibiotics such as polymyxin	peptide	Chromosome	Not found	Not found	N/A	N/A	N/A	N/A	N/A	N/A	N/A	TGAAAATCACCATTTCCGGTACTGGCTATGTAGGCTTATCAAACGGGCTTCTAATCGCACAAAATCATGAGGTTGTGGCATTAGATATTTTACCGTCACGCGTTGCTATGCTGAATGATCGGATATCTCCTATTGTCGATAAGGAAATTCAGCAGTTTTTGCAATCAGATAAAATACACTTTAATGCCACATTAGATAAAAATGAAGCCTACCGGGGTGCTGATTATGTCATCATCGCCACTCCAACCGACTATGATCCTAAAACTAATTATTTCAATACATCCAGTGTAGAATCAGTAATTAAAGACGTAGTTGAGATAAACCCTTATGCGGTTATGGTCATCAAATCAACGGTTCCCGTTGGTTTTACCGCAGCGATGCATAAAAAATATCGTACTG…
KA17_spades_megahit.gam.fasta	PairedContig_1	48997	50640	-	yojI	1-1644/1644	===============	0/0	100.00	98.78	card	U00096.3:2308615-2306971	YojI mediates resistance to the peptide antibiotic microcin J25 when it is expressed from a multicopy vector. YojI is capable of pumping out microcin molecules. The outer membrane protein TolC in addition to YojI is required for export of microcin J25 out of the cell. Microcin J25 is thus the first known substrate for YojI.	peptide	Chromosome	Not found	Not found	N/A	N/A	N/A	N/A	N/A	N/A	N/A	TATGCCGTCCGGGCAACGGCATCACGCGAAGCAGCATCGCGCTCTTCGCCCGTCAGCTCGCTAAGTTGCCCGTTGCGCATTTCCAGCAGGCGGTCGGCGTGGATAAAGTAATGATCATCATGACTGATGGCGAAAATAGTTTTACCCATCTCCTGCATCAGCGGCAGCAACACCTGATAAAACTCACGACGGAAGTGTGGATCCTGATCCGCCGCCCATTCATCCAGCAGGATAATATCGCGTTCTTCTGCCAGCGCCAGCAACAGCGCCACGCGTTTTTTCTGCCCTTTTGATAACTTCAGGTTAACAATACGCCCGTTGCTTAACTCAAGCTTATGAGCCATTTTCAGCTGCGCCAGCCACTTCTCAACCAGTTGCGGGTTAGCGGGTTTACCCTCC…
KA17_spades_megahit.gam.fasta	PairedContig_127	5239	6411	-	emrA	1-1173/1173	===============	0/0	100.00	99.83	card	AP009048:2810082-2811255	EmrA is a membrane fusion protein providing an efflux pathway with EmrB and TolC between the inner and outer membranes of E. coli a Gram-negative bacterium.	fluoroquinolone	Chromosome	Not found	Not found	N/A	N/A	N/A	N/A	N/A	N/A	N/A	TAGCCAGCGTTAGCTTTTACGATATCGTCGATCAGTTTATTGACAGGTGCCAGGCTGATTTCACGCGCGGTGCTTACCGCTACCGGAGTGGAACGTACTTTATTTGCCAGTACCTGACCGTCACGGTTAGTGGTATTGACGCTCACCAGCGTGGACAAACCGATACGCAGCGGATATTGCTCCAGCTGTTTCTGGTCCAGTTCGATACGCACAGGCAGACGCTGAACGACTTTGATCCAGTTACCGGTCGCATTTTGCGCTGGAAGCAGTGAGAACGCGCTACCTGTGCCCATATCCAGACCAACCACTTTACCGGTGTATTTCACATCATCGCCGTAAATATCCGTGGTGATAGTGACCGGCTGACCGATACGCATATTGGCAATCTGCGTCTCTTTA…
KA1_spades_megahit.gam.fasta	PairedContig_10	122074	123300	+	mdtG	1-1227/1227	===============	0/0	100.00	99.59	card	CP000800.1:1192954-1191727	The MdtG protein also named YceE appears to be a member of the major facilitator superfamily of transporters and it has been reported when overexpressed to increase fosfomycin and deoxycholate resistances. mdtG is a member of the marA-soxS-rob regulon.	fosfomycin	Chromosome	Not found	Not found	N/A	N/A	N/A	N/A	N/A	N/A	N/A	TGTCACCCTGTGAAAATGACACCCCTATAAACTGGAAACGAAACCTGATCGTCGCCTGGCTAGGCTGTTTTCTTACCGGGGCCGCCTTCAGTCTGGTAATGCCCTTCTTACCCCTCTACGTTGAGCAGCTTGGTGTTACCGGCCACTCCGCCCTGAATATGTGGTCCGGTATTGTCTTCAGCATTACATTTTTATTTTCGGCCATCGCCTCACCGTTTTGGGGTGGACTCGCCGACCGTAAAGGCCGAAAACTCATGCTATTACGCTCTGCTCTCGGCATGGGCATCGTAATGGTGTTGATGGGACTGGCACAAAATATCTGGCAGTTTTTGATCCTACGGGCGCTTCTTGGGTTACTTGGCGGATTTGTCCCCAACGCTAATGCTCTTATCGCCACAC…
KA1_spades_megahit.gam.fasta	PairedContig_102	21820	22233	-	H-NS	1-414/414	===============	0/0	100.00	99.52	card	BA000007.3:1738104-1737690	H-NS is a histone-like protein involved in global gene regulation in Gram-negative bacteria. It is a repressor of the membrane fusion protein genes acrE mdtE and emrK as well as nearby genes of many RND-type multidrug exporters.	cephalosporin;cephamycin;fluoroquinolone;macrolide;penam;tetracycline	Chromosome	Not found	Not found	N/A	N/A	N/A	N/A	N/A	N/A	N/A	TATTGCTTGATCAGGAAATCGTCGAGGGATTTACCTTGCTCATCCATTGCTTTTTTGATTACAGCTGGAGTACGGCCCTGGCCAGTCCAGGTTTTAGTTTCGCCGTTTTCGTCAACGTAGCTATATTTTGCCGGACGCTGAGCACGTTTAGCTTTGGTGCCAGATTTAACGGCAGCAAGGCTATTCAGCAGTTCGTTCGGGTCAATACCGTCAGCGATCAGCATTTCGCGATATTGCTGCAGTTTACGAGTGCGCTCTTCAACTTCAGCAGCAGCCGCGCTTTCTTCTTCGCGACGTTCGTTAACAACAACTTCTAATTTTTCCAGCATTTCTTCCAGCGTTTCAAGTGTACATTCTCTTGCCTGCGCACGAAGAGTACGGATGTTGTTCAGAATTTTA…
KA1_spades_megahit.gam.fasta	PairedContig_113	66956	67588	-	CRP	1-633/633	===============	0/0	100.00	99.21	card	AP009048.1:4154296-4153663	CRP is a global regulator that represses MdtEF multidrug efflux pump expression.	fluoroquinolone;macrolide;penam	Chromosome	Not found	Not found	N/A	N/A	N/A	N/A	N/A	N/A	N/A	TAACGGGTGCCGTAAACGACGATGGTTTTACCGTGTGCGGAGATCAGGTTCTGATCTTCAAGCATCTTCAGAATGCGTCCCACGGTTTCACGAGAACAGCCGACAATCTGACCGATTTCCTGACGGGTAATTTTGATTTGCATACCGTCCGGGTGAGTCATAGCGTCTGGTTGTTTTGCCAGATTCAGCAGAGTCTGTGCAATGCGGCCCGTCACGTCGAGGAACGCCAGGTTGCCCACTTTCTCTGAAGTGACTTGCAGACGACGCGCCATCTGTGCAGACAGACGCATCAGAATGTCCGGGTTTACCTGAATCAATTGGCGAAATTTTTTGTACGAAATTTCAGCCACTTCACAGGCGGTTTTCGCACGTACCCATGCGCTACGTTCCTGGCCCTCT…
KA1_spades_megahit.gam.fasta	PairedContig_13	11806	12627	-	bacA	1-822/822	===============	0/0	100.00	100.00	card	U00096.3:3204131-3203309	The bacA gene product (BacA) recycles undecaprenyl pyrophosphate during cell wall biosynthesis which confers resistance to bacitracin.	peptide	Chromosome	Not found	Not found	N/A	N/A	N/A	N/A	N/A	N/A	N/A	TAAAAGAACACGACATACACCGCAGCCGCCACAATAAAGCGATAAATGGCGAACGGGATAAACGAAATGCGCTTAATCAATTGCAGGAAGGTTTTAATCGCTATCAGCGCCACCACAAAAGCGGTGATAAACCCAACGGCAAACATCGGGATATCGCCGCTTGTCAGGAAGCCCCAGCTTTTGTAGAGATCGAGCGCCGTTGCGCCCATCATCATCGGCACCGCCAGCAGGAACGAAAACTCGGAAGCAGCGTAACGGCTCACCCCCATCAGCATCCCACCTGAAATGGTCGCCCCGGAACGGGAGAAACCCGGCCACAGCGCCAGACACTGGAAACAGCCAATCATAAATGCCTGACGATAGGTCATATCATCAAGACCCGGCGCACGCGGCTCTTTC…
KA1_spades_megahit.gam.fasta	PairedContig_132	37056	37718	-	acrS	1-663/663	===============	0/0	100.00	99.09	card	U00096:3413465-3412802	AcrS is a repressor of the AcrAB efflux complex and is associated with the expression of AcrEF. AcrS is believed to regulate a switch between AcrAB and AcrEF efflux.	cephalosporin;cephamycin;fluoroquinolone;glycylcycline;penam;phenicol;rifamycin;tetracycline;triclosan	Chromosome	Not found	Not found	N/A	N/A	N/A	N/A	N/A	N/A	N/A	TACATGACACTTAATTCATTCGTTTGATGAATTAATTTCGTTATGTTTTCATCTGGCATGAACATTCTTAATACGTTATCGACCAGCGCGGGTGCTTGTTTATAAAGATCATAACCCGCCATATTCATTAACCAGTTTTGAACAATTCCGCTGAAGGCACCATCAATAATAATCATCACAACATCTAAATCGAGGTTATTTGCTACACAACCTTGTTGCTGACACGCCTGCAATACTTCGCGGAGAGTCTGCGGATTAAAGCCCATCTTTTCGCGTATCACTCCCTCGGCCAGCATCTCATCATTAAATTCACATTTGTGATATAAGATTTTCAGCAACGCCTGCTGGCGGGGAATTTTGGCAATATATTGCAAGCCGACAATCAATTTTTCACGCAAT…
KA1_spades_megahit.gam.fasta	PairedContig_132	38117	39274	+	acrE	1-1158/1158	===============	0/0	100.00	98.96	card	U00096:3413863-3415021	AcrE is a membrane fusion protein similar to AcrA.	cephalosporin;cephamycin;fluoroquinolone;penam	Chromosome	Not found	Not found	N/A	N/A	N/A	N/A	N/A	N/A	N/A	TGACGAAACATGCCAGGTTTTTCCTCCTGCCCTCCTTTATTCTGATCTCCGCGGCTTTAATCGCCGGTTGTAACGATAAGGGAGAAGAGAAAGCTCACGTCGGTGAACCGCAGGTTACCGTTCATATTGTGAAAACGGCCCCGTTAGAAGTTAAGACTGAATTACCAGGCCGCACCAATGCTTACCGTATAGCCGAAGTTCGCCCACAGGTTAGCGGGATCGTACTGAATCGTAATTTCACTGAAGGCAGCGATGTACAAGCAGGCCAGTCCCTGTACCAGATCGATCCCGCGACCTATCAGGCAAATTATGACAGCGCGAAAGGCGAACTGGCGAAAAGTGAAGCCGCCGCCGCCATCGCGCATTTGACGGTAAAACGTTACGTTCCGCTCGTGGGTA…
KA1_spades_megahit.gam.fasta	PairedContig_132	39286	42390	+	acrF	1-3105/3105	===============	0/0	100.00	99.03	card	U00096:3415032-3418137	AcrF is a inner membrane transporter similar to AcrB.	cephalosporin;cephamycin;fluoroquinolone;penam	Chromosome	Not found	Not found	N/A	N/A	N/A	N/A	N/A	N/A	N/A	TGGCAAACTTTTTTATTCGACGACCGATATTTGCATGGGTGCTGGCCATTATTCTGATGATGGCGGGCGCACTGGCGATCCTACAATTGCCCGTCGCTCAGTATCCAACCATTGCACCGCCTGCGGTTTCTGTTTCGGCAAACTATCCAGGTGCTGATGCGCAGACCGTGCAGGATACGGTGACGCAGGTTATCGAACAGAATATGAATGGTATCGATAACCTGATGTATATGTCCTCCACCAGCGATTCCGCCGGTAGCGTGACAATTACCCTTACCTTCCAGTCCGGGACCGATCCTGATATCGCGCAAGTGCAGGTGCAGAACAAACTCCAGCTCGCCACGCCGTTGCTGCCGCAGGAGGTTCAGCAGCAGGGGATCAGTGTTGAAAAGTCCAGTA…
KA17_spades_megahit.gam.fasta	PairedContig_176	38430	41532	-	acrD	1-3114/3114	========/======	1/11	99.65	98.65	card	AP009048.1:2586250-2589364	AcrD is an aminoglycoside efflux pump expressed in E. coli. Its expression can be induced by indole and is regulated by baeRS and cpxAR.	aminoglycoside	Chromosome	Not found	Not found	N/A	N/A	N/A	N/A	N/A	N/A	N/A	TATTCCGGGCGCGGCTTCAGCGGGAAGCGGCGACGCACCAGCACAAAGAACAGCGGCACGAAGTAAATAGCCAGAATAGTAGCTGAAATCATCCCGCCCATTACGCCAGTACCCACCGCATGCTGACCACCGGAACCGGCACCCGTGCTGGTTGCCATTGGCAATACGCCGAAGATAAATGCCAGCGAGGTCATCAGAATCGGGCGTAAACGCTGACGGCAGGCGTGGAGCGTTGCTTCAAACAGGTCGTGGCCTTTTTGGTTCATCTCGTTAGCAAACTCGACGATCAGGATGGCGTTTTTCGCCGATAAACCAATGACCGTTAACAGGCCCACCTGGAAGTAAACGTCGTTTTCCAGCCCGCGCATCCAGGTTGCCAGCAGCGCGCCGATAACCCCC…
KA1_spades_megahit.gam.fasta	PairedContig_139	432	1256	+	gadX	1-825/825	===============	0/0	100.00	97.94	card	AP009048.1:3974604-3975429	GadX is an AraC-family regulator that promotes mdtEF expression to confer multidrug resistance.	fluoroquinolone;macrolide;penam	Chromosome	Not found	Not found	N/A	N/A	N/A	N/A	N/A	N/A	N/A	TGCAATCATTACATGGGAATTGTCTAATTGCGTACGCAAGACATAAATATATTCTCACCATGGTTAATGGTGAATATCGCTATTTTAATGGCGGTGACCTGGTTTTTGCGGATGCAAGCCAAATTCGAGTAGATAAGTGTGTTGAAAATTTTGTATTAGTATCAAGGGATACGCTTTCATTATTTCTGCCGATGCTCAAGGAGGAGGCATTAAATCTTCATGCACATAAAAAAATTTCTTCATTACTCGTTCATCACTGTAGCAGAGATATTCCTGTTTTTCAGGAAGTTGCGCAACTATCGCAGAATAAGAATCTTCGCTATGCAGAAATGCTACGTAAAAGAGCATTAATCTTTGCGTTGTTATCTGTTTTTCTTGAGGATGAGCACTTTATACCGC…
KA1_spades_megahit.gam.fasta	PairedContig_139	1624	2352	+	gadW	1-729/729	===============	0/0	100.00	94.38	card	CP015085.1:2552440-2551711	GadW is an AraC-family regulator that promotes mdtEF expression to confer multidrug resistance. GadW inhibits GadX-dependent activation. GadW clearly represses gadX and in situations where GadX is missing activates gadA and gadBC.	fluoroquinolone;macrolide;penam	Chromosome	Not found	Not found	N/A	N/A	N/A	N/A	N/A	N/A	N/A	TGACTCATGTCTGCTCGGTGATCCTCATTCGTCGTTCATTCGATATTTATCATGAACAGCATAAAATATCGCTGCATAACGAGAGTATCGTGCTGCTGGAGAAAAATTTGGCAGACGATTTTGCGTTTTGTTCACCGGATACGCGACGACTGGATATCGATGAGCTGACAGTTTGCCATTACTTACAAAATATTCGTCAGCTACCACGCAATTTAGGGTTACATAGCAAAGACCGTCTATTAATTAACCAGTCACCCCCCATGCCGCTGGTGACGGCGATTTTTGATAGCTTCAATGAATCCGGGGTAAATTCACCGATACTGAGCAATATGCTCTACCTTTCCTGTTTATCGATGTTTTCTCATAAGAAAGAACTGATCCCCTTACTTTTCAATAGCA…
KA1_spades_megahit.gam.fasta	PairedContig_139	2715	5828	-	mdtF	1-3114/3114	===============	0/0	100.00	98.49	card	U00096:3660413-3663527	MdtF is the multidrug inner membrane transporter for the MdtEF-TolC efflux complex.	fluoroquinolone;macrolide;penam	Chromosome	Not found	Not found	N/A	N/A	N/A	N/A	N/A	N/A	N/A	TACGCTTTTTTAAAGCGGGCAAAGAGATGTTCCACTACAACGAAAAAGACCGGAACGAAGTAAATTGCCAGCACTGTTGCGGCAAACATCCCGCCCATCACGCCGGTACCTACCGCGTTTTGCGCGCCAGAACCGGCACCATGACTGATAACCAGCGGCAGCACGCCGAGAATAAAGGCCAGAGAGGTCATCAGGATTGGGCGTAAACGCATCCGCGCCGCTTCGATGATTGCCTCTATCGGCGTTTTCCCTTCTTTCTGCATCATCTCAACGGCAAATTCGACAATCAGGATGGCGTTCTTGGCGGAAAGCCCGATGGTGGTCAGCAAACCAACCTGGAAGTAGACGTCATTACTTAAGCCGCGCAGATCGGTGGCCAGTAATGCGCCAACGACGCCT…
KA1_spades_megahit.gam.fasta	PairedContig_139	5853	7010	-	mdtE	1-1158/1158	===============	0/0	100.00	99.57	card	AP009048.1:3981183-3980025	MdtE is the membrane fusion protein of the MdtEF multidrug efflux complex. It shares 70% sequence similarity with AcrA.	fluoroquinolone;macrolide;penam	Chromosome	Not found	Not found	N/A	N/A	N/A	N/A	N/A	N/A	N/A	TATTGTTTCGATTCGGTGCTGGCGTTTTCCTGGCTGGAGGAAATTGCTCGTGCTTTGATACCCGGACGAATGCGTTGCAAACCGGAAACGATCACCCGATCGCCAGCCTGCAAGCCAGAGGTGACAACCCACTGGTCGCCGATGGCTTTGCTGGCTTCAATTTCGCGTAGCTGCACAACATCGTCTTTATCCAGAATAAGCGCCGTTGCTTTACCCTGGGCGTTGTGGGTGACGCCTTCCTGCGGCACCAGTAATACATTCTGGCGGCTACCTTCATCCACTAATGCCGTGACGTACATGCCAGGCAGCAAGTCACCATTTGGGTTGGGGAAAATCGCCCGTAACGTCACGGAGCCCGTGGTTTCATCCACCGTCGGGTCGGAGAATTTCAGCGTGCCG…
KA74_spades_megahit.gam.fasta	PairedContig_204	54	853	-	gadX	1-800/825	===============	0/0	96.97	97.75	card	AP009048.1:3974604-3975429	GadX is an AraC-family regulator that promotes mdtEF expression to confer multidrug resistance.	fluoroquinolone;macrolide;penam	plasmid.Proteobacteria	Not found	Not found	N/A	N/A	N/A	N/A	N/A	N/A	N/A	GGTTAGTGCCGTAAAAATTCTCTTGCGCAACAATACTTGCCGCCGAGTCACGGTTCGGCAATCCCTGCGCCGATCGCTCCTGATACTCTGTGGGCGTCATCCCATAATAATTTCGAAAGACGTAAATGAAATACGACACGCTGTGATATCCACAGGACACTGCGACTCGCTTAATTGAAAAGCCATGTATAACAATAAGTTGCAAAGCACGTTGCATTCTACACTCAGTAAGCAACTGTGAATATGATGTCTCTTCTTCGCGCAATTTTTTCTTTAACAGGCTTGGACTCATCAACAGCTCGCTGGCGATTCGGGCTAGTGTCCACTCATGGGCGATATTATTATTGATAACCGTACAAACTCGTGTTCGCATGTTCGGTTGCAAAACGTTCAAAAGCA…
KA1_spades_megahit.gam.fasta	PairedContig_170	10778	12265	-	tolC	1-1488/1488	===============	0/0	100.00	100.00	card	FJ768952:0-1488	TolC is a protein subunit of many multidrug efflux complexes in Gram negative bacteria. It is an outer membrane efflux protein and is constitutively open. Regulation of efflux activity is often at its periplasmic entrance by other components of the efflux complex.	aminocoumarin;aminoglycoside;carbapenem;cephalosporin;cephamycin;fluoroquinolone;glycylcycline;macrolide;penam;penem;peptide;phenicol;rifamycin;tetracycline;triclosan	Chromosome	Not found	Not found	N/A	N/A	N/A	N/A	N/A	N/A	N/A	CAGTTACGGAAAGGGTTATGACCGTTACTGGTGGTAGTGCGTGCGGATGTTTGCTGAACGACTGGTGCCGGGCTATCAGGCGCATAACCATCAGCAATAGCATTCTGTTCCGGCGTTTGCGGTGCAACGTTTTCCGGATTAGTGGAAACCGGTTTGCTCAGCGCATTGTTCAGTGCCAGCAGATCCTGCTCGTTCAACGTACCCAGAGCTGACTTAATATTCAGCTGATTAATCAGGTAGTTATAACGCGCATTCGCCAGCTCTTGCTTGGCGTTGTACAACGTGGTGGTCGCATCCAACACATCAACAATGGTACGCGTACCGACCGAGTAGCCCGCTTCCATCGCGTCTAATGAGCTTTGAGCGGAAACTACGGCTTGTTTGTAGGCGTTAATGCTA…
KA17_spades_megahit.gam.fasta	PairedContig_127	3684	5222	-	emrB	1-1539/1539	===============	0/0	100.00	100.00	card	U00096:2812615-2814154	emrB is a translocase in the emrB -TolC efflux protein in E. coli. It recognizes substrates including carbonyl cyanide m-chlorophenylhydrazone (CCCP) nalidixic acid and thioloactomycin.	fluoroquinolone	Chromosome	Not found	Not found	N/A	N/A	N/A	N/A	N/A	N/A	N/A	TAGTGCGCACCGCCTCCGCCGCCACCTGCGCCAAATGGCGGTTTAGCAAACCACACCAGCCCCAGCAGGACGAGGAATATCCCGGCTGACATCCAGAAGATCTCATTGGCGGAAATAATCAGCCCCTGATTGGTGATCTGCTGGGCAATCCAGCCTGATGCCTGCTGTTGCGTCATCCCAAGCCCTTCCAGTTGACTGTACATCGCCTGGGCATTCGGGTTGAACGGGTTTACCGACTCAGTCAACTGCGCATGGTGCATCGACTCGCGGTTGGTCCACATGGTCGTGGTTATCGACGTGCCGATAGACCCCGCCAGCGTTCGCGTAAAGTTAGAGAGGCTCGATGCCGCCGCCAGTCGTTCCGGTGGCAAACCAGACAGCGTAATGGTGGTCAGCGGC…
KA17_spades_megahit.gam.fasta	PairedContig_127	6538	7068	-	emrR	1-531/531	===============	0/0	100.00	100.00	card	U00096.3:2810769-2811300	EmrR is a negative regulator for the EmrAB-TolC multidrug efflux pump in E. coli. Mutations lead to EmrAB-TolC overexpression.	fluoroquinolone	Chromosome	Not found	Not found	N/A	N/A	N/A	N/A	N/A	N/A	N/A	TAGCTCATCGCTTCGAGAACCACACCGTCTTGTTCCATCTGGTCGAGACGGGAGAGCAATTTGCGGGTGATTTGCTCGAGCTGATCTTTTTCTGTTGTGCTGAGCGCGGACCAGAGTTGATGCAGGCAGTTATGCTGCGGTGGTAAAACCTCGCGCAAAAACTCGTGACCTTTTTCCGTTAATTGCAGATGCAGGCAGCGGCGATCGTTATCGCTTTCACGACGTTCGATCCAACCGCGTTTTTCCAGTTCATCGGCAATACGCGTCGCGTTGGTACGGGATGATCCAAGAGCACAACTTAATTCAGAAGGCTGAATACTGTGGTTTTCCTGAGACTCCAGCGTAATCAACGCCATAAACAACGTCTCGTTAATCCCCTGAGCCTTCAGCATTTTATTG…
KA17_spades_megahit.gam.fasta	PairedContig_29	112235	113443	+	mdtH	1-1209/1209	===============	0/0	100.00	98.59	card	U00096:1125326-1124117	Multidrug resistance protein MdtH	fluoroquinolone	Chromosome	Not found	Not found	N/A	N/A	N/A	N/A	N/A	N/A	N/A	TGTCCCGCGTATCGCAGGCGAGGAACCTGGGTAAATATTTCCTGCTCATCGATAATATGCTGGTCGTGCTGGGGTTCTTTGTTGTCTTCCCGCTGATCTCTATCCGCTTCGTTGATCAAATGGGCTGGGCCGCCGTCATGGTCGGTATTGCTCTCGGTCTACGCCAGTTTATTCAGCAAGGTCTGGGTATTTTCGGCGGCGCAATTGCCGACCGCTTTGGTGCCAAACCGATGATTGTTACCGGTATGCTGATGCGCGCCGCCGGATTCGCCACAATGGGTATCGCCCACGAACCGTGGCTATTGTGGTTTTCATGCCTGCTCTCGGGACTCGGCGGCACGTTGTTTGATCCGCCGCGTTCGGCGCTGGTGGTGAAACTAATCCGTCCACAACAACGTG…
KA1_spades_megahit.gam.fasta	PairedContig_175	29013	30245	-	mdtM	1-1233/1233	===============	0/0	100.00	96.35	card	U00096.3:4568519-4567286	Multidrug resistance protein MdtM	acridine_dye;fluoroquinolone;lincosamide;nucleoside;phenicol	Chromosome	Not found	Not found	N/A	N/A	N/A	N/A	N/A	N/A	N/A	CACCGCTCCTCCGCCAGCTCGGCAGCCTGATGTTGGCGCACGCGATTAAGCAATCCGGCCAGGGTGAAAACGACGATAACGCCTGCCACAACGGCTAACAGATGAAACGGCAAGCGACCGCTGTTAAACCACAGCCAGCGGCCGATTTCGACCGAGACAGACATCACCATCAGGATCACCATATTCAGCGATGCGGAGACGGTCCCTTTCGGTAAGTTATTGGAAAACAGCGTAAAGCGGAATAAGGTCGGGAAAATCAAACCAATCCCGAAAGCATACAGACTGGTGCCCAGCACCGACCACAGCCAGACGTGCGGTGACAGCAGATTGCCGATAATCAACAGCGCGAGGCCAACCAGTTGAAGGGGTACGGCACGCCAGATAAAGCGCGGTTCGGTC…
KA1_spades_megahit.gam.fasta	PairedContig_2	169880	171073	+	Escherichia_coli_acrA	1-1194/1194	===============	0/0	100.00	99.75	card	U00096.3:485619-484425	AcrA is a subunit of the AcrAB-TolC multidrug efflux system that in E. coli.	cephalosporin;fluoroquinolone;glycylcycline;penam;phenicol;rifamycin;tetracycline;triclosan	Chromosome	Not found	Not found	N/A	N/A	N/A	N/A	N/A	N/A	N/A	TGAACAAAAACAGAGGGTTTACGCCTCTGGCGGTCGTTCTGATGCTCTCAGGCAGCTTAGCCCTAACAGGATGTGACGACAAACAGGCCCAACAAGGTGGCCAGCAGATGCCCGCCGTTGGCGTAGTAACAGTCAAAACTGAACCTCTGCAGATCACAACCGAGCTTCCGGGTCGCACCAGTGCCTACCGGATCGCAGAAGTTCGTCCTCAAGTTAGCGGGATTATCCTGAAGCGTAATTTCAAAGAAGGTAGCGACATCGAAGCAGGTGTCTCTCTCTATCAGATTGATCCTGCGACCTATCAGGCGACATACGACAGTGCGAAAGGTGATCTGGCGAAAGCCCAGGCTGCAGCCAATATCGCGCAATTGACGGTGAATCGTTATCAGAAACTGCTCG…
KA1_spades_megahit.gam.fasta	PairedContig_2	171096	174245	+	acrB	1-3150/3150	===============	0/0	100.00	99.59	card	U00096.3:484403-481253	Protein subunit of AcrA-AcrB-TolC multidrug efflux complex. AcrB functions as a herterotrimer which forms the inner membrane component and is primarily responsible for substrate recognition and energy transduction by acting as a drug/proton antiporter.	cephalosporin;fluoroquinolone;glycylcycline;penam;phenicol;rifamycin;tetracycline;triclosan	Chromosome	Not found	Not found	N/A	N/A	N/A	N/A	N/A	N/A	N/A	TGCCTAATTTCTTTATCGATCGCCCGATTTTTGCGTGGGTGATCGCCATTATCATCATGTTGGCAGGGGGGCTGGCGATCCTCAAACTGCCGGTGGCGCAATATCCTACGATTGCACCGCCGGCAGTAACGATCTCCGCCTCCTACCCCGGCGCTGATGCGAAAACAGTGCAGGACACGGTGACACAGGTTATCGAACAGAATATGAACGGTATCGATAACCTGATGTACATGTCCTCTAACAGTGACTCCACGGGTACCGTGCAGATCACCCTGACCTTTGAGTCTGGTACTGATGCGGATATCGCGCAGGTTCAGGTGCAGAACAAACTGCAGCTGGCGATGCCGTTGCTGCCGCAAGAAGTTCAGCAGCAAGGGGTGAGCGTTGAGAAATCATCCA…
KA1_spades_megahit.gam.fasta	PairedContig_2	259121	260278	+	Escherichia_coli_ampH	1-1158/1158	===============	0/0	100.00	98.79	card	AP012030.1:396711-395553	AmpH is a class C ampC-like beta-lactamase and penicillin-binding protein identified in Escherichia coli.	cephalosporin;penam	Chromosome	Not found	Not found	N/A	N/A	N/A	N/A	N/A	N/A	N/A	TGAAACGTAGTCTGCTTTTTTCTGCCGTGCTGTGTGCGGCGTCATTGACCTCCGTCCATGCGGCGCAGCCGATCACTGAACCGGAGTTTGCCTCTGATATTGTCGATCGTTATGCCGATCATATTTTTTACGGCAGCGGTGCCACGGGGATGGCGCTGGTTGTTATCGACGGTAACCAGCGCGTCTTTCGTAGTTATGGCGAAACGCGACCTGGTAATAACGTTCGCCCGCAGCTGGATTCGGTCGTGCGTATTGCTTCTCTCACCAAGCTAATGACCAGTGAGATGCTGGTGAAATTGCTCGACCAGGGGACCGTGAAGTTAAACGATCCGCTAAGTAAATATGCTCCGCCAGGCACACGCGTACCAACCTACAATGGGACGCCCATTACGCTGGTCA…
KA1_spades_megahit.gam.fasta	PairedContig_245	17249	17725	-	mphB	1-477/477	===============	0/0	100.00	98.74	card	AE005174.2:3397370-3397847	The mphB gene encodes for MPH(2')-II. This enzymes phosphorylates 14-membered and 16-membered macrolides. It phosphorylates macrolides in GTP- dependent manner at 2'-OH hydroxyl of desosamine sugar of macrolides.	macrolide	Chromosome	Not found	Not found	N/A	N/A	N/A	N/A	N/A	N/A	N/A	CACGCAATTTTTCTGGCCATCAGATAGATGGCCGGTTCCTGCACAATTTCATCCAACAGATGAATGAATTGAATGCTACGCGCCTGCCACACAGACGTCGCGTCATCCGCCAGTGGCGCGAATGCCCGGGTCAACAGGGCGGTGTGGCTGGCGTCAATAACAATCTCACCAAAAGTCATCACCCCCAGCATCTTACGTCGGGCTTGCTCCTCTTCGACCAGTGCAAGCCAATCTTCGTATTCCGTCAGTGGGCAGCGGAAGGCGACATTCAGACAATCAATCACGCCAACGTGATGACCGATAGCCAGCGAGTAATACATTACCTGAGAGCTGTGTTCCGGCATCTCGTCGCTACTGGCGACAAACTTTTTTCGCAGCGTCCAGAAAACAATTTCCCCG…
KA17_spades_megahit.gam.fasta	PairedContig_54	7820	8497	+	kdpE	1-678/678	===============	0/0	100.00	96.75	card	U00096.3:721733-721055	kdpE is a transcriptional activator that is part of the two-component system KdpD/KdpE that is studied for its regulatory role in potassium transport and has been identified as an adaptive regulator involved in the virulence and intracellular survival of pathogenic bacteria. kdpE regulates a range of virulence loci through direct promoter binding.	aminoglycoside	Chromosome	Not found	Not found	N/A	N/A	N/A	N/A	N/A	N/A	N/A	TGACAAACGTTCTGATTGTTGAAGATGAACAGGCTATTCGTCGCTTTCTGCGCACGGCGCTGGAGGGCGACGGGATGCGCGTCTATGAGGCCGAAACGCTGCAACGCGGCTTGCTGGAAGCGGCTACCCGTAAGCCAGATTTGATTATTCTCGATCTCGGCCTGCCCGATGGTGATGGGATTGAGTTTATCCGCGACCTGCGCCAGTGGAGCGCGGTGCCGGTGATTGTGCTTTCCGCACGCAGCGAAGAGAGCGACAAAATCGCCGCGCTGGATGCCGGAGCGGATGATTATCTGAGTAAGCCGTTTGGCATTGGCGAATTGCAGGCCCGTCTGCGCGTCGCATTACGCCGCCACTCTGCCACCACCGCGCCCGATCCGCTGGTGAAATTTTCCGATG…
KA1_spades_megahit.gam.fasta	PairedContig_32	17463	18929	-	mdtP	1-1467/1467	===============	0/0	100.00	98.36	card	AP009048.1:4304509-4303042	Multidrug resistance efflux pump. Could be involved in resistance to puromycin acriflavine and tetraphenylarsonium chloride	acridine_dye;nucleoside	Chromosome	Not found	Not found	N/A	N/A	N/A	N/A	N/A	N/A	N/A	TATTTTTTCTCGACGACGGGAGCCGCCTGATACCCGCCGCCCAGCGATTTCATCAACTGAATGCTTTGGATCACCCGGCGGCTGTCCAGCATCAGTAATGACATCTCTTCGGCAAGTACTGGCAACCGGGCTTCAGTGGCCTGTAAGCGGCTGGTTAAGCCGCGCTGATAGGCGGCCTCGGCAGCGCGCTGGGTGAAGCGCGTTGCTTCCACGCGTTCAGCCTGCATTTCTCGTTCGTCGTTGAGCGTTTGCAGACGCGTGCCGTTGACGGCAACGTCACGCACCGCGTTCAGTACTGACTGGTTGTAACGTTCAATCATCATGTTGCTGGCGGCGCGCGTACCTTCGAGATTGGCATTCAACCGTCCACCGTCAAACAGCGGCAATTTCAGACCCGGG…
KA1_spades_megahit.gam.fasta	PairedContig_32	18926	20977	-	mdtO	1-2052/2052	===============	0/0	100.00	99.03	card	AP009048.1:4306557-4304505	Multidrug resistance efflux pump. Could be involved in resistance to puromycin acriflavine and tetraphenylarsonium chloride	acridine_dye;nucleoside	Chromosome	Not found	Not found	N/A	N/A	N/A	N/A	N/A	N/A	N/A	CATTGCGTGGCTCCTTGTGCCTGTTCCGTGGCGGGCGTTAATGCCGGGGCTGTCCAGTCTGGCAAGCGGGCGAAAAGCTGGCAGACGTGTTGCTCCTGTTTTAATAAGGTGGGCAGGATGGCCTGAGAGGCGGGTGTCTCTTCAAGCGTTATTTGAGGAGAACGGCTGAGTGCGGTTGCCAGACCGGCAGCGTATTTCTCCAGGGCGTCGGCAAACTGACCTGCTCTGTCCGGCTGTAGTGCGTTATCCAGCGCCTGCGCCGAGTTCCAGGTGGCATCCCAGGCGTGAAGAAGATCGCGGCCCTGACGAATAACCGTTTGCGAACGTTCAATCAGTAATGCGCGTTCTTCGCTGTCCAGTTGACGCTCCAGCGCCACGCGTTGGCACATCTCTTCACAG…
KA1_spades_megahit.gam.fasta	PairedContig_32	20977	22008	-	mdtN	1-1032/1032	===============	0/0	100.00	100.00	card	AP009048.1:4307588-4306556	Multidrug resistance efflux pump. Could be involved in resistance to puromycin acriflavine and tetraphenylarsonium chloride.	acridine_dye;nucleoside	Chromosome	Not found	Not found	N/A	N/A	N/A	N/A	N/A	N/A	N/A	TATTGCGGCTCAAGATTAGCGACTGCCGAAGCGCCGATGCGGAACATTTCCGGGTCAGGTTTATCGACCATGATTTTGACCGGAAAACGCTGGGCAACGCGGACCCAGTTAATAGAACGAGACACTTTCGGCAGGCCGCCCAGCACCAGGCCGCCGTCATCCGGTAGCACGCCGTAGCCAATCGAATCCACTTTACCCTCGAAGGTTTTGCCGCTGTCACTCATCAGGCGAATCGTTGCGGGTGTACCTGAGCGAATATTTTTCAGATCGGTTTCGCGGAAGTTGGCGATCACATACCAGTGACGAGTGTCGATTAGGGTAAAAATAGGGCGCATGGCAGAAGCAAATTGCCCGACGGAGGTTTTGAGGGAAATGACCCGGCCATCAAACGGCGCGCGA…
KA1_spades_megahit.gam.fasta	PairedContig_32	44807	46450	-	eptA	1-1644/1644	===============	0/0	100.00	99.39	card	AP009048:4340268-4338624	PmrC mediates the modification of Lipid A by the addition of 4-amino-4-deoxy-L-arabinose (L-Ara4N) and phosphoethanolamine resulting in a less negative cell membrane and decreased binding of polymyxin B.	peptide	Chromosome	Not found	Not found	N/A	N/A	N/A	N/A	N/A	N/A	N/A	CATTCACTCACTCTCCTGCAAGTTTGCAGAATATCATCCGCAGCCTGGTAATACTTCGTCTCAACGCCAGTTAATCCCAATAGCGTGGAGAATAAATTGTCTTGTGAATAGTGTTGCGTTTGCGCCTGTTTTCGCAGGCAGTTCTGGTCAACCTGATACCGTTTTTGATAATCCTCCGACAGCCACAGCAGCATTGGCACCTGTTTTTGGCTATCCGGGGCGATGGCATAAGGCAGACCGTGCAGATAGATGCCATTTTCACCTAACGATTCACCGTGGTCAGAAAGATAAACCAGGCTGGTGGTAAATTTATCCTGATGTTCTTTCAGCAGATTAATCGCTTTATCAACAATATAGTCGACGTAAACCAGCGTGTTGTCGTAAGTGTTCACCAGTTGC…
KA1_spades_megahit.gam.fasta	PairedContig_32	88663	89796	-	Escherichia_coli_ampC	1-1134/1134	===============	0/0	100.00	97.53	card	U00096.3:4378944-4377810	A class C ampC beta-lactamase (cephalosporinase) enzyme described in Escherichia coli shown clinically to confer resistance to penicillin-like and cephalosporin-class antibiotics.	cephalosporin;penam	Chromosome	Not found	Not found	N/A	N/A	N/A	N/A	N/A	N/A	N/A	TACTGCAGAGCGTTGAGAATCTGCCAGGCGGCGGCGACTCTCGCTGGATTGGGATAGTTTTTGTTAGCCAGCATCACGATACCCAGCTCTTTTTCTGGAATAAACGCGACATAGCTACCAAATCCGCCGGTCGCCCCCGTTTTATGCACCCATGATGCGCGTACTGCAGGAGTTGGGGGCGTAATCGCTTTTACGGGGCGTGCTGCCAGTGCAATTTTATTGTCACTGCCGTTAACGATGATGTCAGGATTTACCGGCCAGTCCAGCATTTCCCAGCCCAGACCCTGATACATATCGCCGGTTTGCCAGTAGCGAGATTGTGCCAGTTGTATCCCTTGTTGAAGTGTTTTGTCGTTGATATCACGGTGATTCATATTGCTTCGTACCCAGCAGGCCATA…
KA1_spades_megahit.gam.fasta	PairedContig_4	105	3698	-	evgS	1-3594/3594	===============	0/0	100.00	99.25	card	U00096:2484373-2487967	EvgS is a sensor protein that phosphorylates the regulatory protein EvgA. evgS corresponds to 1 locus in Pseudomonas aeruginosa PAO1 and 1 locus in Pseudomonas aeruginosa LESB58.	fluoroquinolone;macrolide;penam;tetracycline	Chromosome	Not found	Not found	N/A	N/A	N/A	N/A	N/A	N/A	N/A	TAGTCATTTTTCTGACAGAAAACAGCAATCTCCTGGTCCAGCTCTGCAATGTGTTCTTTTACAGAGTTCAGCAACTGAAGAATTTCAGGCTTACTGTCATCTGAAACAGGTGTTATTTCTAACTGATGGCTAATATTAATCAACTTTTGCAAATTCAGTATGTTAGCCGCACCGTGGATGCGATGAATACACTGATGGAAAGTTCTGTTATCGCCAGCTTCTAGTGCTTGAAACGCAGCGGGTAGATCTTTATGCGTTTCATGCTGGAAAGTCATGAGAATCTCCTGCATCAGTTGTAGATCGTTCGCCGTATTATTTTTCAGGGCTTCGATATCAAGGTGGCGATACTGAGGTGCAATATGCGCAACCTGGTGTAACTGACTTAAATGTGTTTTCAGT…
KA1_spades_megahit.gam.fasta	PairedContig_4	3703	4317	-	evgA	1-615/615	===============	0/0	100.00	98.86	card	BA000007.3:3212025-3212640	EvgA when phosphorylated is a positive regulator for efflux protein complexes emrKY and mdtEF. While usually phosphorylated in a EvgS dependent manner it can be phosphorylated in the absence of EvgS when overexpressed.	fluoroquinolone;macrolide;penam;tetracycline	Chromosome	Not found	Not found	N/A	N/A	N/A	N/A	N/A	N/A	N/A	TAGCCGATTTTGTTACGTTGCGCGAATGTGTAAAGATCCATCAGTGATTTACATTCTAATTTTTCCATCAGGCGACTTTTATAAGTGCTGACAGTTTTGTTGCTGATGAACATTTTTTCAGCAATGTCATTATTATCCTTGCCATCAAGAATATACCGCATGACACTAATTTCTTGTTTCGATAAGGAGTCGAGTTTTTGCTGGTCGGACGTTAAACTTCCAACAAACCGGTTGAGAGAGAAGGGGAAATAGCAGTAGCCATTTTTTGCAGCTTCAATAGCCGCAATGATATTGTTCATGCCTTCTTTTTTACTCACGAATCCATTAGCGCCAGCATCAGCACAATGTTTCCCGTAAAAATGGTCATTTTTAGCGGAGACAATAATAATAATTCCGCTA…
KA1_spades_megahit.gam.fasta	PairedContig_4	4840	5895	+	emrK	1-1056/1056	===============	0/0	100.00	99.91	card	D78168:536-1592	emrK is a membrane fusion protein that is a homolog of EmrA. Together with the inner membrane transporter EmrY and the outer membrane channel TolC it mediates multidrug efflux.	tetracycline	Chromosome	Not found	Not found	N/A	N/A	N/A	N/A	N/A	N/A	N/A	TGGAATTAGAAGACATGATTAGTACAGATGACGCCTATGTCACGGGGAATGCAGATCCAATTTCTGCACAAGTCTCAGGTAGTGTCACTGTCGTTAATCATAAAGATACGAACTACGTTCGACAAGGTGACATTTTAGTTTCACTGGATAAAACTGATGCCACTATCGCACTCAATAAAGCTAAAAATAATCTGGCAAATATTGTTCGGCAAACGAATAAACTATACTTACAGGATAAACAATACAGTGCCGAAGTCGCTTCAGCACGTATTCAGTATCAACAATCTTTAGAAGATTATAACCGTCGAGTGCCGTTAGCGAAGCAGGGGGTTATTTCAAAAGAAACGCTGGAGCATACCAAAGATACGTTAATAAGTAGCAAAGCGGCATTGAATGCCG…
KA1_spades_megahit.gam.fasta	PairedContig_4	5895	7433	+	emrY	1-1539/1539	===============	0/0	100.00	99.81	card	D78168:1591-3130	emrY is a multidrug transport that moves substrates across the inner membrane of the Gram-negative E. coli. It is a homolog of emrB.	tetracycline	Chromosome	Not found	Not found	N/A	N/A	N/A	N/A	N/A	N/A	N/A	TGGCAATCACTAAATCAACTCCGGCACCATTAACCGGTGGGACGTTATGGTGCGTCACTATTGCATTGTCATTAGCGACATTTATGCAAATGTTGGATTCCACTATTTCTAACGTCGCAATACCGACAATATCTGGCTTTCTGGGAGCATCAACAGACGAAGGCACCTGGGTTATCACCTCGTTTGGTGTAGCAAATGCCATTGCGATCCCTGTTACTGGCAGGTTGGCACAAAGAATAGGCGAATTAAGATTATTTTTACTTTCAGTAACCTTTTTTTCGCTGTCTTCATTAATGTGTAGCCTATCGACCAATCTTGATGTGCTGATATTTTTTAGAGTCGTTCAGGGGTTAATGGCGGGGCCGTTAATTCCACTGTCACAGAGTTTATTATTAAGGA…
KA1_spades_megahit.gam.fasta	PairedContig_4	105441	106409	-	pmrF	1-969/969	===============	0/0	100.00	99.48	card	U00096:2367070-2368039	PmrF is required for the synthesis and transfer of 4-amino-4-deoxy-L-arabinose (Ara4N) to Lipid A which allows gram-negative bacteria to resist the antimicrobial activity of cationic antimicrobial peptides and antibiotics such as polymyxin. pmrF corresponds to 1 locus in Pseudomonas aeruginosa PAO1 and 1 locus in Pseudomonas aeruginosa LESB58.	peptide	Chromosome	Not found	Not found	N/A	N/A	N/A	N/A	N/A	N/A	N/A	TATTCATTTTCCTTGCTGGATGGACGGATAACTTGCTGAACAAAATAGCGGGGGCGGGCGCGGACATCGGTGTAGATCCTGCCGATATATTCACCGAGCAATCCCATGCCGATAAACTGAGCGCCAATAAAAGTAAACAGCACGGCAAATAGCATAAAGACGCCTTCTGCCGCCCATTGTGGTCCGAAGGTCAGGCGTAAAATCACCAGCAGCACCGCAATGCTAAAACCTCCAATCGCAATAATGCTGCCGAGCAGACTCAGCATACGTAGCGGCGTTGTGGTAAGGCAGGTCACCAGGTCGTACATCAAATTAATCAGGCGCATAAAACTGTATTTGGATTCACCAAACTCACGCTCGGCATGATGTACTGGAATTTCAATGGCACGGCGGGCGAAG…
KA1_spades_megahit.gam.fasta	PairedContig_4	164593	166236	+	yojI	1-1644/1644	===============	0/0	100.00	98.78	card	U00096.3:2308615-2306971	YojI mediates resistance to the peptide antibiotic microcin J25 when it is expressed from a multicopy vector. YojI is capable of pumping out microcin molecules. The outer membrane protein TolC in addition to YojI is required for export of microcin J25 out of the cell. Microcin J25 is thus the first known substrate for YojI.	peptide	Chromosome	Not found	Not found	N/A	N/A	N/A	N/A	N/A	N/A	N/A	TGGAACTTCTTGTACTTGTCTGGCGGCAGTATCGCTGGCCATTTATCAGTGTGATGGCGCTAAGCCTCGCCAGTGCGGCATTAGGCATTGGCTTAATTGCTTTTATCAATCAGCGCCTTATCGAAACGGCGGATACCAGTCTGCTGGTATTGCCGGAGTTTCTGGGATTATTGCTGCTGTTGATGGCAGTCACTCTCGGATCGCAACTGGCGCTCACCACTTTGGGGCATCACTTCGTTTACCGACTGCGTAGTGAATTTATCAAGCGGATTCTGGATACCCACGTCGAGCGCATTGAACAACTCGGTAGCGCCTCGTTGCTGGCGGGATTAACCAGCGATGTGCGCAATATCACCATTGCTTTTGTGCGTCTTCCGGAACTGGTGCAGGGGATCATTC…
KA1_spades_megahit.gam.fasta	PairedContig_7	37889	39121	+	Escherichia_coli_mdfA	1-1233/1233	===============	0/0	100.00	98.38	card	JQ394987:0-1233	Multidrug efflux pump in E. coli. This multidrug efflux system was originally identified as the Cmr/CmlA chloramphenicol exporter.	benzalkonium_chloride;rhodamine;tetracycline	Chromosome	Not found	Not found	N/A	N/A	N/A	N/A	N/A	N/A	N/A	TGCAAAATAAATTAGCTTCCGGTGCCAGGCTTGGACGTCAGGCGTTACTTTTCCCTCTCTGTCTGGTGCTTTACGAATTTTCAACCTATATCGGCAACGATATGATTCAACCCGGTATGTTGGCCGTGGTGGAACAATATCAGGCGGGCATTGATTGGGTTCCTACTTCGATGACCGCGTATCTGGCGGGCGGGATGTTTTTACAATGGCTGCTGGGGCCGCTGTCGGATCGTATTGGTCGCCGTCCGGTGATGCTGGCGGGAGTGGTGTGGTTTATCGTCACCTGTCTGGCAATATTGCTGGCGCAAAACATTGAACAATTCACCCTGTTGCGCTTCTTGCAGGGCATAAGCCTCTGTTTCATTGGCGCTGTGGGATACGCCGCAATTCAGGAATCCT…
KA1_spades_megahit.gam.fasta	PairedContig_7	121083	122831	+	msbA	1-1749/1749	===============	0/0	100.00	98.97	card	U00096.3:966620-968369	MsbA is a multidrug resistance transporter homolog from E. coli and belongs to a superfamily of transporters that contain an adenosine triphosphate (ATP) binding cassette (ABC) which is also called a nucleotide-binding domain (NBD). MsbA is a member of the MDR-ABC transporter group by sequence homology. MsbA transports lipid A a major component of the bacterial outer cell membrane and is the only…	nitroimidazole	Chromosome	Not found	Not found	N/A	N/A	N/A	N/A	N/A	N/A	N/A	TGCATAACGACAAAGATCTCTCTACGTGGCAGACGTTCCGCCGACTGTGGCCAACCATTGCGCCTTTTAAAGCGGGTCTGATCGTGGCGGGCGTAGCGTTAATCCTCAACGCAGCCAGCGATACCTTCATGTTATCGCTCCTTAAGCCACTTCTTGATGATGGCTTTGGTAAAACAGATCGCTCCGTGCTGGTGTGGATGCCGCTGGTGGTGATCGGGCTGATGATTTTACGTGGTATCACCAGCTATGTCTCCAGCTACTGTATCTCCTGGGTATCAGGAAAGGTGGTAATGACCATGCGTCGCCGCCTGTTTGGTCACATGATGGGAATGCCGGTTTCATTTTTTGACAAACAGTCAACGGGGACGCTGTTGTCACGTATCACCTACGATTCCGAAC…
KA1_spades_megahit.gam.fasta	PairedContig_92	620	1786	-	ugd	1-1167/1167	===============	0/0	100.00	96.06	card	U00096:2099613-2098446	PmrE is required for the synthesis and transfer of 4-amino-4-deoxy-L-arabinose (Ara4N) to Lipid A which allows gram-negative bacteria to resist the antimicrobial activity of cationic antimicrobial peptides and antibiotics such as polymyxin	peptide	Chromosome	Not found	Not found	N/A	N/A	N/A	N/A	N/A	N/A	N/A	TAGTCGCTGCCAAAGAGATCGCGGGTGTATACCTTATCTGCCACATCCTTAAGCTCTTCTGCCATACGATTGGAGATAATGACGTCAGCTTGTTGTTTGAAAGTGGCGAGATCTCGTTCCAGGCGAGAGTTGAAGAATGAGTTTTCTTTCATCACCGGTTCGTAAATGATGACTTCAACGCCTTTCGCCTTGATACGTTTCATAATCCCCTGAATGGAAGACGCGCGGAAGTTGTCTGAACCGCTCTTCATAATCAGACGATAAATACCCACCACTTGCGGCTTGCGTGACAAAATGGCATCGGCAATAAAATCTTTACGCGTGCGGTTAGCATCGACAATTGCCGAAATCAGGTTATTCGGCACAGACTGATAATTCGCCAGTAACTGTTTGGTATCT…
KA1_spades_megahit.gam.fasta	PairedContig_92	56966	58213	+	mdtA	1-1248/1248	===============	0/0	100.00	99.92	card	U00096:2154015-2155263	MdtA is the membrane fusion protein of the multidrug efflux complex mdtABC.	aminocoumarin	Chromosome	Not found	Not found	N/A	N/A	N/A	N/A	N/A	N/A	N/A	TGAAAGGTAGTTATAAATCCCGTTGGGTAATCGTAATCGTGGTGGTTATCGCCGCCATCGCCGCATTCTGGTTCTGGCAAGGCCGCAGTGACTCCCGGAGTGCAGCCCCAGGGGCGACGAAACAAGCGCAGCAATCGCCAGCGGGTGGTCGACGTGGTATGCGTTCCGGCCCATTAGCCCCGGTTCAGGCGGCGACCGCCGTAGAACAGGCAGTTCCGCGTTACCTCACCGGGCTTGGCACCATTACCGCCGCTAATACCGTTACGGTGCGCAGCCGCGTGGACGGCCAACTGATAGCGTTACATTTCCAGGAAGGCCAGCAGGTCAAAGCAGGCGATTTACTGGCAGAAATTGACCCCAGCCAGTTCAAAGTTGCATTAGCACAAGCCCAGGGCCAAC…
KA1_spades_megahit.gam.fasta	PairedContig_92	58213	61335	+	mdtB	1-3123/3123	===============	0/0	100.00	99.71	card	U00096:2155262-2158385	MdtB is a transporter that forms a heteromultimer complex with MdtC to form a multidrug transporter. MdtBC is part of the MdtABC-TolC efflux complex.	aminocoumarin	Chromosome	Not found	Not found	N/A	N/A	N/A	N/A	N/A	N/A	N/A	TGCAGGTGTTACCCCCGAGCAGCACAGGCGGCCCGTCGCGCCTGTTTATTATGCGTCCTGTGGCCACCACGCTGCTGATGGTGGCGATCTTACTCGCCGGGATTATCGGTTATCGCGCCCTGCCCGTTTCGGCGCTGCCGGAAGTGGACTATCCGACCATTCAGGTGGTCACGCTCTACCCAGGTGCCAGCCCGGATGTCATGACCTCTGCCGTTACCGCGCCGCTAGAACGCCAGTTCGGGCAGATGTCTGGCCTGAAACAGATGTCGTCGCAAAGTTCCGGCGGTGCGTCAGTTATCACTTTGCAGTTCCAGCTAACATTACCGCTCGATGTCGCCGAGCAGGAAGTGCAGGCCGCGATTAACGCTGCGACCAACTTGTTGCCGAGCGATCTGCCTA…
KA1_spades_megahit.gam.fasta	PairedContig_92	61336	64413	+	mdtC	1-3078/3078	===============	0/0	100.00	99.06	card	U00096:2158385-2161463	MdtC is a transporter that forms a heteromultimer complex with MdtB to form a multidrug transporter. MdtBC is part of the MdtABC-TolC efflux complex. In the absence of MdtB MdtC can form a homomultimer complex that results in a functioning efflux complex with a narrower drug specificity. mdtC corresponds to 3 loci in Pseudomonas aeruginosa PAO1 (gene name: muxC/muxB) and 3 loci in Pseudomonas aer…	aminocoumarin	Chromosome	Not found	Not found	N/A	N/A	N/A	N/A	N/A	N/A	N/A	TGAAGTTTTTTGCCCTCTTCATTTACCGCCCGGTGGCGACGATTTTACTGTCGGTTGCCATTACCCTGTGCGGCATACTGGGCTTCCGTATGCTGCCGGTCGCCCCGCTGCCGCAGGTCGATTTTCCGGTGATTATGGTCAGCGCCTCGCTGCCCGGTGCGTCACCAGAAACAATGGCGTCTTCCGTTGCCACGCCGCTGGAGCGCTCACTTGGGCGCATTGCCGGAGTCAGTGAAATGACCTCCAGCAGTTCGCTCGGCAGCACGCGTATTATTTTGCAGTTTGATTTTGACCGGGATATCAACGGCGCGGCGCGCGATGTGCAGGCGGCGATCAACGCTGCACAAAGTTTGCTGCCCAGCGGGATGCCCAGCCGTCCGACCTATCGCAAAGCTAACC…
KA1_spades_megahit.gam.fasta	PairedContig_92	65826	67229	+	baeS	1-1404/1404	===============	0/0	100.00	99.14	card	AP009048:2165012-2166416	BaeS is a sensor kinase in the BaeSR regulatory system. While it phosphorylates BaeR to increase its activity BaeS is not necessary for overexpressed BaeR to confer resistance.	aminocoumarin;aminoglycoside	Chromosome	Not found	Not found	N/A	N/A	N/A	N/A	N/A	N/A	N/A	TGAAGTTCTGGCGACCCGGTATTACCGGCAAACTGTTTCTGGCGATTTTCGCCACCTGCATTGTCTTGCTGATCAGTATGCACTGGGCGGTGCGTATCAGTTTTGAGCGTGGCTTTATTGATTACATCAAGCATGGTAATGAGCAGCGGCTGCAAATGCTCGGCGATGCCCTGGGCGAGCAGTATGCGCAGCATGGCAACTGGCGCTTCCTGCGCAACAATGATCGCTTTGTCTTTCAGATCCTGCGTTCATTTGAACACGATAATTCGGAAGATAAACCCGGCCCGGGTATGCCACCGCACGGCTGGCGTACCCAGTTCTGGGTGGTTGATCAAAACAAAAAAGTGCTGGTTGGTCCGCGAGCGCCGATTCCACCTGACGGTACACGGCGACCCATTC…
KA1_spades_megahit.gam.fasta	PairedContig_92	67226	67948	+	baeR	1-723/723	===============	0/0	100.00	99.45	card	AP009048.1:2166412-2167135	BaeR is a response regulator that promotes the expression of MdtABC and AcrD efflux complexes.	aminocoumarin;aminoglycoside	Chromosome	Not found	Not found	N/A	N/A	N/A	N/A	N/A	N/A	N/A	TGACCGAGTTACCAATCGACGAAAACACACCGCGTATTTTGATCGTGGAAGATGAACCGAAGCTGGGGCATTTGCTCATTGATTATCTGCGTGCTGCGAGCTATGCGCCGACGCTTATCAGCCACGGCGATCAGGTACTGCCGTATGTGCGCCAGACACCACCGGATCTGATCCTGTTAGATCTGATGCTCCCTGGCACCGATGGCCTGACGCTGTGCCGGGAAATTCGTCGTTTTTCTGACATTCCGATCGTGATGGTGACGGCAAAAATCGAAGAGATCGATCGCCTGCTGGGGCTGGAGATTGGCGCAGATGATTATATCTGTAAGCCGTACAGCCCACGGGAAGTGGTAGCGCGCGTCAAAACCATTTTGCGCCGTTGCAAACCGCAGCGCGAGT…
KA1_spades_megahit.gam.fasta	PairedContig_94	62488	63861	-	cpxA	1-1374/1374	===============	0/0	100.00	98.91	card	BA000007.3:4905062-4903688	CpxA is a membrane-localized sensor kinase that is activated by envelope stress. It starts a kinase cascade that activates CpxR which promotes efflux complex expression.	aminocoumarin;aminoglycoside	Chromosome	Not found	Not found	N/A	N/A	N/A	N/A	N/A	N/A	N/A	TAACTCCGCTTATACAGCGGCAACCAAATCACCAGCCGTAAACCGCCCAGCGGGCTGTCTTCTGCCTTCACCCAGCCACGATGCTGCTGAATGGCGGTTTCAACAATCGCCAGCCCCAATCCTGTACCGCCAGATTCACGATCGCGTGCTTCATCGGTCCGATAGAACGGACGGAAAATCTGTTCGCGATCTTCCGGGCTAACGCCAGGACCATCGTCGTCCACCGTAATGGTGATACCGTCTTTATCTACCGCAAAGCCCACTTCAATCTTCGTATGGGAATAACGCAGAGCATTACGAACAATGTTTTCCAGCGCACTTTCCAGGGCGTTCGGATTGCCGTACAGCGGCCACGGCCCAGGCGGGAAGTTAACTGTCAACGACTTGCCCATTTGCTCG…
KA23_spades_megahit.gam.fasta	PairedContig_250	54752	57901	+	acrB	1-3150/3150	===============	0/0	100.00	99.84	card	U00096.3:484403-481253	Protein subunit of AcrA-AcrB-TolC multidrug efflux complex. AcrB functions as a herterotrimer which forms the inner membrane component and is primarily responsible for substrate recognition and energy transduction by acting as a drug/proton antiporter.	cephalosporin;fluoroquinolone;glycylcycline;penam;phenicol;rifamycin;tetracycline;triclosan	Chromosome	Not found	Not found	N/A	N/A	N/A	N/A	N/A	N/A	N/A	TGCCTAATTTCTTTATCGATCGCCCGATTTTTGCGTGGGTGATCGCCATTATCATCATGTTGGCAGGGGGGCTGGCGATCCTCAAACTGCCGGTGGCGCAATATCCTACGATTGCACCGCCGGCAGTAACGATCTCCGCCTCCTACCCCGGCGCTGATGCGAAAACAGTGCAGGACACGGTGACACAGGTTATCGAACAGAATATGAACGGTATCGATAACCTGATGTACATGTCCTCTAACAGTGACTCCACGGGTACCGTGCAGATCACCCTGACCTTTGAGTCTGGTACTGATGCGGATATCGCGCAGGTTCAGGTGCAGAACAAACTGCAGCTGGCGATGCCGTTGCTGCCGCAAGAAGTTCAGCAGCAAGGGGTGAGCGTTGAGAAATCATCCA…
KA2_spades_megahit.gam.fasta	PairedContig_180	7820	8497	+	kdpE	1-678/678	===============	0/0	100.00	96.75	card	U00096.3:721733-721055	kdpE is a transcriptional activator that is part of the two-component system KdpD/KdpE that is studied for its regulatory role in potassium transport and has been identified as an adaptive regulator involved in the virulence and intracellular survival of pathogenic bacteria. kdpE regulates a range of virulence loci through direct promoter binding.	aminoglycoside	Chromosome	Not found	Not found	N/A	N/A	N/A	N/A	N/A	N/A	N/A	TGACAAACGTTCTGATTGTTGAAGATGAACAGGCTATTCGTCGCTTTCTGCGCACGGCGCTGGAGGGCGACGGGATGCGCGTCTATGAGGCCGAAACGCTGCAACGCGGCTTGCTGGAAGCGGCTACCCGTAAGCCAGATTTGATTATTCTCGATCTCGGCCTGCCCGATGGTGATGGGATTGAGTTTATCCGCGACCTGCGCCAGTGGAGCGCGGTGCCGGTGATTGTGCTTTCCGCACGCAGCGAAGAGAGCGACAAAATCGCCGCGCTGGATGCCGGAGCGGATGATTATCTGAGTAAGCCGTTTGGCATTGGCGAATTGCAGGCCCGTCTGCGCGTCGCATTACGCCGCCACTCTGCCACCACCGCGCCCGATCCGCTGGTGAAATTTTCCGATG…
KA23_spades_megahit.gam.fasta	PairedContig_152	71765	72922	+	acrE	1-1158/1158	===============	0/0	100.00	98.96	card	U00096:3413863-3415021	AcrE is a membrane fusion protein similar to AcrA.	cephalosporin;cephamycin;fluoroquinolone;penam	Chromosome	Not found	Not found	N/A	N/A	N/A	N/A	N/A	N/A	N/A	TGACGAAACATGCCAGGTTTTTCCTCCTGCCCTCCTTTATTCTGATCTCCGCGGCTTTAATCGCCGGTTGTAACGATAAGGGAGAAGAGAAAGCTCACGTCGGTGAACCGCAGGTTACCGTTCATATTGTGAAAACGGCCCCGTTAGAAGTTAAGACTGAATTACCAGGCCGCACCAATGCTTACCGTATAGCCGAAGTTCGCCCACAGGTTAGCGGGATCGTACTGAATCGTAATTTCACTGAAGGCAGCGATGTACAAGCAGGCCAGTCCCTGTACCAGATCGATCCCGCGACCTATCAGGCAAATTATGACAGCGCGAAAGGCGAACTGGCGAAAAGTGAAGCCGCCGCCGCCATCGCGCATTTGACGGTAAAACGTTACGTTCCGCTCGTGGGTA…
KA23_spades_megahit.gam.fasta	PairedContig_152	72934	76038	+	acrF	1-3105/3105	===============	0/0	100.00	99.00	card	U00096:3415032-3418137	AcrF is a inner membrane transporter similar to AcrB.	cephalosporin;cephamycin;fluoroquinolone;penam	Chromosome	Not found	Not found	N/A	N/A	N/A	N/A	N/A	N/A	N/A	TGGCAAACTTTTTTATTCGACGACCGATATTTGCATGGGTGCTGGCCATTATTCTGATGATGGCGGGCGCACTGGCGATCCTACAATTGCCCGTCGCTCAGTATCCAACCATTGCACCGCCTGCGGTTTCTGTTTCGGCAAACTATCCAGGTGCTGATGCGCAGACCGTGCAGGATACGGTGACGCAGGTTATCGAACAGAATATGAATGGTATCGATAACCTGATGTATATGTCCTCCACCAGCGATTCCGCCGGTAGCGTGACAATTACCCTTACCTTCCAGTCCGGGACCGATCCTGATATCGCGCAAGTGCAGGTGCAGAACAAACTCCAGCTCGCCACGCCGTTGCTGCCGCAGGAAGTTCAGCAGCAGGGGATCAGTGTTGAAAAGTCCAGTA…
KA23_spades_megahit.gam.fasta	PairedContig_152	70704	71366	-	acrS	1-663/663	===============	0/0	100.00	99.09	card	U00096:3413465-3412802	AcrS is a repressor of the AcrAB efflux complex and is associated with the expression of AcrEF. AcrS is believed to regulate a switch between AcrAB and AcrEF efflux.	cephalosporin;cephamycin;fluoroquinolone;glycylcycline;penam;phenicol;rifamycin;tetracycline;triclosan	Chromosome	Not found	Not found	N/A	N/A	N/A	N/A	N/A	N/A	N/A	TACATGACACTTAATTCATTCGTTTGATGAATTAATTTCGTTATGTTTTCATCTGGCATGAACATTCTTAATACGTTATCGACCAGCGCGGGTGCTTGTTTATAAAGATCATAACCCGCCATATTCATTAACCAGTTTTGAACAATTCCGCTGAAGGCACCATCAATAATAATCATCACAACATCTAAATCGAGGTTATTTGCTACACAACCTTGTTGCTGACACGCCTGCAATACTTCGCGGAGAGTCTGCGGATTAAAGCCCATCTTTTCGCGTATCACTCCCTCGGCCAGCATCTCATCATTAAATTCACATTTGTGATATAAGATTTTCAGCAACGCCTGCTGGCGGGGAATTTTGGCAATATATTGCAAGCCGACAATCAATTTTTCACGCAAT…
KA23_spades_megahit.gam.fasta	PairedContig_13	95880	96701	-	bacA	1-822/822	===============	0/0	100.00	100.00	card	U00096.3:3204131-3203309	The bacA gene product (BacA) recycles undecaprenyl pyrophosphate during cell wall biosynthesis which confers resistance to bacitracin.	peptide	Chromosome	Not found	Not found	N/A	N/A	N/A	N/A	N/A	N/A	N/A	TAAAAGAACACGACATACACCGCAGCCGCCACAATAAAGCGATAAATGGCGAACGGGATAAACGAAATGCGCTTAATCAATTGCAGGAAGGTTTTAATCGCTATCAGCGCCACCACAAAAGCGGTGATAAACCCAACGGCAAACATCGGGATATCGCCGCTTGTCAGGAAGCCCCAGCTTTTGTAGAGATCGAGCGCCGTTGCGCCCATCATCATCGGCACCGCCAGCAGGAACGAAAACTCGGAAGCAGCGTAACGGCTCACCCCCATCAGCATCCCACCTGAAATGGTCGCCCCGGAACGGGAGAAACCCGGCCACAGCGCCAGACACTGGAAACAGCCAATCATAAATGCCTGACGATAGGTCATATCATCAAGACCCGGCGCACGCGGCTCTTTC…
KA23_spades_megahit.gam.fasta	PairedContig_30	92208	92930	+	baeR	1-723/723	===============	0/0	100.00	98.06	card	AP009048.1:2166412-2167135	BaeR is a response regulator that promotes the expression of MdtABC and AcrD efflux complexes.	aminocoumarin;aminoglycoside	Chromosome	Not found	Not found	N/A	N/A	N/A	N/A	N/A	N/A	N/A	TGACCGAGTTACCAATCGACGAAAACACACCGCGTATTTTGATCGTGGAAGATGAACCGAAGCTGGGGCAGTTGCTCATTGATTATCTGCGTGCTGCGAGCTATGCGCCGACGCTTATCAGCCACGGCGATCAGGTACTGGCGTATGTGCGCCAGACACCACCGGATCTGATCCTGTTGGATCTGATGCTCCCTGGCACCGATGGCTTGACGCTGTGCCGGGAAATTCGTCGTTTTTCTGACATTCCTATCGTGATGGTGACGGCAAAAATCGAAGAGATCGACCGCCTGCTCGGACTGGAGATTGGCGCAGATGACTACATCTGCAAGCCGTACAGCCCACGGGAAGTGGTAGCGCGCGTCAAAACCATTTTGCGCCGTTGCAAACCGCAGCGTGAGT…
KA23_spades_megahit.gam.fasta	PairedContig_30	90808	92211	+	baeS	1-1404/1404	===============	0/0	100.00	98.79	card	AP009048:2165012-2166416	BaeS is a sensor kinase in the BaeSR regulatory system. While it phosphorylates BaeR to increase its activity BaeS is not necessary for overexpressed BaeR to confer resistance.	aminocoumarin;aminoglycoside	Chromosome	Not found	Not found	N/A	N/A	N/A	N/A	N/A	N/A	N/A	TGAAGTTCTGGCGACCCGGTATTACCGGCAAACTGTTTCTGGCGATTTTCGCCACCTGCATTGTCTTGCTGATCAGTATGCACTGGGCGGTGCGTATCAGTTTTGAGCGTGGCTTTATTGATTACATCAAGCATGGTAATGAACAGCGATTACAACTGTTAAGTGATGCGCTTGGCGAGCAGTATGCGCAGCATGGCAACTGGCGCTTCCTGCGCAACAATGATCGCTTTGTCTTTCAGATCCTGCGTTCATTTGAACACGATAATTCGGAAGATAAACCCGGCCCGGGTATGCCACCGCACGGCTGGCGTACCCAGTTCTGGGTGATTGATCAAAACAACAAAGTGCTGGTTGGTCCGCGAGCGCCGATTCCACCTGACGGTACACGGCGACCCATTC…
KA23_spades_megahit.gam.fasta	PairedContig_190	62003	63376	+	cpxA	1-1374/1374	===============	0/0	100.00	98.03	card	BA000007.3:4905062-4903688	CpxA is a membrane-localized sensor kinase that is activated by envelope stress. It starts a kinase cascade that activates CpxR which promotes efflux complex expression.	aminocoumarin;aminoglycoside	Chromosome	Not found	Not found	N/A	N/A	N/A	N/A	N/A	N/A	N/A	TGATAGGCAGCTTAACCGCGCGCATCTTCGCCATCTTCTGGCTGACGCTGGCGCTGGTGTTGATGTTGGTTTTGATGTTACCCAAGCTCGATTCACGCCAGATGACCGAGCTTCTGGATAGCGAACAGCGTCAGGGGCTGATGATTGAGCAGCATGTTGAAGCGGAGCTGGCGAACGATCCGCCCAACGATTTAATGTGGTGGCGGCGTCTGTTCCGGGCGATTGATAAGTGGGCACCGCCAGGACAGCGTTTGTTATTGGTGACCACCGAAGGCCGCGTGATCGGCGCTGAACGCAGCGAAATGCAGATCATTCGTAACTTTATTGGTCAGGCCGATAACGCCGATCATCCGCAGAAGAAAAAGTATGGCCGCGTGGAACTGGTCGGTCCGTTCTCCG…
KA23_spades_megahit.gam.fasta	PairedContig_76	77163	77795	-	CRP	1-633/633	===============	0/0	100.00	99.84	card	AP009048.1:4154296-4153663	CRP is a global regulator that represses MdtEF multidrug efflux pump expression.	fluoroquinolone;macrolide;penam	Chromosome	Not found	Not found	N/A	N/A	N/A	N/A	N/A	N/A	N/A	TAACGAGTGCCGTAAACGACGATGGTTTTACCGTGTGCGGAGATCAGGTTCTGATCTTCCAGCATCTTCAGAATGCGTCCCACGGTTTCACGAGAACAGCCGACAATCTGACCAATTTCCTGACGGGTAATTTTGATTTGCATACCGTCCGGGTGAGTCATAGCGTCTGGTTGTTTTGCCAGATTCAGCAGAGTCTGTGCAATGCGGCCCGTCACGTCGAGGAACGCCAGGTTGCCCACTTTCTCTGAAGTGACTTGCAGACGACGCGCCATCTGTGCAGACAAACGCATCAGAATGTCCGGGTTTACCTGAATCAATTGGCGAAATTTTTTGTACGAAATTTCAGCCACTTCACAGGCGGTTTTCGCACGTACCCATGCGCTACGTTCCTGGCCCTCT…
KA2_spades_megahit.gam.fasta	PairedContig_10	112235	113443	+	mdtH	1-1209/1209	===============	0/0	100.00	98.59	card	U00096:1125326-1124117	Multidrug resistance protein MdtH	fluoroquinolone	Chromosome	Not found	Not found	N/A	N/A	N/A	N/A	N/A	N/A	N/A	TGTCCCGCGTATCGCAGGCGAGGAACCTGGGTAAATATTTCCTGCTCATCGATAATATGCTGGTCGTGCTGGGGTTCTTTGTTGTCTTCCCGCTGATCTCTATCCGCTTCGTTGATCAAATGGGCTGGGCCGCCGTCATGGTCGGTATTGCTCTCGGTCTACGCCAGTTTATTCAGCAAGGTCTGGGTATTTTCGGCGGCGCAATTGCCGACCGCTTTGGTGCCAAACCGATGATTGTTACCGGTATGCTGATGCGCGCCGCCGGATTCGCCACAATGGGTATCGCCCACGAACCGTGGCTATTGTGGTTTTCATGCCTGCTCTCGGGACTCGGCGGCACGTTGTTTGATCCGCCGCGTTCGGCGCTGGTGGTGAAACTAATCCGTCCACAACAACGTG…
KA2_spades_megahit.gam.fasta	PairedContig_251	3684	5222	-	emrB	1-1539/1539	===============	0/0	100.00	100.00	card	U00096:2812615-2814154	emrB is a translocase in the emrB -TolC efflux protein in E. coli. It recognizes substrates including carbonyl cyanide m-chlorophenylhydrazone (CCCP) nalidixic acid and thioloactomycin.	fluoroquinolone	Chromosome	Not found	Not found	N/A	N/A	N/A	N/A	N/A	N/A	N/A	TAGTGCGCACCGCCTCCGCCGCCACCTGCGCCAAATGGCGGTTTAGCAAACCACACCAGCCCCAGCAGGACGAGGAATATCCCGGCTGACATCCAGAAGATCTCATTGGCGGAAATAATCAGCCCCTGATTGGTGATCTGCTGGGCAATCCAGCCTGATGCCTGCTGTTGCGTCATCCCAAGCCCTTCCAGTTGACTGTACATCGCCTGGGCATTCGGGTTGAACGGGTTTACCGACTCAGTCAACTGCGCATGGTGCATCGACTCGCGGTTGGTCCACATGGTCGTGGTTATCGACGTGCCGATAGACCCCGCCAGCGTTCGCGTAAAGTTAGAGAGGCTCGATGCCGCCGCCAGTCGTTCCGGTGGCAAACCAGACAGCGTAATGGTGGTCAGCGGC…
KA23_spades_megahit.gam.fasta	PairedContig_1	31083	32138	+	emrK	1-1056/1056	===============	0/0	100.00	99.34	card	D78168:536-1592	emrK is a membrane fusion protein that is a homolog of EmrA. Together with the inner membrane transporter EmrY and the outer membrane channel TolC it mediates multidrug efflux.	tetracycline	Chromosome	Not found	Not found	N/A	N/A	N/A	N/A	N/A	N/A	N/A	TGGAATTAGAAGACATGATTAGTACAGATGACGCCTATGTCACGGGGAATGCAGATCCAATTTCTGCACAAGTCTCAGGTAGTGTCACTGTAGTTAATCATAAAGATACGAACTACGTTCGACAAGGTGACATTTTAGTTTCACTGGATAAAACTGATGCCACTATCGCACTCAATAAAGCTAAAAATAATCTGGCAAATATTGTTCGGCAAACGAATAAACTGCACTTACAGGATAAACAATACAGTGCCGAAGTCGCTTCAGCACGTATTCAGTATCAACAATCTTTAGAAGATTATAACCGTCGTGTGCCTTTAGCGAAGCAGGGGGTTATTTCAAAAGAAACGCTGGAGCATACCAAAGATACGTTAATAAGTAGCAAAGCGGCATTGAATGCCG…
KA2_spades_megahit.gam.fasta	PairedContig_251	5239	6411	-	emrA	1-1173/1173	===============	0/0	100.00	99.83	card	AP009048:2810082-2811255	EmrA is a membrane fusion protein providing an efflux pathway with EmrB and TolC between the inner and outer membranes of E. coli a Gram-negative bacterium.	fluoroquinolone	Chromosome	Not found	Not found	N/A	N/A	N/A	N/A	N/A	N/A	N/A	TAGCCAGCGTTAGCTTTTACGATATCGTCGATCAGTTTATTGACAGGTGCCAGGCTGATTTCACGCGCGGTGCTTACCGCTACCGGAGTGGAACGTACTTTATTTGCCAGTACCTGACCGTCACGGTTAGTGGTATTGACGCTCACCAGCGTGGACAAACCGATACGCAGCGGATATTGCTCCAGCTGTTTCTGGTCCAGTTCGATACGCACAGGCAGACGCTGAACGACTTTGATCCAGTTACCGGTCGCATTTTGCGCTGGAAGCAGTGAGAACGCGCTACCTGTGCCCATATCCAGACCAACCACTTTACCGGTGTATTTCACATCATCGCCGTAAATATCCGTGGTGATAGTGACCGGCTGACCGATACGCATATTGGCAATCTGCGTCTCTTTA…
KA23_spades_megahit.gam.fasta	PairedContig_1	32138	33676	+	emrY	1-1539/1539	===============	0/0	100.00	98.83	card	D78168:1591-3130	emrY is a multidrug transport that moves substrates across the inner membrane of the Gram-negative E. coli. It is a homolog of emrB.	tetracycline	Chromosome	Not found	Not found	N/A	N/A	N/A	N/A	N/A	N/A	N/A	TGGCAATCACTAAATCAACTCCGGCACCATTAACCGGTGGGACGTTATGGTGCGTCACTATTGCATTGTCATTAGCGACATTTATGCAAATGTTGGATTCCACTATTTCTAACGTCGCAATACCGACAATATCTGGCTTTCTGGGAGCATCAACAGACGAAGGCACCTGGGTTATCACCTCGTTTGGTGTAGCAAATGCCATTGCGATCCCTGTTACTGGCAGGTTGGCACAAAGAATAGGCGAATTAAGATTATTTTTACTTTCAGTAACCTTTTTTTCGCTGTCTTCATTAATGTGTAGCCTATCGACCAATCTTGATGTGCTGATATTTTTTAGAGTCGTTCAGGGGTTAATGGCGGGGCCGTTAATTCCACTGTCACAGAGTTTATTATTAAGGA…
KA23_spades_megahit.gam.fasta	PairedContig_266	16670	18313	+	eptA	1-1644/1644	===============	0/0	100.00	99.82	card	AP009048:4340268-4338624	PmrC mediates the modification of Lipid A by the addition of 4-amino-4-deoxy-L-arabinose (L-Ara4N) and phosphoethanolamine resulting in a less negative cell membrane and decreased binding of polymyxin B.	peptide	Chromosome	Not found	Not found	N/A	N/A	N/A	N/A	N/A	N/A	N/A	TGTTGAAGCGCCTACTAAAAAGACCCTCTTTGAATTTACTCGCCTGGCTATTGTTGGCCGCTTTTTATATCTCTATCTGCCTGAATATTGCCTTTTTTAAACAGGTGTTGCAGGCGCTGCCGCTGGATTCGCTGCATAACGTACTGGTTTTCTTGTCGATGCCGGTCGTCGCTTTCAGCGTGATTAATATTGTCCTGACACTAAGCTCTTTCTTATGGCTTAATCGACCACTGGCCTGCCTGTTTATTCTGGTTGGCGCGGCTGCACAATATTTCATAATGACTTACGGCATCGTCATCGACCGCTCGATGATTGCCAATATTATTGATACCACTCCGGCAGAAAGTTATGCGCTGATGACACCGCAAATGTTATTAACGCTGGGATTCAGCGGCGTGC…
KA23_spades_megahit.gam.fasta	PairedContig_250	53536	54729	+	Escherichia_coli_acrA	1-1194/1194	===============	0/0	100.00	100.00	card	U00096.3:485619-484425	AcrA is a subunit of the AcrAB-TolC multidrug efflux system that in E. coli.	cephalosporin;fluoroquinolone;glycylcycline;penam;phenicol;rifamycin;tetracycline;triclosan	Chromosome	Not found	Not found	N/A	N/A	N/A	N/A	N/A	N/A	N/A	TGAACAAAAACAGAGGGTTTACGCCTCTGGCGGTCGTTCTGATGCTCTCAGGCAGCTTAGCCCTAACAGGATGTGACGACAAACAGGCCCAACAAGGTGGCCAGCAGATGCCCGCCGTTGGCGTAGTAACAGTCAAAACTGAACCTCTGCAGATCACAACCGAGCTTCCGGGTCGCACCAGTGCCTACCGGATCGCAGAAGTTCGTCCTCAAGTTAGCGGGATTATCCTGAAGCGTAATTTCAAAGAAGGTAGCGACATCGAAGCAGGTGTCTCTCTCTATCAGATTGATCCTGCGACCTATCAGGCGACATACGACAGTGCGAAAGGTGATCTGGCGAAAGCCCAGGCTGCAGCCAATATCGCGCAATTGACGGTGAATCGTTATCAGAAACTGCTCG…
KA23_spades_megahit.gam.fasta	PairedContig_203	16933	18066	-	Escherichia_coli_ampC	1-1134/1134	===============	0/0	100.00	98.50	card	U00096.3:4378944-4377810	A class C ampC beta-lactamase (cephalosporinase) enzyme described in Escherichia coli shown clinically to confer resistance to penicillin-like and cephalosporin-class antibiotics.	cephalosporin;penam	Chromosome	Not found	Not found	N/A	N/A	N/A	N/A	N/A	N/A	N/A	TACTGCAGAGCGTTGAGAATCTGCCAGGCGGCGGCGACTCTCGCTGGATTGGGATAGTTTTTGTTAGCCAGCATCACGATACCCAGCTCTTTTTCTGGAATAAACGCGACATAGCTACCAAATCCGCCGGTCGCCCCTGTTTTATGTACCCATGATGCGCGTACTGCAGGAGTTGGGGGCGTAATCGCTTTTACGGGGCGTGCTGCCAGTGCAATTTTATTGTCACTGCCGTTAACGATGATGTCAGGATTTACCGGCCAGTCCAGCATTTCCCAGCCCAGACCCTGATACATATCGCCGGTTTGCCAGTAGCGAGATTGTGCCACTTGTATCCCTTGTTGAAGCGTTTTCTCATTGATATCAAGGGGTTTTAAATTGATTTGCACCCAGCGGGCCATA…
KA23_spades_megahit.gam.fasta	PairedContig_0	22646	23950	+	Escherichia_coli_ampC1_beta-lactamase	1-1305/1305	===============	0/0	100.00	97.78	card	FN649414.1:2765050-2766355	An ampC-like beta-lactamase identified from Escherichia coli.	cephalosporin;penam	Chromosome	Not found	Not found	N/A	N/A	N/A	N/A	N/A	N/A	N/A	TGAAACGGACAATGCTCTATCTTTCTCTGCTGGCTGTTAGTTGTAGCGTCAGCGCCGCAAAATACCCTGTTCTGACAGAAAGCTCGCCAGAGAAAGCAGGGTTTAACGTCGAACGGCTTAACCAGATGGATCGCTGGATTAGCCAGCAAGTGGACGCCGGTTATCCCGGCGTAAACCTGCTGATTATTAAAGATAATCAGATTGTGTATCGCAAAGCCTGGGGAGCGGCGAAAAAGTACGATGGCAGCGTGTTAATGGCGCAGCCTATAAAAGCTACCACCGGGACGCTGTATGACCTGGCCTCAAACACCAAAATGTACGCCACTAACTTCGCCCTGCAAAAGCTGATGAGCGAAGGTAAGCTGCATCCTGACGATCGGATTGCGAAATATATTCCGG…
KA23_spades_megahit.gam.fasta	PairedContig_47	49864	51021	+	Escherichia_coli_ampH	1-1158/1158	===============	0/0	100.00	98.88	card	AP012030.1:396711-395553	AmpH is a class C ampC-like beta-lactamase and penicillin-binding protein identified in Escherichia coli.	cephalosporin;penam	Chromosome	Not found	Not found	N/A	N/A	N/A	N/A	N/A	N/A	N/A	TGAAACGTAGTCTGCTTTTTTCTGCCGTGCTGTGTGCGGCGTCATTGACCTCCGTCCATGCGGCGCAGCCGATCACTGAACCGGAGTTTGCCTCTGATATTGTCGATCGTTATGCCGATCATATTTTTTACGGCAGCGGTGCCACGGGGATGGCGCTGGTTGTTATCGACGGTAACCAGCGCGTCTTTCGTAGTTATGGCGAAACGCGACCTGGTAATAACGTTCGCCCGCAGCTGGATTCGGTCGTGCGTATTGCTTCCCTCACCAAACTAATGACCAGTGAAATGCTGGTGAAATTGCTCGACCAGGGGACCGTAAAGTTAAACGATCCGCTAAGTAAATATGCTCCGCCAGGCGCACGCGTGCCGACCTACAATGGGACGCCCATTACCCTAGTGA…
KA23_spades_megahit.gam.fasta	PairedContig_45	10572	11804	+	Escherichia_coli_mdfA	1-1233/1233	===============	0/0	100.00	98.38	card	JQ394987:0-1233	Multidrug efflux pump in E. coli. This multidrug efflux system was originally identified as the Cmr/CmlA chloramphenicol exporter.	benzalkonium_chloride;rhodamine;tetracycline	Chromosome	Not found	Not found	N/A	N/A	N/A	N/A	N/A	N/A	N/A	TGCAAAATAAATTAGCTTCCGGTGCCAGGCTTGGACGTCAGGCGTTACTTTTCCCTCTCTGTCTGGTGCTTTACGAATTTTCAACCTATATCGGCAACGATATGATTCAACCCGGTATGTTGGCCGTGGTGGAACAATATCAGGCGGGCATTGATTGGGTTCCTACTTCGATGACCGCGTATCTGGCGGGCGGGATGTTTTTACAATGGCTGCTGGGGCCGCTGTCGGATCGTATTGGTCGCCGTCCGGTGATGCTGGCGGGAGTGGTGTGGTTTATCGTCACCTGTCTGGCAATATTGCTGGCGCAAAACATTGAACAATTCACCCTGTTGCGCTTCTTGCAGGGCATAAGCCTCTGTTTCATTGGCGCTGTGGGATACGCCGCAATTCAGGAATCCT…
KA23_spades_megahit.gam.fasta	PairedContig_1	29945	30559	-	evgA	1-615/615	===============	0/0	100.00	99.35	card	BA000007.3:3212025-3212640	EvgA when phosphorylated is a positive regulator for efflux protein complexes emrKY and mdtEF. While usually phosphorylated in a EvgS dependent manner it can be phosphorylated in the absence of EvgS when overexpressed.	fluoroquinolone;macrolide;penam;tetracycline	Chromosome	Not found	Not found	N/A	N/A	N/A	N/A	N/A	N/A	N/A	TAGCCGATTTTGTTACGTTGTGCGAATGTGTAAAGATCCATCAGTGATTTACATTCTAATTTTTCCATCAGGCGACTTTTATAAGTGCTGACAGTTTTGTTGCTGATGAACATTTTTTCAGCAATGTCATTATTATCCTTGCCATCAAGAATATACCGCATGACACTAATTTCTTGTTTCGATAAGGAGTCGAGTTTTTGCTGGTCGGACGTTAAACTTCCAACAAACCGGTTGAGAGAGAAGGGGAAATAGCAGTAGCCATTTTTTGCAGCTTCAATAGCCGCAATGATATTGTTCATGCCTTCTTTTTTACTCACGAAACCATTAGCGCCAGCATCAGCACAATGTTTCCCGTAAAAATGGTCATTTTTAGCGGAGACGATAATAATAATTCCGCTA…
KA23_spades_megahit.gam.fasta	PairedContig_1	26347	29940	-	evgS	1-3594/3594	===============	0/0	100.00	99.44	card	U00096:2484373-2487967	EvgS is a sensor protein that phosphorylates the regulatory protein EvgA. evgS corresponds to 1 locus in Pseudomonas aeruginosa PAO1 and 1 locus in Pseudomonas aeruginosa LESB58.	fluoroquinolone;macrolide;penam;tetracycline	Chromosome	Not found	Not found	N/A	N/A	N/A	N/A	N/A	N/A	N/A	TAGTCATTTTTCTGACAGAAAACAGCAATCTCCTGGTCCAGCTCTGCAATGTGTTCTTTTACAGAGTTCAGCAACTGAAGAATTTCAGGCTTACTGTCATCTGAAACAGGTGTTATTTCTAACTGATGGCTAATATTAATCAACTTTTGCAAATTCAGGATGTTAGCCGCACCGTGGATGCGATGAATACACTGATGGAAAGTTCTGTTATCGCCAGCTTCTAGTGCTTGAAACGCAGCGGGTAGATCTTTATGCGTTTCATGCTGGAAAGTCATGAGAATCTCCTGCATCAGTTGTAGATCGTTCGCCGTATTATTTTTCAGGGCTTCGATATCAAGGTGGCGATACTGAGGTGCAATATGCGCAACCTGGTGTAACTGACTTAAATGTGTTTTCAGT…
KA23_spades_megahit.gam.fasta	PairedContig_61	26534	27262	-	gadW	1-729/729	===============	0/0	100.00	94.51	card	CP015085.1:2552440-2551711	GadW is an AraC-family regulator that promotes mdtEF expression to confer multidrug resistance. GadW inhibits GadX-dependent activation. GadW clearly represses gadX and in situations where GadX is missing activates gadA and gadBC.	fluoroquinolone;macrolide;penam	Chromosome	Not found	Not found	N/A	N/A	N/A	N/A	N/A	N/A	N/A	CAGGAAAAGGTACCTGGCGAATGTTGCGCAAACTGATGTGGCGTTACACCATAATATTGTCGAAATGTGTTTATAAAGTACGATGTACTGCTATAGCCACATTTTTCCGCAATAGTATGCAGAGGAATTTGACGTAACTCGAGTAATCGTCTGGCCATCGACATCCTGGAGGCGAGTAATATTTTACTGAAACAGGTATTTTCATCCTGCAACTTTTTTTTGATTAGACTCTCGCTGGTATACATTCTTTCCGCGATATCGCTCAGATACCAACGTTTGGCGATATCAAAGCTAATAAGGCGTTCAACTTTTCCTGAAACAGTGCTGATGCTATTGAAAAGTAAGGGGATCAGTTCTTTCTTATGAGAAAACATCGATAAACAGGAAAGGTAGAGCATA…
KA23_spades_megahit.gam.fasta	PairedContig_61	27630	28454	-	gadX	1-825/825	===============	0/0	100.00	100.00	card	AP009048.1:3974604-3975429	GadX is an AraC-family regulator that promotes mdtEF expression to confer multidrug resistance.	fluoroquinolone;macrolide;penam	Chromosome	Not found	Not found	N/A	N/A	N/A	N/A	N/A	N/A	N/A	TATAATCTTATTCCTTCCGCAGAACGGTCAGTGCCGTAAAAATTCCCTTGCGCAACAATACTTGCCGCCGAGTCACGGTTCGACAATCTCTGCGCCGATCGCTCCTGATACTCTGTGGGCGTCATCCCATAATAATTTCGAAAGACGTAAATGAAATACGACACGCTGTGATATCCACAGGATACTGCAACTCGCTTAATTGAAAAACCATGTATAACAATAAGTTGCAAAGCACGTTGCATTCTACACTCAGTAAGCAACTGTGAATATGATGTCTCTTCTTCGCGCAATTTTTTCTTTAACAGACTTGGACTCATCAACAGCTCGCTGGCGATTCGGGCTAGTGTCCACTCATGGGCGATATTATTATTGATAACCGTACAAACTCGTGTTCGCATG…
KA23_spades_megahit.gam.fasta	PairedContig_168	17321	17734	+	H-NS	1-414/414	===============	0/0	100.00	99.28	card	BA000007.3:1738104-1737690	H-NS is a histone-like protein involved in global gene regulation in Gram-negative bacteria. It is a repressor of the membrane fusion protein genes acrE mdtE and emrK as well as nearby genes of many RND-type multidrug exporters.	cephalosporin;cephamycin;fluoroquinolone;macrolide;penam;tetracycline	Chromosome	Not found	Not found	N/A	N/A	N/A	N/A	N/A	N/A	N/A	TGAGCGAAGCACTTAAAATTCTGAACAACATCCGTACTCTTCGTGCGCAGGCAAGAGAATGTACACTTGAAACGCTGGAAGAAATGCTGGAAAAATTAGAAGTTGTTGTTAACGAACGTCGCGAAGAAGAAAGCGCGGCTGCTGCTGAAGTTGAAGAGCGCACTCGTAAACTGCAGCAATATCGCGAAATGCTGATCGCTGACGGTATTGACCCGAACGAACTGCTGAATAGCCTTGCTGCCGTTAAATCTGGCACCAAAGCTAAACGTGCTCAGCGTCCGGCAAAATATAGCTACGTTGACGAGAACGGCGAAACTAAAACCTGGACTGGCCAGGGCCGTACTCCAGCTGTAATCAAAAAAGCAATGGATGAGCAAGGTAAATCCCTCGACGATTTCC…
KA2_spades_megahit.gam.fasta	PairedContig_72	38430	41532	-	acrD	1-3114/3114	========/======	1/11	99.65	98.65	card	AP009048.1:2586250-2589364	AcrD is an aminoglycoside efflux pump expressed in E. coli. Its expression can be induced by indole and is regulated by baeRS and cpxAR.	aminoglycoside	Chromosome	Not found	Not found	N/A	N/A	N/A	N/A	N/A	N/A	N/A	TATTCCGGGCGCGGCTTCAGCGGGAAGCGGCGACGCACCAGCACAAAGAACAGCGGCACGAAGTAAATAGCCAGAATAGTAGCTGAAATCATCCCGCCCATTACGCCAGTACCCACCGCATGCTGACCACCGGAACCGGCACCCGTGCTGGTTGCCATTGGCAATACGCCGAAGATAAATGCCAGCGAGGTCATCAGAATCGGGCGTAAACGCTGACGGCAGGCGTGGAGCGTTGCTTCAAACAGGTCGTGGCCTTTTTGGTTCATCTCGTTAGCAAACTCGACGATCAGGATGGCGTTTTTCGCCGATAAACCAATGACCGTTAACAGGCCCACCTGGAAGTAAACGTCGTTTTCCAGCCCGCGCATCCAGGTTGCCAGCAGCGCGCCGATAACCCCC…
KA23_spades_megahit.gam.fasta	PairedContig_89	4266	4649	-	marA	1-384/384	===============	0/0	100.00	100.00	card	AP009048.1:1621287-1621671	In the presence of antibiotic stress E. coli overexpresses the global activator protein MarA which besides inducing MDR efflux pump AcrAB also down- regulates synthesis of the porin OmpF.	carbapenem;cephalosporin;cephamycin;fluoroquinolone;glycylcycline;monobactam;penam;penem;phenicol;rifamycin;tetracycline;triclosan	Chromosome	Not found	Not found	N/A	N/A	N/A	N/A	N/A	N/A	N/A	TAGCTGTTGTAATGATTTAATGGATGTAAAAAGCGCGATTCGCCCTGCATATTGGTCATCCGGTATTTATGCGGCGGAACATCAAAGTAATTTTTGAAGGTTCGGGTCAGAGTTTGTTGCGACTCGAAGCCATATCGTTCTGCCAGATAGAGTATCGGCTCGTTACTTTCCTTCAGCTTTTGCGCGATTTCCGTCATCTTACGGCTGCGGATGTATTGGCCTAATGAATGACCGGTTTCTTTTTTAAACATCCGTTGCAGGTGCCATTTGGAGTAACCCGAACGCTCTGACACTTTCTCCAGTGACAGTGGCGATTCCAGGTTGTCCTCGATCCAGTCCAAAATGCTATGAATGGTAATAGCGTCAGTATTGCGTCTGGACAT
KA23_spades_megahit.gam.fasta	PairedContig_30	81948	83195	+	mdtA	1-1248/1248	===============	0/0	100.00	99.92	card	U00096:2154015-2155263	MdtA is the membrane fusion protein of the multidrug efflux complex mdtABC.	aminocoumarin	Chromosome	Not found	Not found	N/A	N/A	N/A	N/A	N/A	N/A	N/A	TGAAAGGTAGTTATAAATCCCGTTGGGTAATCGTAATCGTGGTGGTTATCGCCGCCATCGCCGCATTCTGGTTCTGGCAAGGCCGCAATGACTCCCGGAGTGCAGCCCCAGGGGCGACGAAACAAGCGCAGCAATCGCCAGCGGGTGGTCGACGTGGTATGCGTTCCGGCCCATTAGCCCCGGTTCAGGCGGCGACCGCCGTAGAACAGGCAGTTCCGCGTTACCTCACCGGGCTTGGCACCATTACCGCCGCTAATACCGTTACGGTGCGCAGCCGCGTGGACGGCCAACTGATAGCGTTACATTTCCAGGAAGGCCAGCAGGTCAAAGCAGGCGATTTACTGGCAGAAATTGACCCCAGCCAGTTCAAAGTTGCATTAGCACAAGCCCAGGGCCAAC…
KA23_spades_megahit.gam.fasta	PairedContig_30	83195	86317	+	mdtB	1-3123/3123	===============	0/0	100.00	98.97	card	U00096:2155262-2158385	MdtB is a transporter that forms a heteromultimer complex with MdtC to form a multidrug transporter. MdtBC is part of the MdtABC-TolC efflux complex.	aminocoumarin	Chromosome	Not found	Not found	N/A	N/A	N/A	N/A	N/A	N/A	N/A	TGCAGGTGTTACCCCCGAGCAGCACAGGCGGCCCGTCGCGCCTGTTTATTATGCGTCCTGTGGCCACCACGCTGCTGATGGTGGCGATCTTACTCGCCGGGATTATCGGTTATCGCGCCCTGCCCGTTTCGGCGCTACCGGAAGTGGACTATCCGACCATTCAGGTGGCCACGCTCTACCCAGGTGCGAGCCCGGATGTCATGACCTCTGCCGTTACCGCGCCGCTCGAACGCCAGTTCGGGCAGATGTCCGGCCTGAAACAGATGTCGTCGCAAAGTTCCGGCGGTGCGTCAGTTATCACTTTGCAGTTCCAGCTAACATTGCCGCTGGATGTCGCCGAGCAGGAAGTGCAGGCCGCGATTAATGCCGCCACTAACCTTTTGCCGAGCGATCTGCCTA…
KA23_spades_megahit.gam.fasta	PairedContig_30	86318	89395	+	mdtC	1-3078/3078	===============	0/0	100.00	99.51	card	U00096:2158385-2161463	MdtC is a transporter that forms a heteromultimer complex with MdtB to form a multidrug transporter. MdtBC is part of the MdtABC-TolC efflux complex. In the absence of MdtB MdtC can form a homomultimer complex that results in a functioning efflux complex with a narrower drug specificity. mdtC corresponds to 3 loci in Pseudomonas aeruginosa PAO1 (gene name: muxC/muxB) and 3 loci in Pseudomonas aer…	aminocoumarin	Chromosome	Not found	Not found	N/A	N/A	N/A	N/A	N/A	N/A	N/A	TGAAGTTTTTTGCCCTCTTCATTTACCGCCCGGTGGCGACGATTTTACTGTCGGTTGCCATTACCCTGTGCGGCATACTGGGCTTCCGTATGCTGCCGGTCGCCCCGCTGCCGCAGGTCGATTTTCCGGTGATTATCGTCAGCGCCTCGCTGCCCGGTGCGTCACCAGAAACAATGGCGTCTTCCGTTGCCACGCCGCTGGAGCGCTCACTTGGGCGCATTGCCGGAGTCAGTGAAATGACCTCCAGCAGTTCGCTCGGCAGCACGCGTATTATTTTGCAGTTTGATTTTGACCGGGATATCAACGGCGCAGCGCGTGATGTGCAGGCGGCGATCAACGCTGCACAAAGTTTGCTGCCCAGTGGGATGCCCAGCCGCCCGACCTATCGCAAAGCGAACC…
KA23_spades_megahit.gam.fasta	PairedContig_61	21876	23033	+	mdtE	1-1158/1158	===============	0/0	100.00	100.00	card	AP009048.1:3981183-3980025	MdtE is the membrane fusion protein of the MdtEF multidrug efflux complex. It shares 70% sequence similarity with AcrA.	fluoroquinolone;macrolide;penam	Chromosome	Not found	Not found	N/A	N/A	N/A	N/A	N/A	N/A	N/A	TGAACAGAAGAAGAAAGCTGTTAATACCGTTGTTATTCTGCGGCGCGATGCTCACCGCCTGCGATGACAAATCGGCGGAAAACGCCGCCGCCATGACGCCTGAGGTCGGTGTCGTCACACTCTCCCCCGGTTCGGTCAATGTGTTGAGCGAATTGCCCGGTAGAACCGTTCCTTATGAAGTTGCCGAGATACGTCCCCAGGTGGGCGGTATTATCATTAAACGCAACTTTATCGAAGGCGATAAAGTGAACCAGGGCGATTCGCTGTATCAGATTGATCCTGCACCTTTACAGGCCGAGCTAAACTCCGCCAAAGGCTCGCTGGCGAAAGCGCTCTCTACCGCCAGCAATGCCCGCATCACCTTTAACCGCCAGGCATCGTTGCTGAAGACCAACTACG…
KA23_spades_megahit.gam.fasta	PairedContig_61	23058	26171	+	mdtF	1-3114/3114	===============	0/0	100.00	99.97	card	U00096:3660413-3663527	MdtF is the multidrug inner membrane transporter for the MdtEF-TolC efflux complex.	fluoroquinolone;macrolide;penam	Chromosome	Not found	Not found	N/A	N/A	N/A	N/A	N/A	N/A	N/A	TGGCTAACTATTTTATTGATCGCCCGGTTTTTGCCTGGGTACTTGCCATTATTATGATGCTTGCAGGTGGTCTGGCGATCATGAACTTACCGGTTGCGCAGTATCCGCAGATTGCGCCACCGACCATTACCGTCAGCGCTACCTATCCAGGTGCCGATGCGCAAACGGTAGAAGACTCGGTCACTCAGGTGATTGAGCAAAATATGAATGGGCTTGATGGCCTGATGTACATGTCTTCAACCAGTGATGCGGCGGGCAATGCCTCTATCACTCTGACCTTCGAGACTGGGACATCTCCTGATATCGCACAGGTTCAAGTGCAAAATAAACTGCAACTCGCTATGCCTTCATTACCTGAAGCAGTGCAGCAGCAGGGGATTAGCGTCGATAAGTCGAGCA…
KA23_spades_megahit.gam.fasta	PairedContig_57	84666	85892	+	mdtG	1-1227/1227	===============	0/0	100.00	99.84	card	CP000800.1:1192954-1191727	The MdtG protein also named YceE appears to be a member of the major facilitator superfamily of transporters and it has been reported when overexpressed to increase fosfomycin and deoxycholate resistances. mdtG is a member of the marA-soxS-rob regulon.	fosfomycin	Chromosome	Not found	Not found	N/A	N/A	N/A	N/A	N/A	N/A	N/A	TGTCACCCTGTGAAAATGACACCCCTATAAACTGGAAACGAAACCTGATCGTCGCCTGGCTAGGCTGTTTTCTTACCGGGGCCGCCTTCAGTCTGGTAATGCCCTTCTTACCCCTCTACGTTGAGCAGCTTGGCGTTACCGGCCACTCCGCCCTGAATATGTGGTCCGGTATTGTCTTCAGCATTACATTTTTATTTTCGGCCATCGCCTCACCGTTTTGGGGTGGACTCGCCGACCGTAAAGGCCGAAAACTCATGCTATTACGCTCTGCTCTCGGCATGGGCATCGTGATGGTGTTGATGGGACTGGCACAAAATATCTGGCAGTTTTTGATCCTACGGGCGCTTCTTGGGTTACTTGGCGGATTTGTCCCCAACGCTAATGCTCTTATCGCCACAC…
KA2_spades_megahit.gam.fasta	PairedContig_251	6538	7068	-	emrR	1-531/531	===============	0/0	100.00	100.00	card	U00096.3:2810769-2811300	EmrR is a negative regulator for the EmrAB-TolC multidrug efflux pump in E. coli. Mutations lead to EmrAB-TolC overexpression.	fluoroquinolone	Chromosome	Not found	Not found	N/A	N/A	N/A	N/A	N/A	N/A	N/A	TAGCTCATCGCTTCGAGAACCACACCGTCTTGTTCCATCTGGTCGAGACGGGAGAGCAATTTGCGGGTGATTTGCTCGAGCTGATCTTTTTCTGTTGTGCTGAGCGCGGACCAGAGTTGATGCAGGCAGTTATGCTGCGGTGGTAAAACCTCGCGCAAAAACTCGTGACCTTTTTCCGTTAATTGCAGATGCAGGCAGCGGCGATCGTTATCGCTTTCACGACGTTCGATCCAACCGCGTTTTTCCAGTTCATCGGCAATACGCGTCGCGTTGGTACGGGATGATCCAAGAGCACAACTTAATTCAGAAGGCTGAATACTGTGGTTTTCCTGAGACTCCAGCGTAATCAACGCCATAAACAACGTCTCGTTAATCCCCTGAGCCTTCAGCATTTTATTG…
KA23_spades_megahit.gam.fasta	PairedContig_51	316	1527	+	mdtM	22-1233/1233	===============	0/0	98.30	95.55	card	U00096.3:4568519-4567286	Multidrug resistance protein MdtM	acridine_dye;fluoroquinolone;lincosamide;nucleoside;phenicol	Chromosome	Not found	Not found	N/A	N/A	N/A	N/A	N/A	N/A	N/A	ATGCCGCCACGCTGTTTTTCCCGATGGCGTTGATTTTGTATGATTTTGCCGCGTACCTGTCGACGGACCTGATTCAGCCGGGGATCATTAATGTGGTCCGTGATTTTAATGCCGATGTCAGTCTGGCCCCGGCAGCCGTCAGTCTCTATCTCGCGGGCGGTATGGCGTTACAGTGGCTGCTGGGGCCGCTTTCCGACAGGATTGGCCGCAGGCCGGTGCTGATTACCGGGGCGCTAATATTTACCCTTGCCTGCGCTGCGACAATGTTCACAACGTCTATGACACAGTTTCTTATCGCGCGTGCAATTCAGGGCACCAGTATCTGTTTTATTGCCACCGTTGGTTATGTCACGGTGCAGGAGGCGTTCGGCCAGACAAAAGGGATCAGGTTGATGGCGA…
KA23_spades_megahit.gam.fasta	PairedContig_266	47846	48877	+	mdtN	1-1032/1032	===============	0/0	100.00	99.90	card	AP009048.1:4307588-4306556	Multidrug resistance efflux pump. Could be involved in resistance to puromycin acriflavine and tetraphenylarsonium chloride.	acridine_dye;nucleoside	Chromosome	Not found	Not found	N/A	N/A	N/A	N/A	N/A	N/A	N/A	TGGAAAGTACGCCGAAAAAAGCTCCTCGCAGTAAATTCCCTGCTCTGTTAGTGGTTGCGTTGGCGCTGGTTGCCCTTGTTTTCGTTATCTGGCGCGTAGACAGTGCGCCATCAACTAATGACGCTTACGCGTCAGCAGATACCATTGATGTGGTACCGGAAGTCAGCGGCCGCATTGTAGAACTGGCGGTCACCGACAACCAGGCAGTCAAACAGGGCGATTTGCTGTTCCGCATCGACCCGCGCCCGTACGAAGCCAATCTGGCGAAAGCTGAAGCCTCCCTCGCGGCGCTGGATAAGCAAATTATGCTCACCCAGCGTAGCGTTGACGCGCAACAGTTTGGTGCCGACTCGGTTAATGCCACGGTAGAAAAAGCCCGTGCCGCCGCGAAACAGGCCA…
KA23_spades_megahit.gam.fasta	PairedContig_266	48877	50928	+	mdtO	1-2052/2052	===============	0/0	100.00	99.76	card	AP009048.1:4306557-4304505	Multidrug resistance efflux pump. Could be involved in resistance to puromycin acriflavine and tetraphenylarsonium chloride	acridine_dye;nucleoside	Chromosome	Not found	Not found	N/A	N/A	N/A	N/A	N/A	N/A	N/A	TGAGCGCGCTCAACTCCCTGCCATTACCGGTGGTCAGGCTGCTGGCGTTCTTTCATGAAGAGTTAAGCGAGCGGCGACCAGGTCGCGTGCCGCAGACCGTGCAACTCTGGGTAAGCTGCCTGCTGGTGATTCTGATCTCGATGACCTTTGAGATCCCTTTTGTGGCGTTATCGCTGGCAGTGCTGTTTTACGGTATTCAGTCGAACGCGTTTTACACCAAATTTGTCGCGATCTTGTTTGTGGTTGCCACGGTGCTGGAGATCGGCAGCCTGTTTTTGATCTACAAATGGTCATACGGCGAACCGTTGATCCGATTGATCATCGCCGGACCGATCCTGATGGGCTGCATGTTTTTGATGCGCACCCATCGCTTGGGGCTGGTCTTTTTCGCCGTCGCCA…
KA23_spades_megahit.gam.fasta	PairedContig_266	50925	52391	+	mdtP	1-1467/1467	===============	0/0	100.00	98.16	card	AP009048.1:4304509-4303042	Multidrug resistance efflux pump. Could be involved in resistance to puromycin acriflavine and tetraphenylarsonium chloride	acridine_dye;nucleoside	Chromosome	Not found	Not found	N/A	N/A	N/A	N/A	N/A	N/A	N/A	TGATCAATCGTCAACTTTCACGTCTGCTGTTGTGCAGCATTCTCGGCAGCACGACGCTGATTTCCGGCTGTGCCCTGGTACGTAAGGATTCTGCACCTCATCAACAGCTCAAACCGGAACAAATCAAACTGGCCGACGATATTCATCTTGCCAGCTCCGGCTGGCCGCAGGCGCAGTGGTGGAAACAACTCAATGACCCGCAGCTGGATGCGCTGATCCAACGGACGCTAAGTGGTTCACACACCCTCGCCGAAGCGAAACTGCGGGAAGAAAAAGCGCAGTCCCAGGCCGATTTGTTAGATGCCGGTTCACAATTACAGGTCGCAGCGTTAGGGATGCTCAACCGCCAACGCGTCTCGGCGAACGGCTTTTTAAGCCCTTATGCGATGGATGCGCCAG…
KA23_spades_megahit.gam.fasta	PairedContig_0	78971	79447	+	mphB	1-477/477	===============	0/0	100.00	99.37	card	AE005174.2:3397370-3397847	The mphB gene encodes for MPH(2')-II. This enzymes phosphorylates 14-membered and 16-membered macrolides. It phosphorylates macrolides in GTP- dependent manner at 2'-OH hydroxyl of desosamine sugar of macrolides.	macrolide	Chromosome	Not found	Not found	N/A	N/A	N/A	N/A	N/A	N/A	N/A	TGCCGACGATCCACGTCTCAATAGTATCGTTCAGCAACTCTTTCGCGTACTCCGGGGGTTACATGACTGAAGAGTGCGGGGAAATTGTTTTCTGGACGCTGCGAAAAAAGTTTGTCGCCAGTAGCGACGAGATGCCGGAACACAGCTCTCAGGTAATGTATTACTCGCTGGCTATCGGTCATCACGTTGGCGTGATTGATTGTCTGAATGTCGCCTTCCGCTGCCCACTGACGGAATACGAAGATTGGCTTGCACTGGTCGAAGAGGAGCAAGCCCGACGTAAGATGCTGGGGGTGATGACTTTTGGTGAGATTGTTATTGACGCCAGCCACACCGCCCTGTTGACCCGGGCATTCGCGCCACTGGCAGATGACGCGACGTCTGTGTGGCAAGCGCGTA…
KA23_spades_megahit.gam.fasta	PairedContig_9	24637	26385	+	msbA	1-1749/1749	===============	0/0	100.00	100.00	card	U00096.3:966620-968369	MsbA is a multidrug resistance transporter homolog from E. coli and belongs to a superfamily of transporters that contain an adenosine triphosphate (ATP) binding cassette (ABC) which is also called a nucleotide-binding domain (NBD). MsbA is a member of the MDR-ABC transporter group by sequence homology. MsbA transports lipid A a major component of the bacterial outer cell membrane and is the only…	nitroimidazole	Chromosome	Not found	Not found	N/A	N/A	N/A	N/A	N/A	N/A	N/A	TGCATAACGACAAAGATCTCTCTACGTGGCAGACATTCCGCCGACTGTGGCCAACCATTGCGCCTTTCAAAGCGGGTCTGATCGTGGCGGGCGTAGCGTTAATCCTCAACGCAGCCAGCGATACCTTCATGTTATCGCTCCTTAAGCCACTTCTTGATGATGGCTTTGGTAAAACAGATCGCTCCGTGCTGGTGTGGATGCCGCTGGTGGTGATCGGGCTGATGATTTTACGTGGTATCACCAGCTATGTCTCCAGCTACTGTATCTCCTGGGTATCAGGAAAGGTGGTAATGACCATGCGTCGCCGCCTGTTTGGTCACATGATGGGAATGCCAGTTTCATTCTTTGACAAACAGTCAACGGGTACGCTGTTGTCACGTATTACCTACGATTCCGAAC…
KA23_spades_megahit.gam.fasta	PairedContig_1	142747	143715	-	pmrF	1-969/969	===============	0/0	100.00	99.59	card	U00096:2367070-2368039	PmrF is required for the synthesis and transfer of 4-amino-4-deoxy-L-arabinose (Ara4N) to Lipid A which allows gram-negative bacteria to resist the antimicrobial activity of cationic antimicrobial peptides and antibiotics such as polymyxin. pmrF corresponds to 1 locus in Pseudomonas aeruginosa PAO1 and 1 locus in Pseudomonas aeruginosa LESB58.	peptide	Chromosome	Not found	Not found	N/A	N/A	N/A	N/A	N/A	N/A	N/A	TATTCATTTTCCTTGCTGGATGGACGGATAACTTGCTGAACAAAATAGCGGGGGCGGGCGCGGACATCGGTGTAGATCCTGCCGATATATTCACCGAGTAATCCCATGCCGATAAACTGAGCGCCAATAAAAGTAAACAGCACGGCAAATAGCATAAAGACGCCTTCTGCCGCCCATTGTGGTCCGAAGGTCAGGCGTAAAATCACCAGCAGCACCGCAATGCTAAAACCTCCAATCGCAATAATGCTGCCGAGCAGACTCAGCATACGTAGCGGCGTTGTGGTAAGGCAGGTCACCAGGTCGTACATCAAATTAATCAGGCGCATAAAACTGTATTTGGATTCACCAAACTCACGCTCGGCATGATGTACTGGAATTTCAATGGCACGGCGGGCGAAG…
KA23_spades_megahit.gam.fasta	PairedContig_13	72017	73504	+	tolC	1-1488/1488	===============	0/0	100.00	99.73	card	FJ768952:0-1488	TolC is a protein subunit of many multidrug efflux complexes in Gram negative bacteria. It is an outer membrane efflux protein and is constitutively open. Regulation of efflux activity is often at its periplasmic entrance by other components of the efflux complex.	aminocoumarin;aminoglycoside;carbapenem;cephalosporin;cephamycin;fluoroquinolone;glycylcycline;macrolide;penam;penem;peptide;phenicol;rifamycin;tetracycline;triclosan	Chromosome	Not found	Not found	N/A	N/A	N/A	N/A	N/A	N/A	N/A	TGCAAATGAAGAAATTGCTCCCCATTCTTATCGGCCTGAGCCTTTCTGGGTTCAGTTCGTTGAGCCAGGCCGAGAACCTGATGCAAGTTTATCAGCAAGCACGCCTTAGTAACCCGGAATTGCGTAAGTCTGCCGCCGATCGTGATGCTGCCTTTGAAAAAATTAATGAAGCGCGCAGTCCATTACTGCCACAGCTAGGTTTAGGTGCAGATTACACCTATAGCAACGGCTACCGCGACGCGAACGGCATCAACTCTAACGCGACCAGTGCGTCCTTGCAGTTAACTCAATCCATTTTTGATATGTCGAAATGGCGTGCGTTAACGCTGCAGGAAAAAGCAGCAGGGATTCAGGACGTCACGTATCAGACCGATCAGCAAACCTTGATCCTCAACACCG…
KA23_spades_megahit.gam.fasta	PairedContig_30	30025	31191	-	ugd	1-1167/1167	===============	0/0	100.00	96.23	card	U00096:2099613-2098446	PmrE is required for the synthesis and transfer of 4-amino-4-deoxy-L-arabinose (Ara4N) to Lipid A which allows gram-negative bacteria to resist the antimicrobial activity of cationic antimicrobial peptides and antibiotics such as polymyxin	peptide	Chromosome	Not found	Not found	N/A	N/A	N/A	N/A	N/A	N/A	N/A	TAGTCGCTGCCAAAGAGATCGCGGGTGTAGACCTTATCTGCCACATCCCTAAGCTCTTCTGCCATACGGTTGGAGATAATGACGTCGGCTTGTTGTTTGAAGGTGGCGAGATCACGTTCCAGGCGAGAGTTGAAGAATGAGTCTTCTTTCATCACTGGCTCGTAGATGATCACTTCAACGCCTTTCGCCTTGATACGTTTCATAATCCCCTGAATGGAAGACGCACGGAAGTTATCTGACCCGCTCTTCATAATCAGACGATAAATACCCACCACTTGCGGTTTGCGTGACAAAATGGCATCGGCAATAAAGTCTTTACGCGTGCGGTTAGCATCGACAATTGCCGAGATCAGGTTATTCGGCACAGACTGATAGTTCGCCAGTAACTGCTTGGTATCT…
KA23_spades_megahit.gam.fasta	PairedContig_1	202012	203655	+	yojI	1-1644/1644	===============	0/0	100.00	99.03	card	U00096.3:2308615-2306971	YojI mediates resistance to the peptide antibiotic microcin J25 when it is expressed from a multicopy vector. YojI is capable of pumping out microcin molecules. The outer membrane protein TolC in addition to YojI is required for export of microcin J25 out of the cell. Microcin J25 is thus the first known substrate for YojI.	peptide	Chromosome	Not found	Not found	N/A	N/A	N/A	N/A	N/A	N/A	N/A	TGGAACTTCTTGTACTTGTCTGGCGGCAGTATCGCTGGCCATTTATCAGTGTGATGGCGCTAAGCCTCGCCAGTGCGGCATTAGGCATTGGCTTAATTGCTTTTATCAATCAGCGCCTTATCGAAACGGCGGATACCAGTCTGCTGGTGTTGCCGGAGTTTCTTGGATTATTACTGCTGTTGATGGCAGTCACTCTCGGATCGCAACTGGCGCTCACCACTTTGGGGCATCACTTCGTTTACCGACTGCGTAGTGAATTTATCAAGCGGATTCTGGATACCCACGTCGAGCGCATTGAACAACTCGGTAGCGCCTCGTTGCTGGCGGGATTAACCAGCGATGTGCGCAATATCACCATTGCTTTTGTGCGTCTTCCGGAACTGGTGCAGGGGATCATTC…
KA25_spades_megahit.gam.fasta	PairedContig_6	81493	84642	+	acrB	1-3150/3150	===============	0/0	100.00	99.97	card	U00096.3:484403-481253	Protein subunit of AcrA-AcrB-TolC multidrug efflux complex. AcrB functions as a herterotrimer which forms the inner membrane component and is primarily responsible for substrate recognition and energy transduction by acting as a drug/proton antiporter.	cephalosporin;fluoroquinolone;glycylcycline;penam;phenicol;rifamycin;tetracycline;triclosan	Chromosome	Not found	Not found	N/A	N/A	N/A	N/A	N/A	N/A	N/A	TGCCTAATTTCTTTATCGATCGCCCGATTTTTGCGTGGGTGATCGCCATTATCATCATGTTGGCAGGGGGGCTGGCGATCCTCAAACTGCCGGTGGCGCAATATCCTACGATTGCACCGCCGGCAGTAACGATCTCCGCCTCCTACCCCGGCGCTGATGCGAAAACAGTGCAGGACACGGTGACACAGGTTATCGAACAGAATATGAACGGTATCGATAACCTGATGTACATGTCCTCTAACAGTGACTCCACGGGTACCGTGCAGATCACCCTGACCTTTGAGTCTGGTACTGATGCGGATATCGCGCAGGTTCAGGTGCAGAACAAACTGCAGCTGGCGATGCCGTTGCTGCCGCAAGAAGTTCAGCAGCAAGGGGTGAGCGTTGAGAAATCATCCA…
KA23_spades_megahit.gam.fasta	PairedContig_0	55394	58507	+	acrD	1-3114/3114	===============	0/0	100.00	98.84	card	AP009048.1:2586250-2589364	AcrD is an aminoglycoside efflux pump expressed in E. coli. Its expression can be induced by indole and is regulated by baeRS and cpxAR.	aminoglycoside	Chromosome	Not found	Not found	N/A	N/A	N/A	N/A	N/A	N/A	N/A	TGGCGAATTTCTTTATTGATCGCCCCATTTTTGCCTGGGTGCTGGCAATCCTGTTGTGTCTGACAGGTACCCTGGCGATTTTTTCATTGCCCGTTGAACAATACCCCGATCTCGCGCCACCGAATGTGCGAGTGACCGCTAACTATCCCGGCGCATCGGCCCAGACGCTGGAAAACACCGTGACCCAGGTTATCGAGCAAAATATGACCGGCCTCGATAATCTCATGTATATGTCATCTCAGAGCAGTGGCACCGGTCAGGCATCTGTCACTTTAAGTTTTAAAGCAGGCACCGATCCGGACGAAGCCGTGCAGCAAGTACAAAACCAGCTGCAATCAGCCATGCGAAAGTTACCGCAGGCGGTGCAAAATCAGGGCGTGACGGTGCGTAAAACCGGCG…
KA25_spades_megahit.gam.fasta	PairedContig_1	459598	460755	+	acrE	1-1158/1158	===============	0/0	100.00	98.96	card	U00096:3413863-3415021	AcrE is a membrane fusion protein similar to AcrA.	cephalosporin;cephamycin;fluoroquinolone;penam	Chromosome	Not found	Not found	N/A	N/A	N/A	N/A	N/A	N/A	N/A	TGACGAAACATGCCAGGTTTTTCCTCCTGCCCTCCTTTATTCTGATCTCCGCGGCTTTAATCGCCGGTTGTAACGATAAGGGAGAAGAGAAAGCTCACGTCGGTGAACCGCAGGTTACCGTTCATATTGTGAAAACGGCCCCGTTAGAAGTTAAGACTGAATTACCAGGCCGCACCAATGCTTACCGTATAGCCGAAGTTCGCCCACAGGTTAGCGGGATCGTACTGAATCGTAATTTCACTGAAGGCAGCGATGTACAAGCAGGCCAGTCCCTGTACCAGATCGATCCCGCGACCTATCAGGCAAATTATGACAGCGCGAAAGGCGAACTGGCGAAAAGTGAAGCCGCCGCCGCCATCGCGCATTTGACGGTAAAACGTTACGTTCCGCTCGTGGGTA…
KA25_spades_megahit.gam.fasta	PairedContig_1	460767	463871	+	acrF	1-3105/3105	===============	0/0	100.00	99.13	card	U00096:3415032-3418137	AcrF is a inner membrane transporter similar to AcrB.	cephalosporin;cephamycin;fluoroquinolone;penam	Chromosome	Not found	Not found	N/A	N/A	N/A	N/A	N/A	N/A	N/A	TGGCAAACTTTTTTATTCGACGACCGATATTTGCATGGGTGCTGGCCATTATTCTGATGATGGCGGGCGCACTGGCGATCCTACAATTGCCCGTCGCTCAGTATCCAACCATTGCACCGCCTGCGGTTTCTGTTTCGGCAAACTATCCAGGTGCTGATGCGCAGACCGTGCAGGATACGGTGACGCAGGTTATCGAACAGAATATGAATGGTATCGATAACCTGATGTATATGTCCTCCACCAGCGATTCCGCCGGTAGCGTGACAATTACCCTTACCTTCCAGTCCGGGACCGATCCTGATATCGCGCAAGTGCAGGTGCAGAACAAACTCCAGCTCGCCACGCCGTTGCTGCCGCAGGAGGTTCAGCAGCAGGGGATCAGTGTTGAAAAGTCCAGTA…
KA25_spades_megahit.gam.fasta	PairedContig_1	458537	459199	-	acrS	1-663/663	===============	0/0	100.00	99.09	card	U00096:3413465-3412802	AcrS is a repressor of the AcrAB efflux complex and is associated with the expression of AcrEF. AcrS is believed to regulate a switch between AcrAB and AcrEF efflux.	cephalosporin;cephamycin;fluoroquinolone;glycylcycline;penam;phenicol;rifamycin;tetracycline;triclosan	Chromosome	Not found	Not found	N/A	N/A	N/A	N/A	N/A	N/A	N/A	TACATGACACTTAATTCATTCGTTTGATGAATTAATTTCGTTATGTTTTCATCTGGCATGAACATTCTTAATACGTTATCGACCAGCGCGGGTGCTTGTTTATAAAGATCATAACCCGCCATATTCATTAACCAGTTTTGAACAATTCCGCTGAAGGCACCATCAATAATAATCATCACAACATCTAAATCGAGGTTATTTGCTACACAACCTTGTTGCTGACACGCCTGCAATACTTCGCGGAGAGTCTGCGGATTAAAGCCCATCTTTTCGCGTATCACTCCCTCGGCCAGCATCTCATCATTAAATTCACATTTGTGATATAAGATTTTCAGCAACGCCTGCTGGCGGGGAATTTTGGCAATATATTGCAAGCCGACAATCAATTTTTCACGCAAT…
KA25_spades_megahit.gam.fasta	PairedContig_1	241940	242761	-	bacA	1-822/822	===============	0/0	100.00	100.00	card	U00096.3:3204131-3203309	The bacA gene product (BacA) recycles undecaprenyl pyrophosphate during cell wall biosynthesis which confers resistance to bacitracin.	peptide	Chromosome	Not found	Not found	N/A	N/A	N/A	N/A	N/A	N/A	N/A	TAAAAGAACACGACATACACCGCAGCCGCCACAATAAAGCGATAAATGGCGAACGGGATAAACGAAATGCGCTTAATCAATTGCAGGAAGGTTTTAATCGCTATCAGCGCCACCACAAAAGCGGTGATAAACCCAACGGCAAACATCGGGATATCGCCGCTTGTCAGGAAGCCCCAGCTTTTGTAGAGATCGAGCGCCGTTGCGCCCATCATCATCGGCACCGCCAGCAGGAACGAAAACTCGGAAGCAGCGTAACGGCTCACCCCCATCAGCATCCCACCTGAAATGGTCGCCCCGGAACGGGAGAAACCCGGCCACAGCGCCAGACACTGGAAACAGCCAATCATAAATGCCTGACGATAGGTCATATCATCAAGACCCGGCGCACGCGGCTCTTTC…
KA25_spades_megahit.gam.fasta	PairedContig_4	106353	107075	+	baeR	1-723/723	===============	0/0	100.00	100.00	card	AP009048.1:2166412-2167135	BaeR is a response regulator that promotes the expression of MdtABC and AcrD efflux complexes.	aminocoumarin;aminoglycoside	Chromosome	Not found	Not found	N/A	N/A	N/A	N/A	N/A	N/A	N/A	TGACCGAGTTACCAATCGACGAAAACACACCGCGTATTTTGATCGTGGAAGATGAACCGAAGCTGGGGCAGTTGCTCATTGATTATCTGCGTGCTGCGAGCTATGCGCCGACGCTTATCAGCCACGGCGATCAGGTACTGCCGTATGTGCGCCAGACACCACCGGATCTGATCCTGTTAGATCTGATGCTCCCTGGCACCGATGGCCTGACGCTGTGCCGGGAAATTCGTCGTTTTTCTGACATTCCGATCGTGATGGTGACGGCAAAAATCGAAGAGATCGATCGCCTGCTGGGGCTGGAGATTGGCGCAGATGATTATATCTGTAAGCCGTACAGCCCACGGGAAGTGGTAGCGCGCGTCAAAACCATTTTGCGCCGTTGCAAACCGCAGCGCGAGT…
KA25_spades_megahit.gam.fasta	PairedContig_4	104953	106356	+	baeS	1-1404/1404	===============	0/0	100.00	100.00	card	AP009048:2165012-2166416	BaeS is a sensor kinase in the BaeSR regulatory system. While it phosphorylates BaeR to increase its activity BaeS is not necessary for overexpressed BaeR to confer resistance.	aminocoumarin;aminoglycoside	Chromosome	Not found	Not found	N/A	N/A	N/A	N/A	N/A	N/A	N/A	TGAAGTTCTGGCGACCCGGTATTACCGGCAAACTGTTTCTGGCGATTTTCGCCACCTGCATTGTCTTGCTGATCAGTATGCACTGGGCGGTGCGTATCAGTTTTGAGCGTGGCTTTATTGATTACATCAAGCATGGTAATGAACAGCGATTACAACTGTTAAGTGATGCGCTTGGCGAGCAGTATGCGCAGCATGGCAACTGGCGCTTCCTGCGCAACAATGATCGCTTTGTCTTTCAGATCCTGCGTTCATTTGAACACGATAATTCGGAAGATAAACCCGGCCCGGGTATGCCACCGCACGGCTGGCGTACCCAGTTCTGGGTGGTTGATCAAAACAACAAAGTGCTGGTTGGTCCGCGAGCGCCGATTCCACCTGACGGTACACGGCGACCCATTC…
KA25_spades_megahit.gam.fasta	PairedContig_11	62937	64310	-	cpxA	1-1374/1374	===============	0/0	100.00	98.98	card	BA000007.3:4905062-4903688	CpxA is a membrane-localized sensor kinase that is activated by envelope stress. It starts a kinase cascade that activates CpxR which promotes efflux complex expression.	aminocoumarin;aminoglycoside	Chromosome	Not found	Not found	N/A	N/A	N/A	N/A	N/A	N/A	N/A	TAACTCCGCTTATACAGCGGCAACCAAATCACCAGCCGTAAACCGCCCAGCGGGCTGTCTTCTGCCTTCACCCAGCCACGATGCTGCTGAATGGCGGTTTCAACAATCGCCAGCCCCAATCCTGTACCGCCAGATTCACGATCGCGTGCTTCATCGGTCCGATAGAACGGACGGAAAATCTGTTCGCGATCTTCCGGGCTAACGCCAGGACCATCGTCGTCCACCGTAATGGTGATACCGTCTTTATCTACCGCAAAGCCCACTTCAATCTTCGTATGGGAATAACGCAGAGCATTACGAACAATGTTTTCCAGCGCACTTTCCAGGGCGTTCGGATTGCCGTACAGCGGCCACGGCCCAGGCGGGAAGTTAACTGTCAACGACTTGCCCATTTGCTCG…
KA25_spades_megahit.gam.fasta	PairedContig_14	15035	15667	+	CRP	1-633/633	===============	0/0	100.00	99.84	card	AP009048.1:4154296-4153663	CRP is a global regulator that represses MdtEF multidrug efflux pump expression.	fluoroquinolone;macrolide;penam	Chromosome	Not found	Not found	N/A	N/A	N/A	N/A	N/A	N/A	N/A	TGGTGCTTGGCAAACCGCAAACAGACCCGACTCTCGAATGGTTCTTGTCTCATTGCCACATTCATAAGTACCCATCCAAGAGCACGCTTATTCACCAGGGTGAAAAAGCGGAAACGCTGTACTACATCGTTAAAGGCTCTGTGGCAGTGCTGATCAAAGACGAAGAGGGTAAAGAAATGATCCTCTCCTATCTGAATCAGGGTGATTTTATTGGCGAACTGGGCCTGTTTGAAGAGGGCCAGGAACGTAGCGCATGGGTACGTGCGAAAACCGCCTGTGAAGTGGCTGAAATTTCGTACAAAAAATTTCGCCAATTGATTCAGGTAAACCCGGACATTCTGATGCGTTTGTCTGCACAGATGGCGCGTCGTCTGCAAGTCACTTCAGAGAAAGTGGGCA…
KA23_spades_megahit.gam.fasta	PairedContig_274	67770	68942	-	emrA	1-1173/1173	===============	0/0	100.00	99.83	card	AP009048:2810082-2811255	EmrA is a membrane fusion protein providing an efflux pathway with EmrB and TolC between the inner and outer membranes of E. coli a Gram-negative bacterium.	fluoroquinolone	Chromosome	Not found	Not found	N/A	N/A	N/A	N/A	N/A	N/A	N/A	TAGCCAGCGTTAGCTTTTACGATATCGTCGATCAGTTTATTGACAGGTGCCAGGCTGATTTCACGCGCGGTGCTTACCGCTACCGGAGTGGAACGTACTTTATTTGCCAGTACCTGACCGTCACGGTTAGTGGTATTGACGCTCACCAGCGTGGACAAACCGATACGTAGCGGATATTGCTCCAGCTGTTTCTGGTCCAGTTCGATACGCACAGGCAGACGCTGAACGACTTTGATCCAGTTACCGGTCGCATTTTGCGCTGGAAGCAGTGAGAACGCGCTACCTGTGCCCATATCCAGACCAACCACTTTACCGGTGTATTTCACATCATCGCCGTAAATATCCGTGGTGATAGTGACCGGCTGACCGATACGCATATTGGCAATCTGCGTCTCTTTA…
KA23_spades_megahit.gam.fasta	PairedContig_274	66215	67753	-	emrB	1-1539/1539	===============	0/0	100.00	99.87	card	U00096:2812615-2814154	emrB is a translocase in the emrB -TolC efflux protein in E. coli. It recognizes substrates including carbonyl cyanide m-chlorophenylhydrazone (CCCP) nalidixic acid and thioloactomycin.	fluoroquinolone	Chromosome	Not found	Not found	N/A	N/A	N/A	N/A	N/A	N/A	N/A	TAGTGCGCACCGCCTCCGCCGCCACCTGCGCCAAATGGCGGTTTAGCAAACCACACCAGCCCCAGCAGGACGAGGAATATCCCGGCTGACATCCAGAAGATCTCATTGGCGGAAATAATCAGCCCCTGATTGGTGATCTGCTGGGCAATCCAGCCTGATGCCTGCTGTTGCGTCATCCCAAGCCCTTCCAGTTGACTGTACATCGCCTGGGCATTCGGGTTGAACGGGTTTACCGACTCAGTCAACTGCGCATGGTGCATCGACTCGCGGTTGGTCCACATGGTCGTGGTTATCGACGTGCCGATAGACCCCGCCAGCGTTCGCGTAAAGTTAGAGAGGCTCGATGCCGCCGCCAGTCGTTCCGGTGGCAAACCAGACAGCGTAATGGTGGTCAGCGGC…
KA25_spades_megahit.gam.fasta	PairedContig_5	177761	178816	-	emrK	1-1056/1056	===============	0/0	100.00	100.00	card	D78168:536-1592	emrK is a membrane fusion protein that is a homolog of EmrA. Together with the inner membrane transporter EmrY and the outer membrane channel TolC it mediates multidrug efflux.	tetracycline	Chromosome	Not found	Not found	N/A	N/A	N/A	N/A	N/A	N/A	N/A	TAAAGTTGTCCATTATGCGAAATAATGTTGCTAATTTCTTTTTCTATCGGACTGGTATCGATAACTAAAGCCTTACTGGTATAAGCCGGCATGGAGGTCACGGTTGAAGCCAGCTCAGGCATCTCGGCAATGTCTTCGTTCTTCGTATCAATAGTTGCTGTCATCGATAAACCAATACGCAAGGGGTGTTCCATGAGTTCTTTTGGATCAAGAGAAACTTCAACCGGTACACGCTGAACGATTTTGATCCAGTTCCCTGTCGCATTTTGTGCAGGTAATAAGGAGAACGCATTGCCGGTTCCCATATTGATCCCTGTCACCCGACCATGAAACACAACATTTTCACCATAAAGATCGCTGATAATATTGACCGATTGACCAATCCGTACATCCGTGAGT…
KA23_spades_megahit.gam.fasta	PairedContig_274	69069	69599	-	emrR	1-531/531	===============	0/0	100.00	100.00	card	U00096.3:2810769-2811300	EmrR is a negative regulator for the EmrAB-TolC multidrug efflux pump in E. coli. Mutations lead to EmrAB-TolC overexpression.	fluoroquinolone	Chromosome	Not found	Not found	N/A	N/A	N/A	N/A	N/A	N/A	N/A	TAGCTCATCGCTTCGAGAACCACACCGTCTTGTTCCATCTGGTCGAGACGGGAGAGCAATTTGCGGGTGATTTGCTCGAGCTGATCTTTTTCTGTTGTGCTGAGCGCGGACCAGAGTTGATGCAGGCAGTTATGCTGCGGTGGTAAAACCTCGCGCAAAAACTCGTGACCTTTTTCCGTTAATTGCAGATGCAGGCAGCGGCGATCGTTATCGCTTTCACGACGTTCGATCCAACCGCGTTTTTCCAGTTCATCGGCAATACGCGTCGCGTTGGTACGGGATGATCCAAGAGCACAACTTAATTCAGAAGGCTGAATACTGTGGTTTTCCTGAGACTCCAGCGTAATCAACGCCATAAACAACGTCTCGTTAATCCCCTGAGCCTTCAGCATTTTATTG…
KA25_spades_megahit.gam.fasta	PairedContig_5	176223	177761	-	emrY	1-1539/1539	===============	0/0	100.00	99.87	card	D78168:1591-3130	emrY is a multidrug transport that moves substrates across the inner membrane of the Gram-negative E. coli. It is a homolog of emrB.	tetracycline	Chromosome	Not found	Not found	N/A	N/A	N/A	N/A	N/A	N/A	N/A	CACCCAACGCCTTTCGCTGTAAACGGCGGTTTCGCAAACCAAACCAAAACCGTAAGTAAGATAAAAGCAATAGCCGCCATACGGAAAATCTCATTTGCAGAAATAGAAAGTGACTGCTGGGTTATTTCATTATTAATTTCATTAAGAACTTCTGAAAGCGAACCATAATATTTATCCATAATTTGTGACGATGAATTAAACACGGGGTTAAATTGATCGATGGTTGCTGTCAACTGACTATGGTGTAACGATTCGCGTCGTCCCCACAGCGTCATTGTCAACGACGTACCAACTGATCCTGACAAGGTACGAAAAAAATTACTCATACTCGAGGCATTGGCAAATTTATTATCTGGCAAGCCTGAAAACGAAATCGTTGTTAAGGGTAAAAAGAAACAG…
KA25_spades_megahit.gam.fasta	PairedContig_95	2280	3923	+	eptA	1-1644/1644	===============	0/0	100.00	99.70	card	AP009048:4340268-4338624	PmrC mediates the modification of Lipid A by the addition of 4-amino-4-deoxy-L-arabinose (L-Ara4N) and phosphoethanolamine resulting in a less negative cell membrane and decreased binding of polymyxin B.	peptide	Chromosome	Not found	Not found	N/A	N/A	N/A	N/A	N/A	N/A	N/A	TGTTGAAGCGCCTACTAAAAAGACCCTCTTTGAATTTACTCGCCTGGCTATTGTTGGCCGCTTTTTATATCTCTATCTGCCTGAATATTGCCTTTTTTAAACAGGTGTTGCAGGCGCTGCCGCTGGATTCGCTGCATAACGTACTGGTTTTCTTGTCGATGCCGGTCGTCGCTTTCAGCGTGATTAATATTGTCCTGACACTAAGCTCTTTCTTATGGCTTAATCGACCACTGGCCTGCCTGTTTATTCTGGTTGGCGCGGCTGCACAATATTTCATAATGACTTACGGCATCGTCATCGACCGCTCGATGATTGCCAATATTATTGATACCACTCCGGCAGAAAGTTATGCGCTGATGACACCGCAAATGTTATTAACGCTGGGATTCAGCGGCGTGC…
KA25_spades_megahit.gam.fasta	PairedContig_6	80277	81470	+	Escherichia_coli_acrA	1-1194/1194	===============	0/0	100.00	100.00	card	U00096.3:485619-484425	AcrA is a subunit of the AcrAB-TolC multidrug efflux system that in E. coli.	cephalosporin;fluoroquinolone;glycylcycline;penam;phenicol;rifamycin;tetracycline;triclosan	Chromosome	Not found	Not found	N/A	N/A	N/A	N/A	N/A	N/A	N/A	TGAACAAAAACAGAGGGTTTACGCCTCTGGCGGTCGTTCTGATGCTCTCAGGCAGCTTAGCCCTAACAGGATGTGACGACAAACAGGCCCAACAAGGTGGCCAGCAGATGCCCGCCGTTGGCGTAGTAACAGTCAAAACTGAACCTCTGCAGATCACAACCGAGCTTCCGGGTCGCACCAGTGCCTACCGGATCGCAGAAGTTCGTCCTCAAGTTAGCGGGATTATCCTGAAGCGTAATTTCAAAGAAGGTAGCGACATCGAAGCAGGTGTCTCTCTCTATCAGATTGATCCTGCGACCTATCAGGCGACATACGACAGTGCGAAAGGTGATCTGGCGAAAGCCCAGGCTGCAGCCAATATCGCGCAATTGACGGTGAATCGTTATCAGAAACTGCTCG…
KA25_spades_megahit.gam.fasta	PairedContig_16	149758	150891	+	Escherichia_coli_ampC	1-1134/1134	===============	0/0	100.00	97.35	card	U00096.3:4378944-4377810	A class C ampC beta-lactamase (cephalosporinase) enzyme described in Escherichia coli shown clinically to confer resistance to penicillin-like and cephalosporin-class antibiotics.	cephalosporin;penam	Chromosome	Not found	Not found	N/A	N/A	N/A	N/A	N/A	N/A	N/A	TGTTCAAAACGACGCTCTGCGCCTTATTAATTACCGCCTCTTGCTCCACATTTGCTGCCCCCCAAAAAATCAACGATATTGTGCATCGCACAATTACCCCGCTTATAGAGCAACAAAAGATCCCCGGTATGGCGGTGGCGGTAATTTATCAGGGTAAACCTTATTACTTTACCTGGGGCTATGCGGACATCGCCAAAAAGCAGCCCGTCACACAGCAAACGTTGTTTGAGTTAGGTTCGGTCAGCAAAACATTTACGGGCGTGCTTGGTGGCGACGCTATTGCTCGAGGGGAAATCAAGTTAAGCGATCCCGCAACAAAATACTGGCCTGAACTTACCGCTAAACAGTGGAACGGGATCACACTATTACATCTCGCAACCTACACCGCTGGCGGCCTGC…
KA25_spades_megahit.gam.fasta	PairedContig_10	26640	27944	+	Escherichia_coli_ampC1_beta-lactamase	1-1305/1305	===============	0/0	100.00	99.39	card	FN649414.1:2765050-2766355	An ampC-like beta-lactamase identified from Escherichia coli.	cephalosporin;penam	Chromosome	Not found	Not found	N/A	N/A	N/A	N/A	N/A	N/A	N/A	TGAAACGGACAATGCTCTATCTTTCTCTGCTGGCTGTTAGTTGTAGCGTCAGCGCCGCAAAATACCCTGTTCTGACAGAAAGCTCGCCAGAGAAAGCAGGGTTTAACGTCGAACGGCTTAACCAGATGGATCGCTGGATTAGCCAGCAAGTTGATGTCGGTTATCCCGGCGTAAACCTGCTGATCATTAAAGATAATCAGATTGTGTATCGCAAAGCCTGGGGAGCGGCGAAAAAGTACGATGGCAGCGTGTTGATGGAACAGCCTGTCAAAGCCACCACCGGGACGCTGTATGACCTGGCCTCAAACACCAAAATGTACGCCACGAACTTCGCCCTGCAAAAGCTGATGAGCGAAGGCAAACTGCATCCTGACGATCGGATTGCGAAATATATTCCGG…
KA25_spades_megahit.gam.fasta	PairedContig_6	169609	170766	+	Escherichia_coli_ampH	1-1158/1158	===============	0/0	100.00	98.62	card	AP012030.1:396711-395553	AmpH is a class C ampC-like beta-lactamase and penicillin-binding protein identified in Escherichia coli.	cephalosporin;penam	Chromosome	Not found	Not found	N/A	N/A	N/A	N/A	N/A	N/A	N/A	TGAAACGTAGTCTGCTTTTTTCTGCCGTGCTGTGTGCGGCGTCATTGACCTCCGTCCATGCGGCGCAGCCGATCACTGAACCGGAGTTTGCCTCTGATATTGTCGATCGTTATGCCGATCATATTTTTTACGGCAGCGGTGCCACGGGGATGGCGCTGGTTGTTATCGACGGTAACCAGCGCGTCTTTCGTAGTTATGGCGAAACGCGACCTGGTAATAACGTTCGCCCGCAGCTGGATTCGGTCGTGCGTATTGCTTCCCTCACCAAACTAATGACCAGTGAAATGCTGGTGAAATTGCTCGACCAGGGGACCGTAAAGTTAAACGATCCGCTAAGTAAATATGCTCCGCCAGGCGCACGCGTGCCGACCTACAATGAGACGCCCATTACCCTAGTGA…
KA25_spades_megahit.gam.fasta	PairedContig_9	208723	209955	-	Escherichia_coli_mdfA	1-1233/1233	===============	0/0	100.00	98.38	card	JQ394987:0-1233	Multidrug efflux pump in E. coli. This multidrug efflux system was originally identified as the Cmr/CmlA chloramphenicol exporter.	benzalkonium_chloride;rhodamine;tetracycline	Chromosome	Not found	Not found	N/A	N/A	N/A	N/A	N/A	N/A	N/A	TACCCTTCGTGAGAATTTCCCATCTGTTTATCTTTTAAAAAGATAACCATCAGCGACAGCCACAAAATTCCGTTGACAAGGTTGAAGAGATTAAACAGTCCGTTGCCCCCGTTCAGCCAGGCATGTTTGCTGATTTCAATACCAACGGTAAAGATCAGCATTTGCAGCATTCCCATCGCGGCAGAAACCGTACCTTTACTCATATCGCTGGCAAACAGGGTTAATCGCACCAGTCCCGCATTCGCCAGACCAATACCGAAAGCATAAATACTTAACCCGGCAGTCATCCATAAATACGCGTGCGATGAGATAACCGTTGCCGCAGCAGCGACCAATAGACCAATCATAATCGGCCAGCCGCCCATAATAATCAGCGAACGTACGGTGCGGCGCGAGGTC…
KA25_spades_megahit.gam.fasta	PairedContig_5	179340	179954	+	evgA	1-615/615	===============	0/0	100.00	100.00	card	BA000007.3:3212025-3212640	EvgA when phosphorylated is a positive regulator for efflux protein complexes emrKY and mdtEF. While usually phosphorylated in a EvgS dependent manner it can be phosphorylated in the absence of EvgS when overexpressed.	fluoroquinolone;macrolide;penam;tetracycline	Chromosome	Not found	Not found	N/A	N/A	N/A	N/A	N/A	N/A	N/A	TGAACGCAATAATTATTGATGACCATCCTCTTGCTATCGCAGCAATTCGTAATTTATTGATCAAAAACGATATTGAAATCTTAGCAGAGTTGACTGAAGGCGGAAGTGCCGTTCAGCGGGTGGAAACACTTAAGCCTGATATCGTCATCATTGATGTCGATATCCCCGGAGTTAACGGTATCCAGGTGTTAGAAACGCTGAGGAAGCGCCAATATAGCGGAATTATTATTATCGTCTCCGCTAAAAATGACCATTTTTACGGGAAACATTGTGCTGATGCTGGCGCTAATGGTTTCGTGAGTAAAAAAGAAGGCATGAACAATATCATTGCGGCTATTGAAGCTGCAAAAAATGGCTACTGCTATTTCCCCTTCTCTCTCAACCGGTTTGTTGGAAGTT…
KA25_spades_megahit.gam.fasta	PairedContig_5	179959	183552	+	evgS	1-3594/3594	===============	0/0	100.00	100.00	card	U00096:2484373-2487967	EvgS is a sensor protein that phosphorylates the regulatory protein EvgA. evgS corresponds to 1 locus in Pseudomonas aeruginosa PAO1 and 1 locus in Pseudomonas aeruginosa LESB58.	fluoroquinolone;macrolide;penam;tetracycline	Chromosome	Not found	Not found	N/A	N/A	N/A	N/A	N/A	N/A	N/A	TGAAGTTTTTACCCTATATTTTTCTTCTCTGTTGTGGTCTTTGGTCGACCATAAGTTTCGCAGACGAAGATTACATCGAATATCGTGGCATCAGTAGTAACAACCGTGTCACACTTGATCCACTACGTCTGAGCAACAAGGAATTACGTTGGTTAGCGAGCAAAAAAAATCTTGTGATTGCAGTACATAAGTCCCAAACGGCTACGTTGTTGCATACCGATTCGCAGCAACGGGTTCGTGGTATTAATGCTGATTATTTAAATCTTTTAAAAAGAGCGTTAAATATCAAATTAACACTCCGGGAATACGCAGATCATCAAAAAGCAATGGACGCGCTTGCAGAAGGTGAAGTCGATATAGTGTTATCACATTTAGTTACTTCGCCGCCTCTTAATAATG…
KA9_spades_megahit.gam.fasta	PairedContig_149	432	1231	+	gadX	1-800/825	===============	0/0	96.97	97.75	card	AP009048.1:3974604-3975429	GadX is an AraC-family regulator that promotes mdtEF expression to confer multidrug resistance.	fluoroquinolone;macrolide;penam	plasmid.unclassified	Not found	Not found	N/A	N/A	N/A	N/A	N/A	N/A	N/A	TGCAATCATTACATGGGAATTGTCTAATTGCGTACGCAAGACATAAATATATTCTCACCATGGTTAATGGTGAATATCGCTATTTTAATGGCGGTGACCTGGTTTTTGCGGATGCAAGCCAAATTCGAGTAGATAAGTGTGTTGAAAATTTTGTATTAGTATCAAGGGATACGCTTTCATTATTTCTGCCGATGCTCAAGGAGGAGGCATTAAATCTTCATGCACATAAAAAAATTTCTTCATTACTCGTTCATCACTGTAGCAGAGATATTCCTGTTTTTCAGGAAGTTGCGCAACTATCGCAGAATAAGAATCTTCGCTATGCAGAAATGCTACGTAAAAGAGCATTAATCTTTGCGTTGTTATCTGTTTTTCTTGAGGATGAGCACTTTATACCGC…
KA1_spades_megahit.gam.fasta	PairedContig_169	40479	40862	-	marA	1-384/384	===============	0/0	100.00	99.74	card	AP009048.1:1621287-1621671	In the presence of antibiotic stress E. coli overexpresses the global activator protein MarA which besides inducing MDR efflux pump AcrAB also down- regulates synthesis of the porin OmpF.	carbapenem;cephalosporin;cephamycin;fluoroquinolone;glycylcycline;monobactam;penam;penem;phenicol;rifamycin;tetracycline;triclosan	plasmid.Proteobacteria	Not found	Not found	N/A	N/A	N/A	N/A	N/A	N/A	N/A	TAGCTATTGTAATGATTTAATGGATGTAAAAAGCGCGATTCGCCCTGCATATTGGTCATCCGGTATTTATGCGGCGGAACATCAAAGTAATTTTTGAAGGTTCGGGTCAGAGTTTGTTGCGACTCGAAGCCATATCGTTCTGCCAGATAGAGTATCGGCTCGTTACTTTCCTTCAGCTTTTGCGCGATTTCCGTCATCTTACGGCTGCGGATGTATTGGCCTAATGAATGACCGGTTTCTTTTTTAAACATCCGTTGCAGGTGCCATTTGGAGTAACCCGAACGCTCTGACACTTTCTCCAGTGACAGTGGCGATTCCAGGTTGTCCTCGATCCAGTCCAAAATGCTATGAATGGTAATAGCGTCAGTATTGCGTCTGGACAT
KA25_spades_megahit.gam.fasta	PairedContig_8	148682	149095	+	H-NS	1-414/414	===============	0/0	100.00	99.28	card	BA000007.3:1738104-1737690	H-NS is a histone-like protein involved in global gene regulation in Gram-negative bacteria. It is a repressor of the membrane fusion protein genes acrE mdtE and emrK as well as nearby genes of many RND-type multidrug exporters.	cephalosporin;cephamycin;fluoroquinolone;macrolide;penam;tetracycline	Chromosome	Not found	Not found	N/A	N/A	N/A	N/A	N/A	N/A	N/A	TGAGCGAAGCACTTAAAATTCTGAACAACATCCGTACTCTTCGTGCGCAGGCAAGAGAATGTACACTTGAAACGCTGGAAGAAATGCTGGAAAAATTAGAAGTTGTTGTTAACGAACGTCGCGAAGAAGAAAGCGCGGCTGCTGCTGAAGTTGAAGAGCGCACTCGTAAACTGCAGCAATATCGCGAAATGCTGATCGCTGACGGTATTGACCCGAACGAACTGCTGAATAGCCTTGCTGCCGTTAAATCTGGCACCAAAGCTAAACGTGCTCAGCGTCCGGCAAAATATAGCTACGTTGACGAAAACGGCGAAACTAAAACCTGGACTGGCCAAGGCCGTACTCCAGCTGTAATCAAAAAAGCAATGGATGAGCAAGGTAAATCCCTCGACGATTTCC…
KA23_spades_megahit.gam.fasta	PairedContig_248	11189	11866	+	kdpE	1-678/678	===============	0/0	100.00	99.11	card	U00096.3:721733-721055	kdpE is a transcriptional activator that is part of the two-component system KdpD/KdpE that is studied for its regulatory role in potassium transport and has been identified as an adaptive regulator involved in the virulence and intracellular survival of pathogenic bacteria. kdpE regulates a range of virulence loci through direct promoter binding.	aminoglycoside	Chromosome	Not found	Not found	N/A	N/A	N/A	N/A	N/A	N/A	N/A	TGACAAACGTTCTGATTGTTGAAGATGAACAGGCTATTCGTCGCTTTCTGCGCACGGCGCTGGAGGGCGACGGGATGCGCGTCTATGAGGCCGAAACGCTGCAACGCGGCTTGCTGGAAGCGGCTACCCGTAAGCCAGATTTGATTATTCTCGATCTCGGCCTGCCCGATGGTGATGGGATTGAGTTTATCCGCGACCTGCGCCAGTGGAGTGCGGTGCCGGTGATTGTGCTTTCCGCACGCAGCGAAGAGAGCGACAAAATCGCCGCGCTGGATGCCGGAGCGGATGATTATCTGAGTAAGCCGTTTGGCATTGGCGAATTGCAGGCCCGTCTGCGCGTCGCATTACGCCGCCACTCTGCCACCACCGCACCCGATCCGCTGGTGAAATTTTCCGATG…
KA25_spades_megahit.gam.fasta	PairedContig_0	47484	47867	+	marA	1-384/384	===============	0/0	100.00	100.00	card	AP009048.1:1621287-1621671	In the presence of antibiotic stress E. coli overexpresses the global activator protein MarA which besides inducing MDR efflux pump AcrAB also down- regulates synthesis of the porin OmpF.	carbapenem;cephalosporin;cephamycin;fluoroquinolone;glycylcycline;monobactam;penam;penem;phenicol;rifamycin;tetracycline;triclosan	Chromosome	Not found	Not found	N/A	N/A	N/A	N/A	N/A	N/A	N/A	TGTCCAGACGCAATACTGACGCTATTACCATTCATAGCATTTTGGACTGGATCGAGGACAACCTGGAATCGCCACTGTCACTGGAGAAAGTGTCAGAGCGTTCGGGTTACTCCAAATGGCACCTGCAACGGATGTTTAAAAAAGAAACCGGTCATTCATTAGGCCAATACATCCGCAGCCGTAAGATGACGGAAATCGCGCAAAAGCTGAAGGAAAGTAACGAGCCGATACTCTATCTGGCAGAACGATATGGCTTCGAGTCGCAACAAACTCTGACCCGAACCTTCAAAAATTACTTTGATGTTCCGCCGCATAAATACCGGATGACCAATATGCAGGGCGAATCGCGCTTTTTACATCCATTAAATCATTACAACAGCTAG
KA25_spades_megahit.gam.fasta	PairedContig_4	96093	97340	+	mdtA	1-1248/1248	===============	0/0	100.00	99.92	card	U00096:2154015-2155263	MdtA is the membrane fusion protein of the multidrug efflux complex mdtABC.	aminocoumarin	Chromosome	Not found	Not found	N/A	N/A	N/A	N/A	N/A	N/A	N/A	TGAAAGGTAGTTATAAATCCCGTTGGGTAATCGTAATCGTGGTGGTTATCGCCGCCATCGCCGCATTCTGGTTCTGGCAAGGCCGCAATGACTCCCGGAGTGCAGCCCCAGGGGCGACGAAACAAGCGCAGCAATCGCCAGCGGGTGGTCGACGTGGTATGCGTTCCGGCCCATTAGCCCCGGTTCAGGCGGCGACCGCCGTAGAACAGGCAGTTCCGCGTTACCTAACCGGGCTTGGCACCATTACCGCCGCTAATACCGTTACGGTGCGCAGCCGCGTGGACGGCCAACTGATAGCGTTACATTTCCAGGAAGGCCAGCAGGTCAAAGCAGGCGATTTACTGGCAGAAATTGACCCCAGCCAGTTCAAAGTTGCATTAGCACAAGCCCAGGGCCAAC…
KA25_spades_megahit.gam.fasta	PairedContig_4	97340	100462	+	mdtB	1-3123/3123	===============	0/0	100.00	99.74	card	U00096:2155262-2158385	MdtB is a transporter that forms a heteromultimer complex with MdtC to form a multidrug transporter. MdtBC is part of the MdtABC-TolC efflux complex.	aminocoumarin	Chromosome	Not found	Not found	N/A	N/A	N/A	N/A	N/A	N/A	N/A	TGCAGGTGTTACCCCCGAGCAGCACAGGCGGCCCGTCGCGCCTGTTTATTATGCGTCCTGTGGCCACCACGCTGCTGATGGTGGCGATCTTACTCGCCGGGATTATCGGTTATCGCGCCCTGCCCGTTTCGGCGCTGCCGGAAGTGGACTATCCGACCATTCAGGTGGTCACGCTCTACCCAGGTGCCAGCCCGGATGTCATGACCTCTGCCGTTACCGCGCCGCTAGAACGCCAGTTCGGGCAGATGTCTGGCCTGAAACAGATGTCGTCGCAAAGTTCCGGCGGTGCGTCAGTTATCACTTTGCAGTTCCAGCTAACATTACCGCTCGATGTCGCCGAGCAGGAAGTGCAGGCCGCGATTAACGCTGCGACCAACTTGTTGCCGAGCGATCTGCCTA…
KA25_spades_megahit.gam.fasta	PairedContig_4	100463	103540	+	mdtC	1-3078/3078	===============	0/0	100.00	99.90	card	U00096:2158385-2161463	MdtC is a transporter that forms a heteromultimer complex with MdtB to form a multidrug transporter. MdtBC is part of the MdtABC-TolC efflux complex. In the absence of MdtB MdtC can form a homomultimer complex that results in a functioning efflux complex with a narrower drug specificity. mdtC corresponds to 3 loci in Pseudomonas aeruginosa PAO1 (gene name: muxC/muxB) and 3 loci in Pseudomonas aer…	aminocoumarin	Chromosome	Not found	Not found	N/A	N/A	N/A	N/A	N/A	N/A	N/A	TGAAGTTTTTTGCCCTCTTCATTTACCGTCCGGTGGCGACGATTTTACTGTCGGTTGCCATTACCCTGTGCGGCATACTGGGCTTCCGTATGCTGCCGGTCGCCCCGCTGCCGCAGGTCGATTTTCCGGTGATTATGGTCAGCGCCTCGCTGCCCGGTGCGTCACCAGAAACAATGGCGTCTTCCGTTGCCACGCCGCTGGAGCGCTCACTTGGGCGCATTGCCGGAGTCAGTGAAATGACCTCCAGCAGTTCGCTCGGCAGCACGCGTATTATTTTGCAGTTTGATTTTGACCGGGATATCAACGGCGCAGCGCGTGATGTGCAGGCGGCGATCAACGCTGCACAAAGTTTGCTGCCCAGTGGGATGCCCAGCCGCCCGACCTATCGCAAAGCGAACC…
KA11_spades_megahit.gam.fasta	PairedContig_177	40479	40862	-	marA	1-384/384	===============	0/0	100.00	99.74	card	AP009048.1:1621287-1621671	In the presence of antibiotic stress E. coli overexpresses the global activator protein MarA which besides inducing MDR efflux pump AcrAB also down- regulates synthesis of the porin OmpF.	carbapenem;cephalosporin;cephamycin;fluoroquinolone;glycylcycline;monobactam;penam;penem;phenicol;rifamycin;tetracycline;triclosan	plasmid.Proteobacteria	Not found	Not found	N/A	N/A	N/A	N/A	N/A	N/A	N/A	TAGCTATTGTAATGATTTAATGGATGTAAAAAGCGCGATTCGCCCTGCATATTGGTCATCCGGTATTTATGCGGCGGAACATCAAAGTAATTTTTGAAGGTTCGGGTCAGAGTTTGTTGCGACTCGAAGCCATATCGTTCTGCCAGATAGAGTATCGGCTCGTTACTTTCCTTCAGCTTTTGCGCGATTTCCGTCATCTTACGGCTGCGGATGTATTGGCCTAATGAATGACCGGTTTCTTTTTTAAACATCCGTTGCAGGTGCCATTTGGAGTAACCCGAACGCTCTGACACTTTCTCCAGTGACAGTGGCGATTCCAGGTTGTCCTCGATCCAGTCCAAAATGCTATGAATGGTAATAGCGTCAGTATTGCGTCTGGACAT
KA12_spades_megahit.gam.fasta	PairedContig_146	31331	31714	+	marA	1-384/384	===============	0/0	100.00	99.74	card	AP009048.1:1621287-1621671	In the presence of antibiotic stress E. coli overexpresses the global activator protein MarA which besides inducing MDR efflux pump AcrAB also down- regulates synthesis of the porin OmpF.	carbapenem;cephalosporin;cephamycin;fluoroquinolone;glycylcycline;monobactam;penam;penem;phenicol;rifamycin;tetracycline;triclosan	plasmid.Proteobacteria	Not found	Not found	N/A	N/A	N/A	N/A	N/A	N/A	N/A	TGTCCAGACGCAATACTGACGCTATTACCATTCATAGCATTTTGGACTGGATCGAGGACAACCTGGAATCGCCACTGTCACTGGAGAAAGTGTCAGAGCGTTCGGGTTACTCCAAATGGCACCTGCAACGGATGTTTAAAAAAGAAACCGGTCATTCATTAGGCCAATACATCCGCAGCCGTAAGATGACGGAAATCGCGCAAAAGCTGAAGGAAAGTAACGAGCCGATACTCTATCTGGCAGAACGATATGGCTTCGAGTCGCAACAAACTCTGACCCGAACCTTCAAAAATTACTTTGATGTTCCGCCGCATAAATACCGGATGACCAATATGCAGGGCGAATCGCGCTTTTTACATCCATTAAATCATTACAATAGCTAG
KA25_spades_megahit.gam.fasta	PairedContig_21	16918	18144	-	mdtG	1-1227/1227	===============	0/0	100.00	99.35	card	CP000800.1:1192954-1191727	The MdtG protein also named YceE appears to be a member of the major facilitator superfamily of transporters and it has been reported when overexpressed to increase fosfomycin and deoxycholate resistances. mdtG is a member of the marA-soxS-rob regulon.	fosfomycin	Chromosome	Not found	Not found	N/A	N/A	N/A	N/A	N/A	N/A	N/A	CAGTTCGATACCTGGGGTATTCGACGACGACGTAGACTGTTCCATGAATAGACTGCGTTGAATAACACTACGCCAGCGGTGACGAGAAATACCGCTCTGAAACCGTAGTTCGCTGAAATCGCTGCCCCCATCAATGGTCCGGTAACGTTGCCAATATCACGAAACGATTGGTTATAGCTGAAGATACGCCCGGCGATCTGGTTGCTCGAGTTGTAAACCAACAGTGTCTGTACGGCGGGGAGTAGTGCACCATCGGCGGCACCGAGCAAAAAACGTAAAATCCCAAGTTGCAATGGCGTCTGAACGTAAGACATTGGGATCAACAGCAGTACAGAAAAGATCAGCGCTGTAATCAGGATCTTTTCGGGTCCGATTCGATCGCCAAGTTTGCCGAGTCGT…
KA23_spades_megahit.gam.fasta	PairedContig_57	74827	76035	+	mdtH	1-1209/1209	===============	0/0	100.00	97.85	card	U00096:1125326-1124117	Multidrug resistance protein MdtH	fluoroquinolone	Chromosome	Not found	Not found	N/A	N/A	N/A	N/A	N/A	N/A	N/A	TGTCCCGCGTGTCGCAGGCGAGGAACCTGGGTAAATATTTCCTGCTCATCGATAATATGCTGGTCGTGCTGGGGTTCTTTGTTGTCTTCCCGCTGATCTCTATCCGCTTCGTTGATCAAATGGGCTGGGCCGCCGTCATGGTCGGTATTGCTCTCGGTCTACGCCAATTTATTCAGCAAGGTCTGGGTATCTTCGGCGGCGCAATTGCCGACCGCTTTGGTGCCAAACCGATGATTGTTACCGGTATGCTGATGCGTGCCGCCGGATTCGCCACAATGGGTATCGCCCACGAACCGTGGCTATTGTGGTTTTCATGCCTGCTTTCGGGACTCGGCGGCACGTTGTTTGATCCGCCGCGTTCGGCGCTGGTGGTGAAACTAATCCGTCCACAACAACGTG…
KA25_spades_megahit.gam.fasta	PairedContig_74	19608	20824	-	mdtM	1-1217/1233	===============	0/0	98.70	87.76	card	U00096.3:4568519-4567286	Multidrug resistance protein MdtM	acridine_dye;fluoroquinolone;lincosamide;nucleoside;phenicol	Chromosome	Not found	Not found	N/A	N/A	N/A	N/A	N/A	N/A	N/A	GTTCGCTTGCCTGATGCAACTGCACGCGTTTCAGTAACCCCGCCAGCGTTAACACAACAAACAGCCCCGCAACTACCGCCAGCAGATGAAACGGCAAACGACCGCCGTTAAACCACAGCCAGCGACCAATTTCGACCGAGACCGACATCACCGTTAAAACCACGATATTCAGCGATGCCGACACGGTGCCCTTCGGCAGGTTGTTCGAAAACAGCGTAAAGCGGTATAGCGACGGGAAAATCAAACCAATACCAAAAGCGTACAGGCTGGTACCAAGCACCGACCACAGCCAGACGTGCGGCGACAGCAGATTACCGACAATCAATAGCGCGAGGCCGACCAGTTGAATGGGCACGGCACGCCAGATAAACCGCGGTTCGGTCGGATCTTTGATAAATC…
KA25_spades_megahit.gam.fasta	PairedContig_127	21863	22894	+	mdtN	1-1032/1032	===============	0/0	100.00	99.90	card	AP009048.1:4307588-4306556	Multidrug resistance efflux pump. Could be involved in resistance to puromycin acriflavine and tetraphenylarsonium chloride.	acridine_dye;nucleoside	Chromosome	Not found	Not found	N/A	N/A	N/A	N/A	N/A	N/A	N/A	TGGAAAGTACGCCGAAAAAAGCTCCTCGCAGTAAATTCCCTGCTCTGTTAGTGGTTGCGTTGGCGCTGGTTGCCCTTGTTTTCGTTATCTGGCGCGTAGACAGTGCGCCATCAACTAATGACGCTTACGCGTCAGCAGATACCATTGATGTGGTACCGGAAGTCAGCGGCCGCATTGTAGAACTGGCGGTCACCGACAACCAGGCAGTCAAACAGGGCGATTTGCTGTTCCGCATCGACCCGCGCCCGTACGAAGCCAATCTGGCGAAAGCTGAAGCCTCCCTCGCGGCGCTGGATAAGCAAATTATGCTCACCCAGCGTAGCGTTGACGCGCAACAGTTTGGTGCCGACTCGGTTAATGCCACGGTAGAAAAAGCCCGTGCCGCCGCGAAACAGGCCA…
KA25_spades_megahit.gam.fasta	PairedContig_127	22894	24945	+	mdtO	1-2052/2052	===============	0/0	100.00	99.76	card	AP009048.1:4306557-4304505	Multidrug resistance efflux pump. Could be involved in resistance to puromycin acriflavine and tetraphenylarsonium chloride	acridine_dye;nucleoside	Chromosome	Not found	Not found	N/A	N/A	N/A	N/A	N/A	N/A	N/A	TGAGCGCGCTCAACTCCCTGCCATTACCGGTGGTCAGGCTGCTGGCGTTCTTTCATGAAGAGTTAAGCGAGCGGCGACCAGGTCGCGTGCCGCAGACCGTGCAACTCTGGGTAGGCTGCCTGCTGGTGATTCTGATCTCGATGACCTTTGAGATCCCTTTTGTGGCGTTATCGCTGGCAGTGCTGTTTTACGGTATTCAGTCGAACGCGTTTTACACCAAATTTGTCGCGATCTTGTTTGTGGTTGCCACGGTGCTGGAGATCGGCAGCCTGTTTTTGATCTACAAATGGTCATACGGCGAACCGTTGATCCGATTGATCATCGCCGGACCGATCCTGATGGGCTGCATGTTTTTGATGCGCACCCATCGCTTGGGGCTGGTCTTTTTCGCCGTCGCCA…
	TGCAATCATTACATGGGAATTGTCTAATTGCGTACGCAAGACATAAATATATTCTCACCATGGTTAATGGTGAATATCGCTATTTTAATGGCGGTGACCTGGTTTTTGCGGATGCAAGCCAAATTCGAGTAGATAAGTGTGTTGAAAATTTTGTATTAGTATCAAGGGATACGCTTTCATTATTTCTGCCGATGCTCAAGGAGGAGGCATTAAATCTTCATGCACATAAAAAAATTTCTTCATTACTCGTTCATCACTGTAGCAGAGATATTCCTGTTTTTCAGGAAGTTGCGCAACTATCGCAGAATAAGAATCTTCGCTATGCAGAAATGCTACGTAAAAGAGCATTAATCTTTGCGTTGTTATCTGTTTTTCTTGAGGATGAGCACTTTATACCGC…
KA25_spades_megahit.gam.fasta	PairedContig_127	24942	26408	+	mdtP	1-1467/1467	===============	0/0	100.00	98.09	card	AP009048.1:4304509-4303042	Multidrug resistance efflux pump. Could be involved in resistance to puromycin acriflavine and tetraphenylarsonium chloride	acridine_dye;nucleoside	Chromosome	Not found	Not found	N/A	N/A	N/A	N/A	N/A	N/A	N/A	TGATCAATCGTCAACTTTCACGTCTGCTGTTGTGCAGCATTCTCGGCAGCACGACGCTGATTTCCGGCTGTGCCCTGGTACGTAAGGATTCTGCACCTCATCAACAGCTCAAACCGGAACAAATCAAACTGGCCGACGATATTCATCTTGCCAGCTCCGGCTGGCCGCAGGCGCAGTGGTGGAAACAACTCAATGACCCGCAGCTGGATGCGCTGATCCAACGGACGCTAAGTGGTTCACACACCCTCGCCGAAGCGAAACTGCGGGAAGAAAAAGCGCAGTCCCAGGCCGATTTGTTAGATGCCGGTTCACAATTACAGGTCGCAGCGTTAGGGATGCTCAACCGCCAACGCGCCTCGGCGAACGGCTTTTTAAGCCCTTATGCGATGGATGCGCCAG…
	TGACTCATGTCTGCTCGGTGATCCTCATTCGTCGTTCATTCGATATTTATCATGAACAGCATAAAATATCGCTGCATAACGAGAGTATCGTGCTGCTGGAGAAAAATTTGGCAGACGATTTTGCGTTTTGTTCACCGGATACGCGACGACTGGATATCGATGAGCTGACAGTTTGCCATTACTTACAAAATATTCGTCAGCTACCACGCAATTTAGGGTTACATAGCAAAGACCGTCTATTAATTAACCAGTCACCCCCCATGCCGCTGGTGACGGCGATTTTTGATAGCTTCAATGAATCCGGGGTAAATTCACCGATACTGAGCAATATGCTCTACCTTTCCTGTTTATCGATGTTTTCTCATAAGAAAGAACTGATCCCCTTACTTTTCAATAGCA…
KA25_spades_megahit.gam.fasta	PairedContig_10	82980	83456	+	mphB	1-477/477	===============	0/0	100.00	99.37	card	AE005174.2:3397370-3397847	The mphB gene encodes for MPH(2')-II. This enzymes phosphorylates 14-membered and 16-membered macrolides. It phosphorylates macrolides in GTP- dependent manner at 2'-OH hydroxyl of desosamine sugar of macrolides.	macrolide	Chromosome	Not found	Not found	N/A	N/A	N/A	N/A	N/A	N/A	N/A	TGCCGACGATCCACGTCTCAATAGTATCGTTCAGCAACTCTTTCGCGTACTCCGGGGGTTACATGACTGAAGAGTGCGGGGAAATTGTTTTCTGGACGCTGCGAAAAAAGTTTGTCGCCAGTAGCGACGAGATGCCGGAACACAGCTCTCAGGTAATGTATTACTCGCTGGCTATCGGTCATCACGTTGGCGTGATTGATTGTCTGAATGTCGCCTTCCGCTGCCCACTGACGGAATACGAAGATTGGCTTGCACTGGTCGAAGAGGAGCAAGCCCGACGTAAGATGCTGGGGGTGATGACTTTTGGTGAGATTGTTATTGACGCCAGCCACACCGCCCTGTTGACCCGGGCATTCGCGCCACTGGCAGATGACGCGACGTCTGTGTGGCAAGCGCGTA…
	TACGCTTTTTTAAAGCGGGCAAAGAGATGTTCCACTACAACGAAAAAGACCGGAACGAAGTAAATTGCCAGCACTGTTGCGGCAAACATCCCGCCCATCACGCCGGTACCTACCGCGTTTTGCGCGCCAGAACCGGCACCATGACTGATAACCAGCGGCAGTACGCCGAGAATAAAGGCCAGAGAGGTCATCAGGATTGGGCGTAAACGCATCCGCGCCGCTTCGATGATTGCCTCTATCGGCGTTTTCCCTTCTTTCTGCATCATCTCAACGGCAAATTCGACAATCAGGATGGCGTTCTTGGCGGAAAGCCCGATGGTGGTCAGCAAACCAACCTGGAAGTAGACGTCATTACTTAAGCCGCGCAGATCGGTGGCCAGTAATGCGCCAACGACGCCT…
KA25_spades_megahit.gam.fasta	PairedContig_9	125146	126894	-	msbA	1-1749/1749	===============	0/0	100.00	100.00	card	U00096.3:966620-968369	MsbA is a multidrug resistance transporter homolog from E. coli and belongs to a superfamily of transporters that contain an adenosine triphosphate (ATP) binding cassette (ABC) which is also called a nucleotide-binding domain (NBD). MsbA is a member of the MDR-ABC transporter group by sequence homology. MsbA transports lipid A a major component of the bacterial outer cell membrane and is the only…	nitroimidazole	Chromosome	Not found	Not found	N/A	N/A	N/A	N/A	N/A	N/A	N/A	CATTGGCCAAACTGCATTTTGTGAAGTTGCGCGTAAACGCCGCGGTGCTCAAGCAAATCGTTATGCGTACCGCGTTCCACAATGACACCATCCTCGACGACCACGATTTCGTCTGCCTTTTCAATGGTAGACAAGCGGTGGGCAATCACCAGAGAGGTACGGTTTTTCTGCAACTCATCCAGTGCCGCCTGAATCGCACGTTCGGATTCGGTATCCAGAGCCGAGGTAGCTTCGTCCAGAATCAGAATCGGGCTATCACGCAACAAGGCTCGAGCGATAGCAATACGCTGACGCTGACCGCCAGAGAGCAGCACGCCGTTTTCACCAATCACTGTATCGAGACCGTTATCCATCTTATTGATGAAGTCCATGGCGTAGGCCATACGCGCCGCTTCTTCA…
	TATTGTTTCGATTCGGTGCTGGCGTTTTCCTGGCTGGAGGAAATTGCTCGTGCTTTGATACCCGGACGAATGCGTTGCAAACCGGAAACGATCACCCGATCGCCAGCCTGCAAGCCAGAGGTGACAACCCACTGGTCGCCGATGGCTTTGCTGGCTTCAATTTCGCGTAGCTGCACAACATCGTCTTTATCCAGAATAAGCGCCGTTGCTTTACCCTGGGCGTTGTGGGTGACGCCTTCCTGCGGCACCAGTAATACATTCTGGCGGCTACCTTCATCCACTAATGCCGTGACGTACATGCCAGGCAGCAAGTCACCATTTGGGTTGGGGAAAATCGCCCGTAACGTCACGGAGCCCGTGGTTTCATCCACCGTCGGGTCGGAGAATTTCAGCGTGCCA…
KA25_spades_megahit.gam.fasta	PairedContig_5	61909	62877	+	pmrF	1-969/969	===============	0/0	100.00	100.00	card	U00096:2367070-2368039	PmrF is required for the synthesis and transfer of 4-amino-4-deoxy-L-arabinose (Ara4N) to Lipid A which allows gram-negative bacteria to resist the antimicrobial activity of cationic antimicrobial peptides and antibiotics such as polymyxin. pmrF corresponds to 1 locus in Pseudomonas aeruginosa PAO1 and 1 locus in Pseudomonas aeruginosa LESB58.	peptide	Chromosome	Not found	Not found	N/A	N/A	N/A	N/A	N/A	N/A	N/A	TGTTTGAAATCCACCCTGTTAAGAAAGTCTCGGTGGTTATTCCCGTTTATAACGAGCAGGAAAGCTTACCGGAATTAATCAGGCGCACCACCACAGCCTGTGAATCGTTGGGGAAAGAGTATGAGATCCTGCTGATTGATGACGGCAGTAGCGATAATTCCGCGCATATGCTGGTCGAAGCCTCACAAGCGGAGAACAGCCATATTGTGTCTATTTTGCTTAACCGCAATTACGGGCAACATTCAGCGATTATGGCGGGATTCAGTCACGTTACTGGCGACTTAATTATTACCCTTGATGCCGATCTCCAGAATCCGCCAGAAGAAATCCCCCGCCTGGTGGCAAAAGCCGATGAAGGTTACGACGTGGTAGGGACTGTACGCCAGAACCGCCAGGACA…
KA25_spades_megahit.gam.fasta	PairedContig_1	218077	219564	+	tolC	1-1488/1488	===============	0/0	100.00	99.73	card	FJ768952:0-1488	TolC is a protein subunit of many multidrug efflux complexes in Gram negative bacteria. It is an outer membrane efflux protein and is constitutively open. Regulation of efflux activity is often at its periplasmic entrance by other components of the efflux complex.	aminocoumarin;aminoglycoside;carbapenem;cephalosporin;cephamycin;fluoroquinolone;glycylcycline;macrolide;penam;penem;peptide;phenicol;rifamycin;tetracycline;triclosan	Chromosome	Not found	Not found	N/A	N/A	N/A	N/A	N/A	N/A	N/A	TGCAAATGAAGAAATTGCTCCCCATTCTTATCGGCCTGAGCCTTTCTGGGTTCAGTTCGTTGAGCCAGGCCGAGAACCTGATGCAAGTTTATCAGCAAGCACGCCTTAGTAACCCGGAATTGCGTAAGTCTGCCGCCGATCGTGATGCTGCCTTTGAAAAAATTAATGAAGCGCGCAGTCCATTACTGCCACAGCTAGGTTTAGGTGCAGATTACACCTATAGCAACGGCTACCGCGACGCGAACGGCATCAACTCTAACGCGACCAGTGCGTCCTTGCAGTTAACTCAATCCATTTTTGATATGTCGAAATGGCGTGCGTTAACGCTGCAGGAAAAAGCAGCAGGGATTCAGGACGTCACGTATCAGACCGATCAGCAAACCTTGATCCTCAACACCG…
KA25_spades_megahit.gam.fasta	PairedContig_4	40148	41314	-	ugd	1-1167/1167	===============	0/0	100.00	95.97	card	U00096:2099613-2098446	PmrE is required for the synthesis and transfer of 4-amino-4-deoxy-L-arabinose (Ara4N) to Lipid A which allows gram-negative bacteria to resist the antimicrobial activity of cationic antimicrobial peptides and antibiotics such as polymyxin	peptide	Chromosome	Not found	Not found	N/A	N/A	N/A	N/A	N/A	N/A	N/A	TAGTCGCTGCCAAAGAGATCGCGGGTGTAGACCTTATCTGCCACATCCCTAAGCTCTTCTGCCATACGGTTGGAAATAATGACGTCGGCTTGTTGTTTGAAGGTGGCGAGATCTCGTTCCAGGCGAGAGTTGAAGAATGAGTCTTCTTTCATCACTGGCTCGTATATGATCACTTCAACGCCTTTCGCCTTGATACGCTTCATAATCCCCTGAATGGAAGACGCGCGGAAGTTATCTGAACCGCTCTTCATAATCAGACGATAAATACCCACCACTTGCGGCTTGCGTGACAAAATGGCATCGGCAATAAAATCTTTACGCGTGCGGTTTGCATCGACAATTGCCGAAATCAGGTTATTCGGCACAGACTGGTAGTTCGCCAGTAACTGCTTGGTATCT…
KA25_spades_megahit.gam.fasta	PairedContig_5	2003	3646	-	yojI	1-1644/1644	===============	0/0	100.00	98.24	card	U00096.3:2308615-2306971	YojI mediates resistance to the peptide antibiotic microcin J25 when it is expressed from a multicopy vector. YojI is capable of pumping out microcin molecules. The outer membrane protein TolC in addition to YojI is required for export of microcin J25 out of the cell. Microcin J25 is thus the first known substrate for YojI.	peptide	Chromosome	Not found	Not found	N/A	N/A	N/A	N/A	N/A	N/A	N/A	TATGCCGTCCGGGCAACGGCATCACGCGAAGCGGCATCGCGCTCTTCGCCCGTCAGCTCGCTAAGTTGCCCATTGCGCATTTCCAGCAGGCGGTCGGCGTGGATAAAGTAATGATCATCATGACTGATAGCGAAAATAGTTTTACCCATCTCCTGCATCAGCGGCAGCAACACCTGATAAAACTCACGACGGAAGTGTGGATCCTGATCCGCCGCCCATTCATCCAGCAGGATAATATCGCGTTCTTCTGCCAGCGCCAGCAACAGCGCCACGCGTTTTTTCTGCCCTTTTGATAACTTCAGGTTAACAATACGCCCGTTGCTTAACTCAAGCTTATGAGCCATTTTCAGCTGCGCCAGCCACTTCTCAACCAGTTGCGGGTTAGCGGGTTTACCCTCC…
KA26_spades_megahit.gam.fasta	PairedContig_0	88461	91610	-	acrB	1-3150/3150	===============	0/0	100.00	99.59	card	U00096.3:484403-481253	Protein subunit of AcrA-AcrB-TolC multidrug efflux complex. AcrB functions as a herterotrimer which forms the inner membrane component and is primarily responsible for substrate recognition and energy transduction by acting as a drug/proton antiporter.	cephalosporin;fluoroquinolone;glycylcycline;penam;phenicol;rifamycin;tetracycline;triclosan	Chromosome	Not found	Not found	N/A	N/A	N/A	N/A	N/A	N/A	N/A	CAATGATGATCGACAGTATGGCTGTGCTCGATATCTTCATTCTTGCGGCTAAAGCGGCGGCGAACCACCACAAAGAATACCGGAACGAAGAAGATTGCCAGTACCGTTGCGGTCACCATCCCGCCCATTACACCGGTACCTACTGCGTTCTGCGCGCCGGAACCAGCACCAGTACTGATAACCAGCGGCATAACGCCGAGGATAAACGCCAGCGAGGTCATCAGGATCGGACGTAAACGCATCCGCACCGCATCAAGCGTCGCTTCAATCAGACCTTTACCTTCTTTATCCATCAAGTCTTTGGCGAATTCGACGATAAGTATCGCGTTCTTCGCCGACAACCCAATGGTTGTGAGCAGGCCTACCTGGAAGTAAACGTCATTGGTCAGGCCACGGAAG…
KA25_spades_megahit.gam.fasta	PairedContig_10	59356	62469	+	acrD	1-3114/3114	===============	0/0	100.00	98.84	card	AP009048.1:2586250-2589364	AcrD is an aminoglycoside efflux pump expressed in E. coli. Its expression can be induced by indole and is regulated by baeRS and cpxAR.	aminoglycoside	Chromosome	Not found	Not found	N/A	N/A	N/A	N/A	N/A	N/A	N/A	TGGCGAATTTCTTTATTGATCGCCCCATTTTTGCCTGGGTGCTGGCAATCCTGTTGTGTCTGACAGGGACCCTGGCGATTTTTTCATTGCCCGTTGAACAATACCCCGATCTCGCGCCACCGAATGTGCGAGTGACCGCTAACTATCCCGGCGCATCGGCCCAGACGCTGGAAAACACCGTGACCCAGGTTATCGAGCAAAATATGACCGGCCTCGATAATCTCATGTATATGTCATCTCAGAGCAGTGGCACCGGTCAGGCATCTGTCACTTTAAGTTTTAAAGCAGGCACCGATCCGGACGAAGCCGTGCAGCAAGTACAAAACCAGCTGCAATCAGCCATGCGAAAGTTACCGCAGGCGGTGCAAAATCAGGGCGTGACGGTGCGTAAAACCGGCG…
KA26_spades_megahit.gam.fasta	PairedContig_158	38117	39274	+	acrE	1-1158/1158	===============	0/0	100.00	98.96	card	U00096:3413863-3415021	AcrE is a membrane fusion protein similar to AcrA.	cephalosporin;cephamycin;fluoroquinolone;penam	Chromosome	Not found	Not found	N/A	N/A	N/A	N/A	N/A	N/A	N/A	TGACGAAACATGCCAGGTTTTTCCTCCTGCCCTCCTTTATTCTGATCTCCGCGGCTTTAATCGCCGGTTGTAACGATAAGGGAGAAGAGAAAGCTCACGTCGGTGAACCGCAGGTTACCGTTCATATTGTGAAAACGGCCCCGTTAGAAGTTAAGACTGAATTACCAGGCCGCACCAATGCTTACCGTATAGCCGAAGTTCGCCCACAGGTTAGCGGGATCGTACTGAATCGTAATTTCACTGAAGGCAGCGATGTACAAGCAGGCCAGTCCCTGTACCAGATCGATCCCGCGACCTATCAGGCAAATTATGACAGCGCGAAAGGCGAACTGGCGAAAAGTGAAGCCGCCGCCGCCATCGCGCATTTGACGGTAAAACGTTACGTTCCGCTCGTGGGTA…
KA26_spades_megahit.gam.fasta	PairedContig_158	39286	42390	+	acrF	1-3105/3105	===============	0/0	100.00	99.03	card	U00096:3415032-3418137	AcrF is a inner membrane transporter similar to AcrB.	cephalosporin;cephamycin;fluoroquinolone;penam	Chromosome	Not found	Not found	N/A	N/A	N/A	N/A	N/A	N/A	N/A	TGGCAAACTTTTTTATTCGACGACCGATATTTGCATGGGTGCTGGCCATTATTCTGATGATGGCGGGCGCACTGGCGATCCTACAATTGCCCGTCGCTCAGTATCCAACCATTGCACCGCCTGCGGTTTCTGTTTCGGCAAACTATCCAGGTGCTGATGCGCAGACCGTGCAGGATACGGTGACGCAGGTTATCGAACAGAATATGAATGGTATCGATAACCTGATGTATATGTCCTCCACCAGCGATTCCGCCGGTAGCGTGACAATTACCCTTACCTTCCAGTCCGGGACCGATCCTGATATCGCGCAAGTGCAGGTGCAGAACAAACTCCAGCTCGCCACGCCGTTGCTGCCGCAGGAGGTTCAGCAGCAGGGGATCAGTGTTGAAAAGTCCAGTA…
KA26_spades_megahit.gam.fasta	PairedContig_158	37056	37718	-	acrS	1-663/663	===============	0/0	100.00	99.09	card	U00096:3413465-3412802	AcrS is a repressor of the AcrAB efflux complex and is associated with the expression of AcrEF. AcrS is believed to regulate a switch between AcrAB and AcrEF efflux.	cephalosporin;cephamycin;fluoroquinolone;glycylcycline;penam;phenicol;rifamycin;tetracycline;triclosan	Chromosome	Not found	Not found	N/A	N/A	N/A	N/A	N/A	N/A	N/A	TACATGACACTTAATTCATTCGTTTGATGAATTAATTTCGTTATGTTTTCATCTGGCATGAACATTCTTAATACGTTATCGACCAGCGCGGGTGCTTGTTTATAAAGATCATAACCCGCCATATTCATTAACCAGTTTTGAACAATTCCGCTGAAGGCACCATCAATAATAATCATCACAACATCTAAATCGAGGTTATTTGCTACACAACCTTGTTGCTGACACGCCTGCAATACTTCGCGGAGAGTCTGCGGATTAAAGCCCATCTTTTCGCGTATCACTCCCTCGGCCAGCATCTCATCATTAAATTCACATTTGTGATATAAGATTTTCAGCAACGCCTGCTGGCGGGGAATTTTGGCAATATATTGCAAGCCGACAATCAATTTTTCACGCAAT…
KA26_spades_megahit.gam.fasta	PairedContig_86	11712	12533	-	bacA	1-822/822	===============	0/0	100.00	100.00	card	U00096.3:3204131-3203309	The bacA gene product (BacA) recycles undecaprenyl pyrophosphate during cell wall biosynthesis which confers resistance to bacitracin.	peptide	Chromosome	Not found	Not found	N/A	N/A	N/A	N/A	N/A	N/A	N/A	TAAAAGAACACGACATACACCGCAGCCGCCACAATAAAGCGATAAATGGCGAACGGGATAAACGAAATGCGCTTAATCAATTGCAGGAAGGTTTTAATCGCTATCAGCGCCACCACAAAAGCGGTGATAAACCCAACGGCAAACATCGGGATATCGCCGCTTGTCAGGAAGCCCCAGCTTTTGTAGAGATCGAGCGCCGTTGCGCCCATCATCATCGGCACCGCCAGCAGGAACGAAAACTCGGAAGCAGCGTAACGGCTCACCCCCATCAGCATCCCACCTGAAATGGTCGCCCCGGAACGGGAGAAACCCGGCCACAGCGCCAGACACTGGAAACAGCCAATCATAAATGCCTGACGATAGGTCATATCATCAAGACCCGGCGCACGCGGCTCTTTC…
KA26_spades_megahit.gam.fasta	PairedContig_118	19645	20367	-	baeR	1-723/723	===============	0/0	100.00	99.45	card	AP009048.1:2166412-2167135	BaeR is a response regulator that promotes the expression of MdtABC and AcrD efflux complexes.	aminocoumarin;aminoglycoside	Chromosome	Not found	Not found	N/A	N/A	N/A	N/A	N/A	N/A	N/A	TAAACGATGCGGCAGGCGTCGGCTTCCCAGCGGTAACCGACGCCGTAAACGGCGCGGATAAATGACTGTTCGGCGTCGAGAGATTCCAGCTTGCGGCGCAGGTTTTTAATGTGGCTGTCGATGGTGCGGTCGGTTACTACGCGGTAGTCGTCATAAAGATGATTGAGCAAATGCTCGCGGGAGAACACTTTTCCTGGTTCATGAGAGAGCGTTTTCAGCAGACGAAATTCCGCAGGCGTCAGGTCAAGCATTTTACCGCGCCATGAAGCCTGAAAACGACCTTCGTCGATAATCAACGGGCTTTCAGCATCCTGTTGCTGCAACTCGCGCTGCGGTTTGCAACGGCGCAAAATGGTTTTGACGCGCGCTACCACTTCCCGTGGGCTGTACGGCTTACAG…
KA26_spades_megahit.gam.fasta	PairedContig_118	20364	21767	-	baeS	1-1404/1404	===============	0/0	100.00	99.14	card	AP009048:2165012-2166416	BaeS is a sensor kinase in the BaeSR regulatory system. While it phosphorylates BaeR to increase its activity BaeS is not necessary for overexpressed BaeR to confer resistance.	aminocoumarin;aminoglycoside	Chromosome	Not found	Not found	N/A	N/A	N/A	N/A	N/A	N/A	N/A	CATACTTCTCTCTGTAAATCCCGTTCCAGCGGTAACTCTACTGTAATGCTTACCCCGCCAAAAGGCGAATGGGCAGCAATAATGCGACCATTATGTGCTTCAACAATGTTCAGGCAAATCGCCAGCCCCAGCCCGGAACCGCCGCTGGCACGGTTGCGGGAACCTTCGGTGCGATAAAAACGTTCAAACAATTTTTGTAGCTGATCGTCACTGACACCTGGCGCACTGTCGGCAAAGGTCAGGCGCACCGTTTTGTCGCGCTGCCCGGCAGAGATTTGCAGGCTGCCGCCGCTGTCAGTGTAGCGCAGGCTGTTTTCCAGTAAGTTATTGAATAACTGCATTAAACGGTCGCGATCGCCAAATACGGTAATACTGTCTGGCAGGGAAAATTGCAGTTTC…
KA26_spades_megahit.gam.fasta	PairedContig_123	62488	63861	-	cpxA	1-1374/1374	===============	0/0	100.00	98.91	card	BA000007.3:4905062-4903688	CpxA is a membrane-localized sensor kinase that is activated by envelope stress. It starts a kinase cascade that activates CpxR which promotes efflux complex expression.	aminocoumarin;aminoglycoside	Chromosome	Not found	Not found	N/A	N/A	N/A	N/A	N/A	N/A	N/A	TAACTCCGCTTATACAGCGGCAACCAAATCACCAGCCGTAAACCGCCCAGCGGGCTGTCTTCTGCCTTCACCCAGCCACGATGCTGCTGAATGGCGGTTTCAACAATCGCCAGCCCCAATCCTGTACCGCCAGATTCACGATCGCGTGCTTCATCGGTCCGATAGAACGGACGGAAAATCTGTTCGCGATCTTCCGGGCTAACGCCAGGACCATCGTCGTCCACCGTAATGGTGATACCGTCTTTATCTACCGCAAAGCCCACTTCAATCTTCGTATGGGAATAACGCAGAGCATTACGAACAATGTTTTCCAGCGCACTTTCCAGGGCGTTCGGATTGCCGTACAGCGGCCACGGCCCAGGCGGGAAGTTAACTGTCAACGACTTGCCCATTTGCTCG…
KA26_spades_megahit.gam.fasta	PairedContig_126	14981	15613	+	CRP	1-633/633	===============	0/0	100.00	99.21	card	AP009048.1:4154296-4153663	CRP is a global regulator that represses MdtEF multidrug efflux pump expression.	fluoroquinolone;macrolide;penam	Chromosome	Not found	Not found	N/A	N/A	N/A	N/A	N/A	N/A	N/A	TGGTGCTTGGCAAACCGCAAACAGACCCGACTCTCGAATGGTTCTTGTCTCATTGCCACATTCATAAGTACCCATCCAAGAGCACGCTTATTCACCAGGGTGAAAAAGCGGAAACGCTGTACTACATCGTTAAAGGCTCTGTGGCAGTGCTGATCAAAGACGAAGAGGGTAAAGAAATGATCCTCTCCTATCTGAATCAGGGTGATTTTATTGGCGAACTGGGCCTGTTTGAAGAGGGCCAGGAACGTAGCGCATGGGTACGTGCGAAAACCGCCTGTGAAGTGGCTGAAATTTCGTACAAAAAATTTCGCCAATTGATTCAGGTAAACCCGGACATTCTGATGCGTCTGTCTGCACAGATGGCGCGTCGTCTGCAAGTCACTTCAGAGAAAGTGGGCA…
KA25_spades_megahit.gam.fasta	PairedContig_12	73929	75101	-	emrA	1-1173/1173	===============	0/0	100.00	98.04	card	AP009048:2810082-2811255	EmrA is a membrane fusion protein providing an efflux pathway with EmrB and TolC between the inner and outer membranes of E. coli a Gram-negative bacterium.	fluoroquinolone	Chromosome	Not found	Not found	N/A	N/A	N/A	N/A	N/A	N/A	N/A	TAGCCAGCGTTAGCTTTTACGATATCGTCGATCAGTTTATTGACAGGTGCCAGGCTGATTTCACGCGCGGTACTTACCGCGACCGGTGTTGAACGTACTTTATTTGCCAGTACCTGACCGTCACGGTTAGTGGTATTGACGCTCACCAGCGTGGACAAACCAATGCGCAGCGGGTATTGCTCCAGCTGTTTCTGGTCCAGTTCGATACGCACAGGTAGACGCTGAACGACTTTGATCCAGTTACCGGTCGCATTTTGCGCCGGAAGCAGTGAGAACGCGCTACCTGTGCCCATATCCAGACCAACCACTTTACCGGTGTATTTCACATCATCGCCGTAAATATCGGTGGTGATGGTGACCGGCTGACCGATACGCATATTGGCAATCTGCGTCTCTTTA…
KA25_spades_megahit.gam.fasta	PairedContig_12	72374	73912	-	emrB	1-1539/1539	===============	0/0	100.00	99.35	card	U00096:2812615-2814154	emrB is a translocase in the emrB -TolC efflux protein in E. coli. It recognizes substrates including carbonyl cyanide m-chlorophenylhydrazone (CCCP) nalidixic acid and thioloactomycin.	fluoroquinolone	Chromosome	Not found	Not found	N/A	N/A	N/A	N/A	N/A	N/A	N/A	TAGTGCGCACCGCCTCCGCCGCCACCTGCGCCAAATGGCGGTTTAGCAAACCACACCAGCCCCAGCAGGACGAGGAATATCCCAGCTGACATCCAGAAGATCTCATTGGCGGAAATAATCAGCCCCTGGTTGGTGATCTGCTGGGCAATCCAGCCGGAGGCCTGCTGTTGCGTCATCCCAAGCCCTTCCAGTTGACTGTACATCGCCTGGGCGTTTGGGTTAAACGGGTTTACCGACTCAGTCAACTGCGCATGGTGCATCGACTCGCGGTTGGTCCACATGGTCGTGGTTATCGACGTGCCGATAGACCCCGCCAGCGTTCGCGTAAAGTTAGAGAGGCTCGATGCCGCCGCCAGTCGTTCCGGTGGCAAACCAGACAGCGTAATGGTGGTCAGCGGC…
KA26_spades_megahit.gam.fasta	PairedContig_1	209333	210388	-	emrK	1-1056/1056	===============	0/0	100.00	99.91	card	D78168:536-1592	emrK is a membrane fusion protein that is a homolog of EmrA. Together with the inner membrane transporter EmrY and the outer membrane channel TolC it mediates multidrug efflux.	tetracycline	Chromosome	Not found	Not found	N/A	N/A	N/A	N/A	N/A	N/A	N/A	TAAAGTTGTCCATTATGCGAAATAATGTTGCTAATTTCTTTTTCTATCGGACTGGTATCGATAACTAAAGCCTTACTGGTATAAGCCGGCATGGAGGTCACGGTTGAAGCCAGCTCAGGCATCTCGGCAATGTCTTCGTTCTTCGTATCAATAGTTGCTGTCATCGATAAACCAATACGCAAGGGATGTTCCATGAGTTCTTTTGGATCAAGAGAAACTTCAACCGGTACACGCTGAACGATTTTGATCCAGTTCCCTGTCGCATTTTGTGCAGGTAATAAGGAGAACGCATTGCCGGTTCCCATATTGATCCCTGTCACCCGACCATGAAACACAACATTTTCACCATAAAGATCGCTGATAATATTGACCGATTGACCAATCCGTACATCCGTGAGT…
KA25_spades_megahit.gam.fasta	PairedContig_12	75228	75758	-	emrR	1-531/531	===============	0/0	100.00	99.81	card	U00096.3:2810769-2811300	EmrR is a negative regulator for the EmrAB-TolC multidrug efflux pump in E. coli. Mutations lead to EmrAB-TolC overexpression.	fluoroquinolone	Chromosome	Not found	Not found	N/A	N/A	N/A	N/A	N/A	N/A	N/A	TAGCTCATCGCTTCGAGAACCACACCGTCTTGTTCCATCTGGTCGAGACGGGAGAGCAATTTGCGGGTGATTTGCTCGAGCTGATCTTTTTCTGTTGTGCTGAGCGCGGACCAGAGTTGATGCAGGCAGTTATGCTGCGGTGGTAAAACCTCGCGCAAAAACTCGTGACCTTTTTCCGTTAATTGCAGATGCAGGCAGCGGCGATCGTTATCGCTTTCACGACGTTCGATCCAACCGCGTTTTTCCAGTTCATCGGCAATACGCGTCGCGTTGGTACGGGATGATCCAAGAGCACAACTTAATTCAGAAGGCTGAATACTGTGATTTTCCTGAGACTCCAGCGTAATCAACGCCATAAACAACGTCTCGTTAATCCCCTGAGCCTTCAGCATTTTATTG…
KA26_spades_megahit.gam.fasta	PairedContig_1	207795	209333	-	emrY	1-1539/1539	===============	0/0	100.00	99.81	card	D78168:1591-3130	emrY is a multidrug transport that moves substrates across the inner membrane of the Gram-negative E. coli. It is a homolog of emrB.	tetracycline	Chromosome	Not found	Not found	N/A	N/A	N/A	N/A	N/A	N/A	N/A	CACCCAACGCCTTTCGCTGTAAACGGCGGTTTCGCAAACCAAACCAAAACCGTAAGTAAGATAAAAGCAATAGCCGCCATACGGAAAATCTCATTTGCAGAAATAGAAAGTGACTGCTGGGTTATTTCATTATTAATTTCATTAAGAACTCCTGAAAGCGAACCATAATATTTATCCATAATTTGTGACGATGAATTAAACACGGGGTTAAATTGATCGATGGTTGCTGTCAACTGACTATGGTGTAACGATTCGCGTCGTCCCCACAGCGTCATTGTCAACGACGTACCAACTGATCCTGACAAGGTACGAAAAAAATTACTCATACTCGAGGCATTGGCAAATTTATTATCTGGCAAGCCTGAAAACGAAATCGTTGTTAAGGGTAAAAAGAAACAG…
KA26_spades_megahit.gam.fasta	PairedContig_47	43961	45604	-	eptA	1-1644/1644	===============	0/0	100.00	99.39	card	AP009048:4340268-4338624	PmrC mediates the modification of Lipid A by the addition of 4-amino-4-deoxy-L-arabinose (L-Ara4N) and phosphoethanolamine resulting in a less negative cell membrane and decreased binding of polymyxin B.	peptide	Chromosome	Not found	Not found	N/A	N/A	N/A	N/A	N/A	N/A	N/A	CATTCACTCACTCTCCTGCAAGTTTGCAGAATATCATCCGCAGCCTGGTAATACTTCGTCTCAACGCCAGTTAATCCCAATAGCGTGGAGAATAAATTGTCTTGTGAATAGTGTTGCGTTTGCGCCTGTTTTCGCAGGCAGTTCTGGTCAACCTGATACCGTTTTTGATAATCCTCCGACAGCCACAGCAGCATTGGCACCTGTTTTTGGCTATCCGGGGCGATGGCATAAGGCAGACCGTGCAGATAGATGCCATTTTCACCTAACGATTCACCGTGGTCAGAAAGATAAACCAGGCTGGTGGTAAATTTATCCTGATGTTCTTTCAGCAGATTAATCGCTTTATCAACAATATAGTCGACGTAAACCAGCGTGTTGTCGTAAGTGTTCACCAGTTGC…
KA26_spades_megahit.gam.fasta	PairedContig_0	91633	92826	-	Escherichia_coli_acrA	1-1194/1194	===============	0/0	100.00	99.75	card	U00096.3:485619-484425	AcrA is a subunit of the AcrAB-TolC multidrug efflux system that in E. coli.	cephalosporin;fluoroquinolone;glycylcycline;penam;phenicol;rifamycin;tetracycline;triclosan	Chromosome	Not found	Not found	N/A	N/A	N/A	N/A	N/A	N/A	N/A	TAAGACTTGGACTGTTCAGGCTGAGCACCGCTTGCGGCTTGCTGGTTATTATCAGCGGTAACTTCTTGTGCTTTTACCTGGACACCAGGACGCACTTTCTGCAGCCCACTTATTACTACGCGATCGCCTGCTTTCAGACCTTCTGTCACCAGCCACTTATCGCCAATAGCCTGGCTTGCAACGATCGGACGGGTCTCCACTTTGTCATCCGCGCCAACTACCAGTACGGTGGCATCGCCACGCGGCGTACGGGTTACGCCCTGTTGCGGGACTAAAATAGCGTTTGGATTAAGCCCTTCTTCCAGACGTGCGCGCACGAACATACCCGGCAGCAGAGTGTGATCCGGGTTCGGGAAGATAGCGCGTAGGGTGATAGACCCAGTGGTCTGATCAACGGTA…
KA26_spades_megahit.gam.fasta	PairedContig_47	87817	88950	-	Escherichia_coli_ampC	1-1134/1134	===============	0/0	100.00	97.53	card	U00096.3:4378944-4377810	A class C ampC beta-lactamase (cephalosporinase) enzyme described in Escherichia coli shown clinically to confer resistance to penicillin-like and cephalosporin-class antibiotics.	cephalosporin;penam	Chromosome	Not found	Not found	N/A	N/A	N/A	N/A	N/A	N/A	N/A	TACTGCAGAGCGTTGAGAATCTGCCAGGCGGCGGCGACTCTCGCTGGATTGGGATAGTTTTTGTTAGCCAGCATCACGATACCCAGCTCTTTTTCTGGAATAAACGCGACATAGCTACCAAATCCGCCGGTCGCCCCCGTTTTATGCACCCATGATGCGCGTACTGCAGGAGTTGGGGGCGTAATCGCTTTTACGGGGCGTGCTGCCAGTGCAATTTTATTGTCACTGCCGTTAACGATGATGTCAGGATTTACCGGCCAGTCCAGCATTTCCCAGCCCAGACCCTGATACATATCGCCGGTTTGCCAGTAGCGAGATTGTGCCAGTTGTATCCCTTGTTGAAGTGTTTTGTCGTTGATATCACGGTGATTCATATTGCTTCGTACCCAGCAGGCCATA…
KA26_spades_megahit.gam.fasta	PairedContig_0	2428	3585	-	Escherichia_coli_ampH	1-1158/1158	===============	0/0	100.00	98.79	card	AP012030.1:396711-395553	AmpH is a class C ampC-like beta-lactamase and penicillin-binding protein identified in Escherichia coli.	cephalosporin;penam	Chromosome	Not found	Not found	N/A	N/A	N/A	N/A	N/A	N/A	N/A	CAGGATGCGGGGATAACCAGCGGTTTATTCCCGCTTAGCTCGGTCACCAGGTCATTGATGCCATCGCTCATATTTTTAAAGCGCGTCAACGGCGAACGAGTGACCACCACAAACGCGCCAATATTCTTCTGCGGGATCATCGCCATATAGGTAATGAAACCGCCACCACCACCTGTCTTCTGAATAATCCCCGGACGACCCTCTTTCGGGGCCATATATACCCAGCCTAAACCAAGCGCATCCGCTTTGCCGGGGACATCCATGCCAATCACTTTCGTAAACTGCGCGCGCTGATAAATCAACGTCTGCATGCGATCTGCCTGGTTACTGCGCTGATAAAAATCAGATGACAAATACTGCTGCATCCAGCGCATCATATCGCCAGGCGTGGAATAGACG…
KA26_spades_megahit.gam.fasta	PairedContig_152	40991	42223	-	Escherichia_coli_mdfA	1-1233/1233	===============	0/0	100.00	98.38	card	JQ394987:0-1233	Multidrug efflux pump in E. coli. This multidrug efflux system was originally identified as the Cmr/CmlA chloramphenicol exporter.	benzalkonium_chloride;rhodamine;tetracycline	Chromosome	Not found	Not found	N/A	N/A	N/A	N/A	N/A	N/A	N/A	TACCCTTCGTGAGAATTTCCCATCTGTTTATCTTTTAAAAAGATAACCATCAGCGACAGCCACAAAATTCCGTTGACAAGGTTGAAGAGATTAAACAGTCCGTTGCCCCCGTTCAGCCAGGCATGTTTGCTGATTTCAATACCAACGGTAAAGATCAGCATTTGCAGCATTCCCATCGCGGCAGAAACCGTACCTTTACTCATATCGCTGGCAAACAGGGTTAATCGCACCAGTCCCGCATTCGCCAGACCAATACCGAAAGCATAAATACTTAACCCGGCAGTCATCCATAAATACGCGTGCGATGAGATAACCGTTGCCGCAGCAGCGACCAATAGACCAATCATAATCGGCCAGCCGCCCATAATAATCAGCGAACGTACGGTGCGGCGCGAGGTC…
KA26_spades_megahit.gam.fasta	PairedContig_1	210911	211525	+	evgA	1-615/615	===============	0/0	100.00	98.86	card	BA000007.3:3212025-3212640	EvgA when phosphorylated is a positive regulator for efflux protein complexes emrKY and mdtEF. While usually phosphorylated in a EvgS dependent manner it can be phosphorylated in the absence of EvgS when overexpressed.	fluoroquinolone;macrolide;penam;tetracycline	Chromosome	Not found	Not found	N/A	N/A	N/A	N/A	N/A	N/A	N/A	TGAACGCAATAATTATTGATGACCATCCTCTTGCTATCGCAGCAATTCGTAATTTATTGATCAAAAACGATATTGAAATCTTAGCGGAGTTGACTGAAGGGGGAAGCGCCGTTCAGCGGGTGGAAACACTTAAGCCTGATATCGTCATCATTGATGTCGATATCCCCGGAGTTAACGGTATCCAGGTGTTAGAAACGCTGAGGAAGCGTCAATATAGCGGAATTATTATTATTGTCTCCGCTAAAAATGACCATTTTTACGGGAAACATTGTGCTGATGCTGGCGCTAATGGATTCGTGAGTAAAAAAGAAGGCATGAACAATATCATTGCGGCTATTGAAGCTGCAAAAAATGGCTACTGCTATTTCCCCTTCTCTCTCAACCGGTTTGTTGGAAGTT…
KA26_spades_megahit.gam.fasta	PairedContig_1	211530	215123	+	evgS	1-3594/3594	===============	0/0	100.00	99.25	card	U00096:2484373-2487967	EvgS is a sensor protein that phosphorylates the regulatory protein EvgA. evgS corresponds to 1 locus in Pseudomonas aeruginosa PAO1 and 1 locus in Pseudomonas aeruginosa LESB58.	fluoroquinolone;macrolide;penam;tetracycline	Chromosome	Not found	Not found	N/A	N/A	N/A	N/A	N/A	N/A	N/A	TGAAGTTTTTACCCTATTTTTTTCTTCTCTGTTGTGGTCTTTGGTCGACCATAAGTTTCGCAGACGAAGATTACATCGAATATCGTGGCATCAGTAGTAACAACCGTGTCACACTTGATCCACTACGTCTGAGCAACAAGGAATTACGTTGGTTAGCGAGCAAAAAAAATCTTGTGATTGCAGTACACAAGTCCCAAACAGCTACGTTGTTGCATACCGATTCGCAGCAACTGGTGCGTGGTATTAATGCTGATTATTTAAATCTTTTAAAAAGAGCGTTAAATATCAAATTAACACTCCGGGAATACGCCGATCATCAAAAAGCAATGGACGCGCTGGAAGAAGGTGAAGTCGATATAGTGTTATCACATTTAGTTACTTCGCCGCCTCTTAATAATG…
KA26_spades_megahit.gam.fasta	PairedContig_168	1624	2352	+	gadW	1-729/729	===============	0/0	100.00	94.38	card	CP015085.1:2552440-2551711	GadW is an AraC-family regulator that promotes mdtEF expression to confer multidrug resistance. GadW inhibits GadX-dependent activation. GadW clearly represses gadX and in situations where GadX is missing activates gadA and gadBC.	fluoroquinolone;macrolide;penam	Chromosome	Not found	Not found	N/A	N/A	N/A	N/A	N/A	N/A	N/A	TGACTCATGTCTGCTCGGTGATCCTCATTCGTCGTTCATTCGATATTTATCATGAACAGCATAAAATATCGCTGCATAACGAGAGTATCGTGCTGCTGGAGAAAAATTTGGCAGACGATTTTGCGTTTTGTTCACCGGATACGCGACGACTGGATATCGATGAGCTGACAGTTTGCCATTACTTACAAAATATTCGTCAGCTACCACGCAATTTAGGGTTACATAGCAAAGACCGTCTATTAATTAACCAGTCACCCCCCATGCCGCTGGTGACGGCGATTTTTGATAGCTTCAATGAATCCGGGGTAAATTCACCGATACTGAGCAATATGCTCTACCTTTCCTGTTTATCGATGTTTTCTCATAAGAAAGAACTGATCCCCTTACTTTTCAATAGCA…
KA26_spades_megahit.gam.fasta	PairedContig_168	432	1256	+	gadX	1-825/825	===============	0/0	100.00	97.94	card	AP009048.1:3974604-3975429	GadX is an AraC-family regulator that promotes mdtEF expression to confer multidrug resistance.	fluoroquinolone;macrolide;penam	Chromosome	Not found	Not found	N/A	N/A	N/A	N/A	N/A	N/A	N/A	TGCAATCATTACATGGGAATTGTCTAATTGCGTACGCAAGACATAAATATATTCTCACCATGGTTAATGGTGAATATCGCTATTTTAATGGCGGTGACCTGGTTTTTGCGGATGCAAGCCAAATTCGAGTAGATAAGTGTGTTGAAAATTTTGTATTAGTATCAAGGGATACGCTTTCATTATTTCTGCCGATGCTCAAGGAGGAGGCATTAAATCTTCATGCACATAAAAAAATTTCTTCATTACTCGTTCATCACTGTAGCAGAGATATTCCTGTTTTTCAGGAAGTTGCGCAACTATCGCAGAATAAGAATCTTCGCTATGCAGAAATGCTACGTAAAAGAGCATTAATCTTTGCGTTGTTATCTGTTTTTCTTGAGGATGAGCACTTTATACCGC…
KA26_spades_megahit.gam.fasta	PairedContig_121	5061	5474	-	H-NS	1-414/414	===============	0/0	100.00	99.52	card	BA000007.3:1738104-1737690	H-NS is a histone-like protein involved in global gene regulation in Gram-negative bacteria. It is a repressor of the membrane fusion protein genes acrE mdtE and emrK as well as nearby genes of many RND-type multidrug exporters.	cephalosporin;cephamycin;fluoroquinolone;macrolide;penam;tetracycline	Chromosome	Not found	Not found	N/A	N/A	N/A	N/A	N/A	N/A	N/A	TATTGCTTGATCAGGAAATCGTCGAGGGATTTACCTTGCTCATCCATTGCTTTTTTGATTACAGCTGGAGTACGGCCCTGGCCAGTCCAGGTTTTAGTTTCGCCGTTTTCGTCAACGTAGCTATATTTTGCCGGACGCTGAGCACGTTTAGCTTTGGTGCCAGATTTAACGGCAGCAAGGCTATTCAGCAGTTCGTTCGGGTCAATACCGTCAGCGATCAGCATTTCGCGATATTGCTGCAGTTTACGAGTGCGCTCTTCAACTTCAGCAGCAGCCGCGCTTTCTTCTTCGCGACGTTCGTTAACAACAACTTCTAATTTTTCCAGCATTTCTTCCAGCGTTTCAAGTGTACATTCTCTTGCCTGCGCACGAAGAGTACGGATGTTGTTCAGAATTTTA…
KA25_spades_megahit.gam.fasta	PairedContig_19	112674	113351	-	kdpE	1-678/678	===============	0/0	100.00	99.26	card	U00096.3:721733-721055	kdpE is a transcriptional activator that is part of the two-component system KdpD/KdpE that is studied for its regulatory role in potassium transport and has been identified as an adaptive regulator involved in the virulence and intracellular survival of pathogenic bacteria. kdpE regulates a range of virulence loci through direct promoter binding.	aminoglycoside	Chromosome	Not found	Not found	N/A	N/A	N/A	N/A	N/A	N/A	N/A	CAAAGCATAAACCGATAGCCAATACCGGTTTCAGTAATGAAATGGCGTGGGCGGGCGGGATCCTGTTCCAGTTTTTGTCGCAGATGTCCCATATAAATACGCAAATAGTGACTGTGTTCGACCGCGTTTGGCCCCCACACCTGGTTAAGGAGCTGGCGCTGGGTGAGTACTTTTCCGGCATTGTTGAGCAGCACCGCCAGCAGGCGGAACTCAATTGGTGTGAGATGCACCTCTTCCTCACCCCGGTGAATCACGCGGGCGGCTAAATCGACGGTAACATCGGAAAATTTCACCAGCGGATCGGGTGCGGTGGTGGCAGAGTGGCGGCGTAATGCGACGCGCAGACGGGCCTGCAATTCGCCAATGCCAAACGGCTTACTCAGATAATCATCCGCTCCG…
KA13_spades_megahit.gam.fasta	PairedContig_232	40479	40862	-	marA	1-384/384	===============	0/0	100.00	99.74	card	AP009048.1:1621287-1621671	In the presence of antibiotic stress E. coli overexpresses the global activator protein MarA which besides inducing MDR efflux pump AcrAB also down- regulates synthesis of the porin OmpF.	carbapenem;cephalosporin;cephamycin;fluoroquinolone;glycylcycline;monobactam;penam;penem;phenicol;rifamycin;tetracycline;triclosan	plasmid.Proteobacteria	Not found	Not found	N/A	N/A	N/A	N/A	N/A	N/A	N/A	TAGCTATTGTAATGATTTAATGGATGTAAAAAGCGCGATTCGCCCTGCATATTGGTCATCCGGTATTTATGCGGCGGAACATCAAAGTAATTTTTGAAGGTTCGGGTCAGAGTTTGTTGCGACTCGAAGCCATATCGTTCTGCCAGATAGAGTATCGGCTCGTTACTTTCCTTCAGCTTTTGCGCGATTTCCGTCATCTTACGGCTGCGGATGTATTGGCCTAATGAATGACCGGTTTCTTTTTTAAACATCCGTTGCAGGTGCCATTTGGAGTAACCCGAACGCTCTGACACTTTCTCCAGTGACAGTGGCGATTCCAGGTTGTCCTCGATCCAGTCCAAAATGCTATGAATGGTAATAGCGTCAGTATTGCGTCTGGACAT
KA26_spades_megahit.gam.fasta	PairedContig_118	29380	30627	-	mdtA	1-1248/1248	===============	0/0	100.00	99.92	card	U00096:2154015-2155263	MdtA is the membrane fusion protein of the multidrug efflux complex mdtABC.	aminocoumarin	Chromosome	Not found	Not found	N/A	N/A	N/A	N/A	N/A	N/A	N/A	CAGGAGCGTGCTCCTTTTTTCGCGTATTCGCGGCTGGTGGCTTTCTCTTCCGGAGTAGTGGCGCTCTGGGCTTCCACCACTTCCACTTTCGCCCCTTCGGTCAGGCGATCAATGCCGTCTGTCACCACGCGATCGCCCGCAGAAATACCTGCACGGATCACCACTTTCTGACTGTCCTGAATGCCCGGCGTCACCAGATGTTTGCTGACCTTGTTTTCGCTATTCAGCACCCAGACAAAATGGCCTTCATTGCCCATTTGCAGGGCGGCTGTTGGGATCACTACGGCGTTTTGTTCGGTGTCGACTAACATGCGCGCGTTAACAAACTGATTGGGAAACAGCGCATCATCCTGATTATTAAAGCGTGCTTTCACTTTAATCGTACCGGTAGTGGCATCG…
KA26_spades_megahit.gam.fasta	PairedContig_118	26258	29380	-	mdtB	1-3123/3123	===============	0/0	100.00	99.71	card	U00096:2155262-2158385	MdtB is a transporter that forms a heteromultimer complex with MdtC to form a multidrug transporter. MdtBC is part of the MdtABC-TolC efflux complex.	aminocoumarin	Chromosome	Not found	Not found	N/A	N/A	N/A	N/A	N/A	N/A	N/A	TACGCCTCCTCTTCATGACGGGCAAAGCGGCTTTTGGTCCACAATGCCAGGCGGTCGAACAGCAAATAAATCACCGGCGTGGTAAACAGCGTCAGCACCTGGCTGACAATCAGACCGCCGACCATGCCGATACCTAACGGACGACGCAGTTCCGCGCCGACCCCGGTACTCAACATCAGCGGCAGCGCGCCAAGCAGAGCCGCCAGAGTGGTCATCAGGATCGGACGAAAACGCAACAGACAAGCCTGGTAGATTGCCTCGCGCGGCGACATGCCTTGCTCGCGCTCGGCAGCCAGCGCGAAGTCGATCATCATGATGGCGTTCTTCTTCACGATACCGATCAGCAAAATAATGCCGATAATCGCAATCACATCCAGTTCGCTACCAGCAATCAGCAAC…
KA26_spades_megahit.gam.fasta	PairedContig_118	23180	26257	-	mdtC	1-3078/3078	===============	0/0	100.00	99.06	card	U00096:2158385-2161463	MdtC is a transporter that forms a heteromultimer complex with MdtB to form a multidrug transporter. MdtBC is part of the MdtABC-TolC efflux complex. In the absence of MdtB MdtC can form a homomultimer complex that results in a functioning efflux complex with a narrower drug specificity. mdtC corresponds to 3 loci in Pseudomonas aeruginosa PAO1 (gene name: muxC/muxB) and 3 loci in Pseudomonas aer…	aminocoumarin	Chromosome	Not found	Not found	N/A	N/A	N/A	N/A	N/A	N/A	N/A	TACTCGGTTACCGTTTGTTTAGGTTTACGCGAAAAACGCAGCCGCAGACGGTCGAAAAAGAGATACACCACCGGCGTGGTATACAGCGTAAGGAGCTGGCTCATTACCAGTCCGCCGACAATGGTGATCCCCAGGGGTTGCCGCAGCTCCGAGCCGTCGCCGCCCGACAATACCAGCGGCAGCGCACCAAACAGCGCCGCCAGGGTAGTCATCATAATCGGGCGAAAACGCAGCAGACAGGCCTGGAAAATAGCTTCCTGCGGCGTCAGGTTACCGTGCCGTTGGGCTTCAAGCGCAAAATCGACCATCATAATGGCGTTTTTCTTCACGATGCCGATTAATAGCATGATCCCTATCAGGGCGATTAGGCTGAACGGGGCATTGAACAGCTCCAGCGCC…
KA26_spades_megahit.gam.fasta	PairedContig_168	5853	7010	-	mdtE	1-1158/1158	===============	0/0	100.00	99.57	card	AP009048.1:3981183-3980025	MdtE is the membrane fusion protein of the MdtEF multidrug efflux complex. It shares 70% sequence similarity with AcrA.	fluoroquinolone;macrolide;penam	Chromosome	Not found	Not found	N/A	N/A	N/A	N/A	N/A	N/A	N/A	TATTGTTTCGATTCGGTGCTGGCGTTTTCCTGGCTGGAGGAAATTGCTCGTGCTTTGATACCCGGACGAATGCGTTGCAAACCGGAAACGATCACCCGATCGCCAGCCTGCAAGCCAGAGGTGACAACCCACTGGTCGCCGATGGCTTTGCTGGCTTCAATTTCGCGTAGCTGCACAACATCGTCTTTATCCAGAATAAGCGCCGTTGCTTTACCCTGGGCGTTGTGGGTGACGCCTTCCTGCGGCACCAGTAATACATTCTGGCGGCTACCTTCATCCACTAATGCCGTGACGTACATGCCAGGCAGCAAGTCACCATTTGGGTTGGGGAAAATCGCCCGTAACGTCACGGAGCCCGTGGTTTCATCCACCGTCGGGTCGGAGAATTTCAGCGTGCCG…
KA26_spades_megahit.gam.fasta	PairedContig_168	2715	5828	-	mdtF	1-3114/3114	===============	0/0	100.00	98.49	card	U00096:3660413-3663527	MdtF is the multidrug inner membrane transporter for the MdtEF-TolC efflux complex.	fluoroquinolone;macrolide;penam	Chromosome	Not found	Not found	N/A	N/A	N/A	N/A	N/A	N/A	N/A	TACGCTTTTTTAAAGCGGGCAAAGAGATGTTCCACTACAACGAAAAAGACCGGAACGAAGTAAATTGCCAGCACTGTTGCGGCAAACATCCCGCCCATCACGCCGGTACCTACCGCGTTTTGCGCGCCAGAACCGGCACCATGACTGATAACCAGCGGCAGCACGCCGAGAATAAAGGCCAGAGAGGTCATCAGGATTGGGCGTAAACGCATCCGCGCCGCTTCGATGATTGCCTCTATCGGCGTTTTCCCTTCTTTCTGCATCATCTCAACGGCAAATTCGACAATCAGGATGGCGTTCTTGGCGGAAAGCCCGATGGTGGTCAGCAAACCAACCTGGAAGTAGACGTCATTACTTAAGCCGCGCAGATCGGTGGCCAGTAATGCGCCAACGACGCCT…
KA26_spades_megahit.gam.fasta	PairedContig_12	122074	123300	+	mdtG	1-1227/1227	===============	0/0	100.00	99.59	card	CP000800.1:1192954-1191727	The MdtG protein also named YceE appears to be a member of the major facilitator superfamily of transporters and it has been reported when overexpressed to increase fosfomycin and deoxycholate resistances. mdtG is a member of the marA-soxS-rob regulon.	fosfomycin	Chromosome	Not found	Not found	N/A	N/A	N/A	N/A	N/A	N/A	N/A	TGTCACCCTGTGAAAATGACACCCCTATAAACTGGAAACGAAACCTGATCGTCGCCTGGCTAGGCTGTTTTCTTACCGGGGCCGCCTTCAGTCTGGTAATGCCCTTCTTACCCCTCTACGTTGAGCAGCTTGGTGTTACCGGCCACTCCGCCCTGAATATGTGGTCCGGTATTGTCTTCAGCATTACATTTTTATTTTCGGCCATCGCCTCACCGTTTTGGGGTGGACTCGCCGACCGTAAAGGCCGAAAACTCATGCTATTACGCTCTGCTCTCGGCATGGGCATCGTAATGGTGTTGATGGGACTGGCACAAAATATCTGGCAGTTTTTGATCCTACGGGCGCTTCTTGGGTTACTTGGCGGATTTGTCCCCAACGCTAATGCTCTTATCGCCACAC…
KA25_spades_megahit.gam.fasta	PairedContig_21	26775	27983	-	mdtH	1-1209/1209	===============	0/0	100.00	97.93	card	U00096:1125326-1124117	Multidrug resistance protein MdtH	fluoroquinolone	Chromosome	Not found	Not found	N/A	N/A	N/A	N/A	N/A	N/A	N/A	CAGGCGTCGCGTTCCAGCAAACGACGCGCGGCGCGTTTTTGACTAAACTGCCAACCCAGCGCAAGGAAAGTGAAGATGCCAATAATTCCCAGCATCATCCACGGAAGCTCTGGCTGGTGCGCCGATTTGCCCAGGTCAAACAGCCAGCCGCCACCGATATAACCAATAGCGCCACCAATCGCCAGACCCAGACGGCTAAACCCCATATAGCTGCCGCGAGCTCTTGCGTCCGCCAGCGAAGCACTTAAGGTTTCACGCGCAGGCTCGGCAATGATCGACCCGATATAAAACAGACAAATCAGGGTGAAAAGTTGTTGCAGGCCGCTGACCATGCCCACCGGCATCATGCTTAATGACATTATCAACAGCCCAGCCATCAACCGGTGTTCCAGACGAAAA…
KA26_spades_megahit.gam.fasta	PairedContig_122	29012	30244	-	mdtM	1-1233/1233	===============	0/0	100.00	96.35	card	U00096.3:4568519-4567286	Multidrug resistance protein MdtM	acridine_dye;fluoroquinolone;lincosamide;nucleoside;phenicol	Chromosome	Not found	Not found	N/A	N/A	N/A	N/A	N/A	N/A	N/A	CACCGCTCCTCCGCCAGCTCGGCAGCCTGATGTTGGCGCACGCGATTAAGCAATCCGGCCAGGGTGAAAACGACGATAACGCCTGCCACAACGGCTAACAGATGAAACGGCAAGCGACCGCTGTTAAACCACAGCCAGCGGCCGATTTCGACCGAGACAGACATCACCATCAGGATCACCATATTCAGCGATGCGGAGACGGTCCCTTTCGGTAAGTTATTGGAAAACAGCGTAAAGCGGAATAAGGTCGGGAAAATCAAACCAATCCCGAAAGCATACAGACTGGTGCCCAGCACCGACCACAGCCAGACGTGCGGTGACAGCAGATTGCCGATAATCAACAGCGCGAGGCCAACCAGTTGAAGGGGTACGGCACGCCAGATAAAGCGCGGTTCGGTC…
KA26_spades_megahit.gam.fasta	PairedContig_47	20131	21162	-	mdtN	1-1032/1032	===============	0/0	100.00	100.00	card	AP009048.1:4307588-4306556	Multidrug resistance efflux pump. Could be involved in resistance to puromycin acriflavine and tetraphenylarsonium chloride.	acridine_dye;nucleoside	Chromosome	Not found	Not found	N/A	N/A	N/A	N/A	N/A	N/A	N/A	TATTGCGGCTCAAGATTAGCGACTGCCGAAGCGCCGATGCGGAACATTTCCGGGTCAGGTTTATCGACCATGATTTTGACCGGAAAACGCTGGGCAACGCGGACCCAGTTAATAGAACGAGACACTTTCGGCAGGCCGCCCAGCACCAGGCCGCCGTCATCCGGTAGCACGCCGTAGCCAATCGAATCCACTTTACCCTCGAAGGTTTTGCCGCTGTCACTCATCAGGCGAATCGTTGCGGGTGTACCTGAGCGAATATTTTTCAGATCGGTTTCGCGGAAGTTGGCGATCACATACCAGTGACGAGTGTCGATTAGGGTAAAAATAGGGCGCATGGCAGAAGCAAATTGCCCGACGGAGGTTTTGAGGGAAATGACCCGGCCATCAAACGGCGCGCGA…
KA26_spades_megahit.gam.fasta	PairedContig_47	18080	20131	-	mdtO	1-2052/2052	===============	0/0	100.00	99.03	card	AP009048.1:4306557-4304505	Multidrug resistance efflux pump. Could be involved in resistance to puromycin acriflavine and tetraphenylarsonium chloride	acridine_dye;nucleoside	Chromosome	Not found	Not found	N/A	N/A	N/A	N/A	N/A	N/A	N/A	CATTGCGTGGCTCCTTGTGCCTGTTCCGTGGCGGGCGTTAATGCCGGGGCTGTCCAGTCTGGCAAGCGGGCGAAAAGCTGGCAGACGTGTTGCTCCTGTTTTAATAAGGTGGGCAGGATGGCCTGAGAGGCGGGTGTCTCTTCAAGCGTTATTTGAGGAGAACGGCTGAGTGCGGTTGCCAGACCGGCAGCGTATTTCTCCAGGGCGTCGGCAAACTGACCTGCTCTGTCCGGCTGTAGTGCGTTATCCAGCGCCTGCGCCGAGTTCCAGGTGGCATCCCAGGCGTGAAGAAGATCGCGGCCCTGACGAATAACCGTTTGCGAACGTTCAATCAGTAATGCGCGTTCTTCGCTGTCCAGTTGACGCTCCAGCGCCACGCGTTGGCACATCTCTTCACAG…
KA26_spades_megahit.gam.fasta	PairedContig_47	16617	18083	-	mdtP	1-1467/1467	===============	0/0	100.00	98.36	card	AP009048.1:4304509-4303042	Multidrug resistance efflux pump. Could be involved in resistance to puromycin acriflavine and tetraphenylarsonium chloride	acridine_dye;nucleoside	Chromosome	Not found	Not found	N/A	N/A	N/A	N/A	N/A	N/A	N/A	TATTTTTTCTCGACGACGGGAGCCGCCTGATACCCGCCGCCCAGCGATTTCATCAACTGAATGCTTTGGATCACCCGGCGGCTGTCCAGCATCAGTAATGACATCTCTTCGGCAAGTACTGGCAACCGGGCTTCAGTGGCCTGTAAGCGGCTGGTTAAGCCGCGCTGATAGGCGGCCTCGGCAGCGCGCTGGGTGAAGCGCGTTGCTTCCACGCGTTCAGCCTGCATTTCTCGTTCGTCGTTGAGCGTTTGCAGACGCGTGCCGTTGACGGCAACGTCACGCACCGCGTTCAGTACTGACTGGTTGTAACGTTCAATCATCATGTTGCTGGCGGCGCGCGTACCTTCGAGATTGGCATTCAACCGTCCACCGTCAAACAGCGGCAATTTCAGACCCGGG…
KA26_spades_megahit.gam.fasta	PairedContig_245	17249	17725	-	mphB	1-477/477	===============	0/0	100.00	98.74	card	AE005174.2:3397370-3397847	The mphB gene encodes for MPH(2')-II. This enzymes phosphorylates 14-membered and 16-membered macrolides. It phosphorylates macrolides in GTP- dependent manner at 2'-OH hydroxyl of desosamine sugar of macrolides.	macrolide	Chromosome	Not found	Not found	N/A	N/A	N/A	N/A	N/A	N/A	N/A	CACGCAATTTTTCTGGCCATCAGATAGATGGCCGGTTCCTGCACAATTTCATCCAACAGATGAATGAATTGAATGCTACGCGCCTGCCACACAGACGTCGCGTCATCCGCCAGTGGCGCGAATGCCCGGGTCAACAGGGCGGTGTGGCTGGCGTCAATAACAATCTCACCAAAAGTCATCACCCCCAGCATCTTACGTCGGGCTTGCTCCTCTTCGACCAGTGCAAGCCAATCTTCGTATTCCGTCAGTGGGCAGCGGAAGGCGACATTCAGACAATCAATCACGCCAACGTGATGACCGATAGCCAGCGAGTAATACATTACCTGAGAGCTGTGTTCCGGCATCTCGTCGCTACTGGCGACAAACTTTTTTCGCAGCGTCCAGAAAACAATTTCCCCG…
KA26_spades_megahit.gam.fasta	PairedContig_253	13441	15189	-	msbA	1-1749/1749	===============	0/0	100.00	98.97	card	U00096.3:966620-968369	MsbA is a multidrug resistance transporter homolog from E. coli and belongs to a superfamily of transporters that contain an adenosine triphosphate (ATP) binding cassette (ABC) which is also called a nucleotide-binding domain (NBD). MsbA is a member of the MDR-ABC transporter group by sequence homology. MsbA transports lipid A a major component of the bacterial outer cell membrane and is the only…	nitroimidazole	Chromosome	Not found	Not found	N/A	N/A	N/A	N/A	N/A	N/A	N/A	CATTGGCCAAACTGCATTTTGTGAAGTTGCGCGTAAACGCCGCGGTGCTCAAGCAAATCGTTATGCGTACCGCGTTCCACAATGACACCATCCTCGACGACCACGATTTCGTCTGCCTTTTCAATGGTAGACAAGCGGTGGGCAATCACCAGAGAGGTACGGTTTTTCTGCAACTCATCCAGTGCCGCCTGAATCGCACGTTCGGATTCGGTATCCAGAGCCGAGGTAGCTTCATCCAGAATCAGAATCGGGCTATCACGCAGCAAGGCTCGAGCGATAGCAATACGCTGACGCTGACCGCCAGAGAGCAGCACGCCGTTTTCACCAATCACTGTATCGAGACCGTTATCCATCTTATTGATGAAGTCCATGGCGTAGGCCATACGCGCCGCTTCTTCA…
KA26_spades_megahit.gam.fasta	PairedContig_1	108819	109787	+	pmrF	1-969/969	===============	0/0	100.00	99.48	card	U00096:2367070-2368039	PmrF is required for the synthesis and transfer of 4-amino-4-deoxy-L-arabinose (Ara4N) to Lipid A which allows gram-negative bacteria to resist the antimicrobial activity of cationic antimicrobial peptides and antibiotics such as polymyxin. pmrF corresponds to 1 locus in Pseudomonas aeruginosa PAO1 and 1 locus in Pseudomonas aeruginosa LESB58.	peptide	Chromosome	Not found	Not found	N/A	N/A	N/A	N/A	N/A	N/A	N/A	TGTTTGAAATCCACCCTGTTAAGAAAGTCTCGGTGGTTATTCCCGTTTATAACGAGCAGGAAAGCTTACCGGAATTAATCAGGCGCACCACCACAGCCTGTGAATCGTTGGGGAAAGAGTATGAGATCCTGCTGATTGATGACGGCAGTAGCGATAATTCCGCGCATATGCTGGTCGAAGCCTCACAAGCGGAGAACAGCCATATTGTGTCTATTTTGCTTAACCGCAATTACGGGCAACATTCAGCGATTATGGCGGGATTCAGTCACGTTACTGGCGACTTAATTATTACCCTTGATGCCGATCTCCAGAATCCGCCAGAAGAAATCCCCCGCCTGGTGGCAAAAGCCGATGAAGGTTACGACGTGGTAGGGACTGTACGCCAGAACCGCCAGGACA…
KA26_spades_megahit.gam.fasta	PairedContig_157	43545	45032	+	tolC	1-1488/1488	===============	0/0	100.00	100.00	card	FJ768952:0-1488	TolC is a protein subunit of many multidrug efflux complexes in Gram negative bacteria. It is an outer membrane efflux protein and is constitutively open. Regulation of efflux activity is often at its periplasmic entrance by other components of the efflux complex.	aminocoumarin;aminoglycoside;carbapenem;cephalosporin;cephamycin;fluoroquinolone;glycylcycline;macrolide;penam;penem;peptide;phenicol;rifamycin;tetracycline;triclosan	Chromosome	Not found	Not found	N/A	N/A	N/A	N/A	N/A	N/A	N/A	TGCAAATGAAGAAATTGCTCCCCATTCTTATCGGCCTGAGCCTTTCTGGGTTCAGTTCGTTGAGCCAGGCCGAGAACCTGATGCAAGTTTATCAGCAAGCACGCCTTAGTAACCCGGAATTGCGTAAGTCTGCCGCCGATCGTGATGCTGCCTTTGAAAAAATTAATGAAGCGCGCAGTCCATTACTGCCACAGCTAGGTTTAGGTGCAGATTACACCTATAGCAACGGCTACCGCGACGCGAACGGCATCAACTCTAACGCGACCAGTGCGTCCTTGCAGTTAACTCAATCCATTTTTGATATGTCGAAATGGCGTGCGTTAACGCTGCAGGAAAAAGCAGCAGGGATTCAGGACGTCACGTATCAGACCGATCAGCAAACCTTGATCCTCAACACCG…
KA26_spades_megahit.gam.fasta	PairedContig_118	85807	86973	+	ugd	1-1167/1167	===============	0/0	100.00	96.06	card	U00096:2099613-2098446	PmrE is required for the synthesis and transfer of 4-amino-4-deoxy-L-arabinose (Ara4N) to Lipid A which allows gram-negative bacteria to resist the antimicrobial activity of cationic antimicrobial peptides and antibiotics such as polymyxin	peptide	Chromosome	Not found	Not found	N/A	N/A	N/A	N/A	N/A	N/A	N/A	TGAAAATCACCATTTCCGGTACTGGCTATGTAGGCTTATCAAACGGGCTTCTAATCGCACAAAATCATGAGGTTGTGGCATTAGATATTTTACCGTCACGCGTTGCTATGCTGAATGATCGGATATCTCCTATTGTCGATAAGGAAATTCAGCAGTTTTTGCAATCAGATAAAATACACTTTAATGCCACATTAGATAAAAATGAAGCCTACCGGGGTGCTGATTATGTCATCATCGCCACTCCAACCGACTATGATCCTAAAACTAATTATTTCAATACATCCAGTGTAGAATCAGTAATTAAAGACGTAGTTGAGATAAACCCTTATGCGGTTATGGTCATCAAATCAACGGTTCCCGTTGGTTTTACCGCAGCGATGCATAAAAAATATCGTACTG…
KA26_spades_megahit.gam.fasta	PairedContig_1	48992	50635	-	yojI	1-1644/1644	===============	0/0	100.00	98.78	card	U00096.3:2308615-2306971	YojI mediates resistance to the peptide antibiotic microcin J25 when it is expressed from a multicopy vector. YojI is capable of pumping out microcin molecules. The outer membrane protein TolC in addition to YojI is required for export of microcin J25 out of the cell. Microcin J25 is thus the first known substrate for YojI.	peptide	Chromosome	Not found	Not found	N/A	N/A	N/A	N/A	N/A	N/A	N/A	TATGCCGTCCGGGCAACGGCATCACGCGAAGCAGCATCGCGCTCTTCGCCCGTCAGCTCGCTAAGTTGCCCGTTGCGCATTTCCAGCAGGCGGTCGGCGTGGATAAAGTAATGATCATCATGACTGATGGCGAAAATAGTTTTACCCATCTCCTGCATCAGCGGCAGCAACACCTGATAAAACTCACGACGGAAGTGTGGATCCTGATCCGCCGCCCATTCATCCAGCAGGATAATATCGCGTTCTTCTGCCAGCGCCAGCAACAGCGCCACGCGTTTTTTCTGCCCTTTTGATAACTTCAGGTTAACAATACGCCCGTTGCTTAACTCAAGCTTATGAGCCATTTTCAGCTGCGCCAGCCACTTCTCAACCAGTTGCGGGTTAGCGGGTTTACCCTCC…
KA27_spades_megahit.gam.fasta	PairedContig_0	171420	174569	+	acrB	1-3150/3150	===============	0/0	100.00	99.59	card	U00096.3:484403-481253	Protein subunit of AcrA-AcrB-TolC multidrug efflux complex. AcrB functions as a herterotrimer which forms the inner membrane component and is primarily responsible for substrate recognition and energy transduction by acting as a drug/proton antiporter.	cephalosporin;fluoroquinolone;glycylcycline;penam;phenicol;rifamycin;tetracycline;triclosan	Chromosome	Not found	Not found	N/A	N/A	N/A	N/A	N/A	N/A	N/A	TGCCTAATTTCTTTATCGATCGCCCGATTTTTGCGTGGGTGATCGCCATTATCATCATGTTGGCAGGGGGGCTGGCGATCCTCAAACTGCCGGTGGCGCAATATCCTACGATTGCACCGCCGGCAGTAACGATCTCCGCCTCCTACCCCGGCGCTGATGCGAAAACAGTGCAGGACACGGTGACACAGGTTATCGAACAGAATATGAACGGTATCGATAACCTGATGTACATGTCCTCTAACAGTGACTCCACGGGTACCGTGCAGATCACCCTGACCTTTGAGTCTGGTACTGATGCGGATATCGCGCAGGTTCAGGTGCAGAACAAACTGCAGCTGGCGATGCCGTTGCTGCCGCAAGAAGTTCAGCAGCAAGGGGTGAGCGTTGAGAAATCATCCA…
KA26_spades_megahit.gam.fasta	PairedContig_245	38430	41532	-	acrD	1-3114/3114	========/======	1/11	99.65	98.65	card	AP009048.1:2586250-2589364	AcrD is an aminoglycoside efflux pump expressed in E. coli. Its expression can be induced by indole and is regulated by baeRS and cpxAR.	aminoglycoside	Chromosome	Not found	Not found	N/A	N/A	N/A	N/A	N/A	N/A	N/A	TATTCCGGGCGCGGCTTCAGCGGGAAGCGGCGACGCACCAGCACAAAGAACAGCGGCACGAAGTAAATAGCCAGAATAGTAGCTGAAATCATCCCGCCCATTACGCCAGTACCCACCGCATGCTGACCACCGGAACCGGCACCCGTGCTGGTTGCCATTGGCAATACGCCGAAGATAAATGCCAGCGAGGTCATCAGAATCGGGCGTAAACGCTGACGGCAGGCGTGGAGCGTTGCTTCAAACAGGTCGTGGCCTTTTTGGTTCATCTCGTTAGCAAACTCGACGATCAGGATGGCGTTTTTCGCCGATAAACCAATGACCGTTAACAGGCCCACCTGGAAGTAAACGTCGTTTTCCAGCCCGCGCATCCAGGTTGCCAGCAGCGCGCCGATAACCCCC…
KA27_spades_megahit.gam.fasta	PairedContig_50	38117	39274	+	acrE	1-1158/1158	===============	0/0	100.00	98.96	card	U00096:3413863-3415021	AcrE is a membrane fusion protein similar to AcrA.	cephalosporin;cephamycin;fluoroquinolone;penam	Chromosome	Not found	Not found	N/A	N/A	N/A	N/A	N/A	N/A	N/A	TGACGAAACATGCCAGGTTTTTCCTCCTGCCCTCCTTTATTCTGATCTCCGCGGCTTTAATCGCCGGTTGTAACGATAAGGGAGAAGAGAAAGCTCACGTCGGTGAACCGCAGGTTACCGTTCATATTGTGAAAACGGCCCCGTTAGAAGTTAAGACTGAATTACCAGGCCGCACCAATGCTTACCGTATAGCCGAAGTTCGCCCACAGGTTAGCGGGATCGTACTGAATCGTAATTTCACTGAAGGCAGCGATGTACAAGCAGGCCAGTCCCTGTACCAGATCGATCCCGCGACCTATCAGGCAAATTATGACAGCGCGAAAGGCGAACTGGCGAAAAGTGAAGCCGCCGCCGCCATCGCGCATTTGACGGTAAAACGTTACGTTCCGCTCGTGGGTA…
KA27_spades_megahit.gam.fasta	PairedContig_50	39286	42390	+	acrF	1-3105/3105	===============	0/0	100.00	99.03	card	U00096:3415032-3418137	AcrF is a inner membrane transporter similar to AcrB.	cephalosporin;cephamycin;fluoroquinolone;penam	Chromosome	Not found	Not found	N/A	N/A	N/A	N/A	N/A	N/A	N/A	TGGCAAACTTTTTTATTCGACGACCGATATTTGCATGGGTGCTGGCCATTATTCTGATGATGGCGGGCGCACTGGCGATCCTACAATTGCCCGTCGCTCAGTATCCAACCATTGCACCGCCTGCGGTTTCTGTTTCGGCAAACTATCCAGGTGCTGATGCGCAGACCGTGCAGGATACGGTGACGCAGGTTATCGAACAGAATATGAATGGTATCGATAACCTGATGTATATGTCCTCCACCAGCGATTCCGCCGGTAGCGTGACAATTACCCTTACCTTCCAGTCCGGGACCGATCCTGATATCGCGCAAGTGCAGGTGCAGAACAAACTCCAGCTCGCCACGCCGTTGCTGCCGCAGGAGGTTCAGCAGCAGGGGATCAGTGTTGAAAAGTCCAGTA…
KA27_spades_megahit.gam.fasta	PairedContig_50	37056	37718	-	acrS	1-663/663	===============	0/0	100.00	99.09	card	U00096:3413465-3412802	AcrS is a repressor of the AcrAB efflux complex and is associated with the expression of AcrEF. AcrS is believed to regulate a switch between AcrAB and AcrEF efflux.	cephalosporin;cephamycin;fluoroquinolone;glycylcycline;penam;phenicol;rifamycin;tetracycline;triclosan	Chromosome	Not found	Not found	N/A	N/A	N/A	N/A	N/A	N/A	N/A	TACATGACACTTAATTCATTCGTTTGATGAATTAATTTCGTTATGTTTTCATCTGGCATGAACATTCTTAATACGTTATCGACCAGCGCGGGTGCTTGTTTATAAAGATCATAACCCGCCATATTCATTAACCAGTTTTGAACAATTCCGCTGAAGGCACCATCAATAATAATCATCACAACATCTAAATCGAGGTTATTTGCTACACAACCTTGTTGCTGACACGCCTGCAATACTTCGCGGAGAGTCTGCGGATTAAAGCCCATCTTTTCGCGTATCACTCCCTCGGCCAGCATCTCATCATTAAATTCACATTTGTGATATAAGATTTTCAGCAACGCCTGCTGGCGGGGAATTTTGGCAATATATTGCAAGCCGACAATCAATTTTTCACGCAAT…
KA27_spades_megahit.gam.fasta	PairedContig_84	11712	12533	-	bacA	1-822/822	===============	0/0	100.00	100.00	card	U00096.3:3204131-3203309	The bacA gene product (BacA) recycles undecaprenyl pyrophosphate during cell wall biosynthesis which confers resistance to bacitracin.	peptide	Chromosome	Not found	Not found	N/A	N/A	N/A	N/A	N/A	N/A	N/A	TAAAAGAACACGACATACACCGCAGCCGCCACAATAAAGCGATAAATGGCGAACGGGATAAACGAAATGCGCTTAATCAATTGCAGGAAGGTTTTAATCGCTATCAGCGCCACCACAAAAGCGGTGATAAACCCAACGGCAAACATCGGGATATCGCCGCTTGTCAGGAAGCCCCAGCTTTTGTAGAGATCGAGCGCCGTTGCGCCCATCATCATCGGCACCGCCAGCAGGAACGAAAACTCGGAAGCAGCGTAACGGCTCACCCCCATCAGCATCCCACCTGAAATGGTCGCCCCGGAACGGGAGAAACCCGGCCACAGCGCCAGACACTGGAAACAGCCAATCATAAATGCCTGACGATAGGTCATATCATCAAGACCCGGCGCACGCGGCTCTTTC…
KA27_spades_megahit.gam.fasta	PairedContig_118	19645	20367	-	baeR	1-723/723	===============	0/0	100.00	99.45	card	AP009048.1:2166412-2167135	BaeR is a response regulator that promotes the expression of MdtABC and AcrD efflux complexes.	aminocoumarin;aminoglycoside	Chromosome	Not found	Not found	N/A	N/A	N/A	N/A	N/A	N/A	N/A	TAAACGATGCGGCAGGCGTCGGCTTCCCAGCGGTAACCGACGCCGTAAACGGCGCGGATAAATGACTGTTCGGCGTCGAGAGATTCCAGCTTGCGGCGCAGGTTTTTAATGTGGCTGTCGATGGTGCGGTCGGTTACTACGCGGTAGTCGTCATAAAGATGATTGAGCAAATGCTCGCGGGAGAACACTTTTCCTGGTTCATGAGAGAGCGTTTTCAGCAGACGAAATTCCGCAGGCGTCAGGTCAAGCATTTTACCGCGCCATGAAGCCTGAAAACGACCTTCGTCGATAATCAACGGGCTTTCAGCATCCTGTTGCTGCAACTCGCGCTGCGGTTTGCAACGGCGCAAAATGGTTTTGACGCGCGCTACCACTTCCCGTGGGCTGTACGGCTTACAG…
KA27_spades_megahit.gam.fasta	PairedContig_118	20364	21767	-	baeS	1-1404/1404	===============	0/0	100.00	99.14	card	AP009048:2165012-2166416	BaeS is a sensor kinase in the BaeSR regulatory system. While it phosphorylates BaeR to increase its activity BaeS is not necessary for overexpressed BaeR to confer resistance.	aminocoumarin;aminoglycoside	Chromosome	Not found	Not found	N/A	N/A	N/A	N/A	N/A	N/A	N/A	CATACTTCTCTCTGTAAATCCCGTTCCAGCGGTAACTCTACTGTAATGCTTACCCCGCCAAAAGGCGAATGGGCAGCAATAATGCGACCATTATGTGCTTCAACAATGTTCAGGCAAATCGCCAGCCCCAGCCCGGAACCGCCGCTGGCACGGTTGCGGGAACCTTCGGTGCGATAAAAACGTTCAAACAATTTTTGTAGCTGATCGTCACTGACACCTGGCGCACTGTCGGCAAAGGTCAGGCGCACCGTTTTGTCGCGCTGCCCGGCAGAGATTTGCAGGCTGCCGCCGCTGTCAGTGTAGCGCAGGCTGTTTTCCAGTAAGTTATTGAATAACTGCATTAAACGGTCGCGATCGCCAAATACGGTAATACTGTCTGGCAGGGAAAATTGCAGTTTC…
KA27_spades_megahit.gam.fasta	PairedContig_111	62488	63861	-	cpxA	1-1374/1374	===============	0/0	100.00	98.91	card	BA000007.3:4905062-4903688	CpxA is a membrane-localized sensor kinase that is activated by envelope stress. It starts a kinase cascade that activates CpxR which promotes efflux complex expression.	aminocoumarin;aminoglycoside	Chromosome	Not found	Not found	N/A	N/A	N/A	N/A	N/A	N/A	N/A	TAACTCCGCTTATACAGCGGCAACCAAATCACCAGCCGTAAACCGCCCAGCGGGCTGTCTTCTGCCTTCACCCAGCCACGATGCTGCTGAATGGCGGTTTCAACAATCGCCAGCCCCAATCCTGTACCGCCAGATTCACGATCGCGTGCTTCATCGGTCCGATAGAACGGACGGAAAATCTGTTCGCGATCTTCCGGGCTAACGCCAGGACCATCGTCGTCCACCGTAATGGTGATACCGTCTTTATCTACCGCAAAGCCCACTTCAATCTTCGTATGGGAATAACGCAGAGCATTACGAACAATGTTTTCCAGCGCACTTTCCAGGGCGTTCGGATTGCCGTACAGCGGCCACGGCCCAGGCGGGAAGTTAACTGTCAACGACTTGCCCATTTGCTCG…
KA27_spades_megahit.gam.fasta	PairedContig_7	14981	15613	+	CRP	1-633/633	===============	0/0	100.00	99.21	card	AP009048.1:4154296-4153663	CRP is a global regulator that represses MdtEF multidrug efflux pump expression.	fluoroquinolone;macrolide;penam	Chromosome	Not found	Not found	N/A	N/A	N/A	N/A	N/A	N/A	N/A	TGGTGCTTGGCAAACCGCAAACAGACCCGACTCTCGAATGGTTCTTGTCTCATTGCCACATTCATAAGTACCCATCCAAGAGCACGCTTATTCACCAGGGTGAAAAAGCGGAAACGCTGTACTACATCGTTAAAGGCTCTGTGGCAGTGCTGATCAAAGACGAAGAGGGTAAAGAAATGATCCTCTCCTATCTGAATCAGGGTGATTTTATTGGCGAACTGGGCCTGTTTGAAGAGGGCCAGGAACGTAGCGCATGGGTACGTGCGAAAACCGCCTGTGAAGTGGCTGAAATTTCGTACAAAAAATTTCGCCAATTGATTCAGGTAAACCCGGACATTCTGATGCGTCTGTCTGCACAGATGGCGCGTCGTCTGCAAGTCACTTCAGAGAAAGTGGGCA…
KA26_spades_megahit.gam.fasta	PairedContig_49	50861	52033	-	emrA	1-1173/1173	===============	0/0	100.00	99.83	card	AP009048:2810082-2811255	EmrA is a membrane fusion protein providing an efflux pathway with EmrB and TolC between the inner and outer membranes of E. coli a Gram-negative bacterium.	fluoroquinolone	Chromosome	Not found	Not found	N/A	N/A	N/A	N/A	N/A	N/A	N/A	TAGCCAGCGTTAGCTTTTACGATATCGTCGATCAGTTTATTGACAGGTGCCAGGCTGATTTCACGCGCGGTGCTTACCGCTACCGGAGTGGAACGTACTTTATTTGCCAGTACCTGACCGTCACGGTTAGTGGTATTGACGCTCACCAGCGTGGACAAACCGATACGCAGCGGATATTGCTCCAGCTGTTTCTGGTCCAGTTCGATACGCACAGGCAGACGCTGAACGACTTTGATCCAGTTACCGGTCGCATTTTGCGCTGGAAGCAGTGAGAACGCGCTACCTGTGCCCATATCCAGACCAACCACTTTACCGGTGTATTTCACATCATCGCCGTAAATATCCGTGGTGATAGTGACCGGCTGACCGATACGCATATTGGCAATCTGCGTCTCTTTA…
KA26_spades_megahit.gam.fasta	PairedContig_49	49306	50844	-	emrB	1-1539/1539	===============	0/0	100.00	100.00	card	U00096:2812615-2814154	emrB is a translocase in the emrB -TolC efflux protein in E. coli. It recognizes substrates including carbonyl cyanide m-chlorophenylhydrazone (CCCP) nalidixic acid and thioloactomycin.	fluoroquinolone	Chromosome	Not found	Not found	N/A	N/A	N/A	N/A	N/A	N/A	N/A	TAGTGCGCACCGCCTCCGCCGCCACCTGCGCCAAATGGCGGTTTAGCAAACCACACCAGCCCCAGCAGGACGAGGAATATCCCGGCTGACATCCAGAAGATCTCATTGGCGGAAATAATCAGCCCCTGATTGGTGATCTGCTGGGCAATCCAGCCTGATGCCTGCTGTTGCGTCATCCCAAGCCCTTCCAGTTGACTGTACATCGCCTGGGCATTCGGGTTGAACGGGTTTACCGACTCAGTCAACTGCGCATGGTGCATCGACTCGCGGTTGGTCCACATGGTCGTGGTTATCGACGTGCCGATAGACCCCGCCAGCGTTCGCGTAAAGTTAGAGAGGCTCGATGCCGCCGCCAGTCGTTCCGGTGGCAAACCAGACAGCGTAATGGTGGTCAGCGGC…
KA27_spades_megahit.gam.fasta	PairedContig_4	209734	210789	-	emrK	1-1056/1056	===============	0/0	100.00	99.91	card	D78168:536-1592	emrK is a membrane fusion protein that is a homolog of EmrA. Together with the inner membrane transporter EmrY and the outer membrane channel TolC it mediates multidrug efflux.	tetracycline	Chromosome	Not found	Not found	N/A	N/A	N/A	N/A	N/A	N/A	N/A	TAAAGTTGTCCATTATGCGAAATAATGTTGCTAATTTCTTTTTCTATCGGACTGGTATCGATAACTAAAGCCTTACTGGTATAAGCCGGCATGGAGGTCACGGTTGAAGCCAGCTCAGGCATCTCGGCAATGTCTTCGTTCTTCGTATCAATAGTTGCTGTCATCGATAAACCAATACGCAAGGGATGTTCCATGAGTTCTTTTGGATCAAGAGAAACTTCAACCGGTACACGCTGAACGATTTTGATCCAGTTCCCTGTCGCATTTTGTGCAGGTAATAAGGAGAACGCATTGCCGGTTCCCATATTGATCCCTGTCACCCGACCATGAAACACAACATTTTCACCATAAAGATCGCTGATAATATTGACCGATTGACCAATCCGTACATCCGTGAGT…
[truncated: 803 more rows]
