# Supplementary material for: Phenotypic and Genomic Analysis of Antimicrobial Resistance in Escherichia coli Isolated from Food-Transport Containers Used in Institutional Catering
Source: Antibiotics (Basel). 2026 Mar 30;15(4):358. doi: 10.3390/antibiotics15040358 (PMC13113743; doi:10.3390/antibiotics15040358)
Supplement: Supplementary file 1 [file antibiotics-15-00358-s001.zip › Supplementary Table S1.xlsx]

## Sheet: MIC
NO	Date	ID	Bacteria	Ciprofloxacin	Enrofloxacin	Colistin	Amoxicillin	Amoxicillin-clavulanic acid	Ceftazidime	Ceftazidime-clavulanic acid	Cefotaxime	Cefotaxime-clavulanic acid	Ertapenem	Doxycycline	Gentamicin	Florfenicol	Lincomycin	Trimethoprim/Sulfomethoxazole	Chloramphenicol
1	2024-09-18	E091802	Escherichia coli	0.015	0.015	0.5	8	8	4	0.125	2	0.125	0.015	0.5	4	8	256	0.007	8
2	2024-09-18	E091803	Escherichia coli	0.015	0.015	0.25	8	8	4	0.06	2	0.125	0.015	1	2	4	256	0.03	4
3	2024-09-18	E091804	Escherichia coli	0.015	0.03	0.5	4	4	2	0.06	2	0.06	0.015	0.5	0.25	4	256	0.03	4
4	2024-09-18	E091806	Escherichia coli	0.015	0.015	2	4	4	2	0.125	2	0.03	0.015	1	1	4	256	0.03	4
5	2024-09-18	E091807	Escherichia coli	0.015	0.125	0.5	4	4	2	0.06	2	0.125	0.015	2	2	4	256	0.03	4
6	2024-09-18	E91808	Escherichia coli	0.03	0.06	0.5	4	4	2	0.125	2	0.125	0.015	1	4	4	256	0.015	4
7	2024-09-18	E91809	Escherichia coli	0.015	0.015	0.5	4	4	2	0.06	2	0.125	0.015	0.5	2	4	256	0.015	4
8	2024-09-18	E91810	Escherichia coli	0.03	0.015	0.5	4	4	4	0.125	2	0.125	0.015	1	1	4	256	0.015	4
9	2024-09-18	E91811	Escherichia coli	0.015	0.015	1	8	4	4	0.125	1	0.06	0.03	2	4	8	256	0.06	8
10	2024-10-07	E91820	Escherichia coli	0.015	0.015	0.25	8	4	2	0.125	1	0.06	0.015	2	4	2	256	0.06	8
11	2024-10-07	E100701	Escherichia coli	0.015	0.015	0.5	4	4	4	0.125	2	0.06	0.015	2	2	4	256	0.06	8
12	2024-10-07	E100704	Escherichia coli	0.015	0.015	1	8	4	4	0.125	2	0.06	0.015	2	2	2	256	0.06	8
13	2024-10-07	E100706	Escherichia coli	0.015	0.015	0.25	4	4	4	0.125	0.25	0.06	0.015	2	2	2	256	0.06	8
14	2024-10-07	E100707	Escherichia coli	0.015	0.015	0.5	4	4	4	0.125	0.25	0.06	0.015	1	4	4	256	0.06	8
15	2024-10-07	E100708	Escherichia coli	0.015	0.03	0.5	4	4	4	0.125	0.25	0.06	0.015	1	2	4	256	0.06	8
16	2024-10-07	E100714	Escherichia coli	0.015	0.03	0.5	4	4	4	0.125	0.25	0.06	0.015	1	2	4	256	0.06	8
17	2024-10-07	E100720	Escherichia coli	0.015	0.03	1	4	4	2	0.06	32	0.125	0.015	0.03	1	4	256	0.06	8
18	2024-10-07	E100726	Escherichia coli	0.007	0.06	0.5	4	4	1	0.06	0.06	0.06	0.015	0.03	1	4	256	0.06	8
19	2024-10-07	E100732	Escherichia coli	0.015	0.06	1	8	4	1	0.06	0.06	0.06	0.015	0.25	2	4	256	0.06	8
20	2024-10-08	E100801	Escherichia coli	0.015	0.015	1	4	4	0.5	0.125	0.125	0.03	0.015	0.25	1	4	256	0.06	8
21	2024-10-08	E100802	Escherichia coli	0.015	0.015	0.125	256	128	1	1	0.125	8	0.015	0.125	1	4	256	0.06	4
22	2024-10-08	E100803	Escherichia coli	0.015	0.015	1	8	4	1	0.125	0.25	0.06	0.015	1	2	4	256	0.06	4
23	2024-10-08	E100804	Escherichia coli	0.015	0.015	1	4	4	1	0.125	4	0.06	0.015	1	2	4	256	0.06	4
24	2024-10-08	E100805	Escherichia coli	0.015	0.015	2	8	4	0.03	0.125	0.06	0.015	0.015	16	1	4	256	0.06	4
25	2024-10-08	E100806	Escherichia coli	0.015	0.015	0.5	4	4	2	0.125	2	0.125	0.015	16	2	16	512	0.125	8
26	2024-10-08	E100807	Escherichia coli	0.015	0.015	0.25	8	4	2	0.125	2	0.125	0.015	16	4	8	256	0.125	8
27	2024-10-08	E100809	Escherichia coli	0.015	0.015	0.125	4	4	2	0.125	2	0.06	0.015	16	4	8	256	0.125	8
28	2024-10-08	E100810	Escherichia coli	0.015	2	0.125	4	4	2	0.125	2	0.125	0.015	16	1	16	256	0.03	8
29	2024-10-08	E100811	Escherichia coli	0.015	2	0.5	4	4	2	0.125	2	0.125	0.015	16	2	8	256	0.03	8
30	2024-10-08	E100812	Escherichia coli	0.015	0.03	0.125	4	4	1	0.125	2	0.125	0.015	16	4	8	256	0.03	8
31	2024-10-08	E100813	Escherichia coli	0.007	2	0.25	4	4	1	0.125	2	0.125	0.015	16	2	8	256	0.03	8
32	2024-10-08	E100815	Escherichia coli	0.007	2	0.25	4	4	2	0.125	2	0.125	0.015	1	4	8	256	0.03	8
33	2024-10-08	E100817	Escherichia coli	0.015	0.015	1	8	8	2	0.25	1	0.06	0.015	1	2	8	256	0.03	8
34	2024-10-08	E100818	Escherichia coli	0.015	0.015	8	8	8	2	0.03	1	0.06	0.015	1	2	8	256	0.03	8
35	2024-10-08	E100819	Escherichia coli	0.015	0.015	1	8	8	2	0.03	1	0.25	0.015	1	2	16	256	0.03	8
36	2024-10-08	E100826	Escherichia coli	0.015	0.03	2	8	8	2	0.03	1	0.015	0.015	0.5	1	32	128	0.015	8
37	2024-10-08	E100827	Escherichia coli	0.015	0.03	8	8	8	2	0.03	1	1	0.015	1	4	8	128	0.015	8
38	2024-10-08	E100828	Escherichia coli	0.03	0.03	2	8	8	0.5	0.03	1	1	0.015	1	4	8	128	0.015	4
39	2024-10-08	E100830	Escherichia coli	0.03	0.015	8	8	8	1	0.03	1	0.125	0.015	0.5	2	16	256	0.015	4
40	2024-10-08	E100831	Escherichia coli	0.03	0.015	1	8	8	1	0.125	1	0.125	0.015	2	2	4	256	0.015	4
41	2024-10-08	E100832	Escherichia coli	0.015	0.015	0.5	4	4	2	0.06	1	0.25	0.06	2	0.25	8	2	0.5	4
42	2024-10-08	E100833	Escherichia coli	0.007	0.015	0.25	4	4	32	0.007	1	0.06	0.06	2	1	16	1	0.5	4
43	2024-10-08	E100834	Escherichia coli	0.007	0.015	0.125	4	4	0.125	0.007	1	0.06	0.06	2	1	8	1	0.06	4
44	2024-10-09	E100902	Escherichia coli	0.015	0.015	0.125	4	4	1	0.007	1	0.25	0.06	2	4	8	1	0.06	4
45	2024-10-09	E100904	Escherichia coli	0.015	0.015	0.06	16	8	0.03	0.007	1	0.25	0.06	2	0.5	16	2	0.015	4
46	2024-10-09	E100905	Escherichia coli	0.015	0.015	0.5	4	4	2	0.007	1	0.06	0.015	1	2	1	1	0.015	4
47	2024-10-09	E100906	Escherichia coli	0.015	0.015	0.5	4	4	1	0.007	1	0.125	0.015	1	2	1	1	0.015	4
48	2024-10-09	E100907	Escherichia coli	0.015	0.015	0.5	4	4	1	0.125	0.5	0.06	0.015	1	2	4	0.5	0.015	4
49	2024-10-09	E100908	Escherichia coli	0.015	0.015	0.25	8	4	1	0.125	0.5	0.5	0.03	1	4	8	64	0.015	4
50	2024-10-09	E100909	Escherichia coli	0.015	0.015	0.06	8	4	1	0.125	0.5	0.125	0.03	1	2	8	64	0.015	4
51	2024-10-09	E100910	Escherichia coli	0.015	0.015	0.03	4	4	1	0.125	0.5	0.125	0.007	2	2	8	64	0.015	4
52	2024-10-09	E100918	Escherichia coli	0.015	0.015	0.015	4	4	1	0.125	0.5	0.125	0.007	2	2	8	64	0.015	4
53	2024-10-09	E100921	Escherichia coli	0.015	0.015	0.125	4	4	0.25	0.125	0.5	0.015	0.007	2	0.5	8	64	0.015	4
54	2024-10-09	E100923	Escherichia coli	0.015	0.015	0.125	4	4	1	0.125	0.5	0.06	0.007	1	2	8	64	0.015	4
55	2024-10-09	E100925	Escherichia coli	0.03	0.015	0.125	4	4	1	0.125	0.5	0.06	0.007	2	2	8	64	0.015	4
56	2024-10-09	E100928	Escherichia coli	0.03	0.015	0.25	4	4	1	0.125	0.5	0.25	0.007	1	2	8	32	0.015	4
57	2024-10-09	E100933	Escherichia coli	0.03	0.03	0.25	8	8	1	0.125	0.5	0.5	0.015	2	4	8	256	0.125	8
58	2024-10-14	E101427	Escherichia coli	0.03	0.03	0.5	8	8	1	0.125	0.5	0.25	0.015	2	4	8	256	0.125	8
59	2024-10-14	E101428	Escherichia coli	0.03	0.03	0.25	8	8	1	0.125	0.5	0.125	0.015	2	2	8	256	0.125	8
60	2024-10-14	E101430	Escherichia coli	0.03	0.03	0.25	8	8	1	0.125	0.5	0.125	0.015	0.125	2	4	256	0.125	8
61	2024-10-14	E101431	Escherichia coli	0.03	0.03	0.5	4	4	1	0.125	0.5	0.25	0.015	2	2	4	256	0.125	8
62	2024-10-14	E101435	Escherichia coli	0.03	0.03	0.5	8	8	1	0.125	0.5	0.125	0.015	2	4	4	256	0.125	8
63	2024-10-14	E101438	Escherichia coli	0.03	0.03	0.5	4	4	1	0.125	0.5	0.125	0.015	2	2	4	256	0.125	8
64	2024-10-14	E101440	Escherichia coli	0.03	0.03	0.5	8	8	1	0.125	0.5	0.5	0.015	2	1	4	256	0.125	8
65	2024-10-14	E101441	Escherichia coli	0.015	0.06	0.25	2	2	1	0.125	0.5	0.06	0.007	2	16	4	256	0.06	16
66	2024-10-14	E101443	Escherichia coli	0.007	0.015	0.25	8	4	1	0.125	0.5	0.06	0.007	1	1	4	256	0.06	8
67	2024-10-14	E101444	Escherichia coli	0.007	0.015	0.5	8	4	4	0.125	0.5	0.06	0.007	1	2	4	256	0.06	8
68	2024-10-14	E101445	Escherichia coli	0.007	0.25	0.25	4	4	1	0.125	0.5	0.06	0.007	1	0.06	4	256	0.06	8
69	2024-10-14	E101446	Escherichia coli	0.007	0.5	8	4	4	1	0.125	0.5	0.06	0.007	1	1	4	256	0.06	8
70	2024-10-14	E101447	Escherichia coli	0.007	0.03	0.5	4	4	1	0.125	0.5	0.06	0.007	1	0.5	4	256	0.06	8
71	2024-10-15	E101502	Escherichia coli	0.007	0.03	0.5	4	4	1	0.125	0.5	0.06	0.007	2	2	4	256	0.06	8
72	2024-10-15	E101505	Escherichia coli	0.007	0.03	0.5	4	4	1	0.125	0.5	0.06	0.007	2	1	4	256	0.06	8
73	2024-10-15	E101509	Escherichia coli	0.125	0.015	0.5	4	4	1	1	2	0.5	0.015	2	2	4	256	0.125	8
74	2024-10-15	E101510	Escherichia coli	0.125	0.015	0.5	4	4	1	0.125	2	0.03	0.015	2	2	4	256	0.125	8
75	2024-10-15	E101511	Escherichia coli	0.25	0.015	0.5	4	4	0.03	0.125	0.25	0.03	0.015	2	2	4	256	0.125	8
76	2024-10-15	E101512	Escherichia coli	0.03	0.015	0.125	4	4	0.03	0.125	0.25	0.03	0.015	2	2	4	256	0.06	8
77	2024-10-15	E101513	Escherichia coli	0.03	0.015	0.5	8	4	0.125	0.125	0.25	0.03	0.015	2	2	8	256	0.06	8
78	2024-10-15	E101514	Escherichia coli	0.03	0.015	0.5	4	4	1	0.125	0.25	0.03	0.015	1	2	4	256	0.06	8
79	2024-10-15	E101516	Escherichia coli	0.03	0.015	0.25	4	4	1	0.125	0.25	0.03	0.015	1	2	4	256	0.06	8
80	2024-10-15	E101517	Escherichia coli	0.03	0.015	0.5	4	4	1	0.125	0.25	0.125	0.015	1	2	8	256	0.06	8
81	2024-10-15	E101518	Escherichia coli	0.015	0.015	0.5	4	4	4	0.125	0.125	0.125	0.015	2	4	4	256	0.25	4
82	2024-10-15	E101519	Escherichia coli	0.015	0.015	16	4	4	4	0.125	0.125	0.125	0.015	2	2	0.5	256	0.125	4
83	2024-10-16	E101604	Escherichia coli	0.015	0.015	0.06	4	4	0.5	0.125	0.125	0.125	0.015	2	1	2	256	0.06	4
84	2024-10-16	E101608	Escherichia coli	0.015	0.015	8	4	4	1	0.125	0.125	0.125	0.015	2	1	2	256	0.06	4
85	2024-10-16	E101611	Escherichia coli	0.015	0.015	0.125	4	4	1	0.125	0.125	0.125	0.015	2	1	2	256	0.06	4
86	2024-10-16	E101614	Escherichia coli	0.015	0.015	0.125	4	4	1	0.125	0.125	0.125	0.015	2	1	2	256	0.03	4
87	2024-10-16	E101616	Escherichia coli	0.015	0.015	0.125	4	4	1	0.125	0.125	0.125	0.015	2	16	2	256	0.03	4
88	2024-10-16	E101618	Escherichia coli	0.015	0.015	0.125	4	4	0.5	0.125	1	0.125	0.015	2	1	2	256	0.03	4
89	2024-10-16	E101621	Escherichia coli	0.015	0.03	1	8	4	1	0.125	1	0.125	0.015	4	4	8	512	0.125	8
90	2024-10-16	E101623	Escherichia coli	0.015	0.03	0.25	8	4	1	0.125	1	0.125	0.015	4	1	8	256	0.06	8
91	2024-10-16	E101625	Escherichia coli	0.015	0.03	1	8	4	1	0.125	1	0.125	0.015	2	16	8	256	0.06	8
92	2024-10-16	E101627	Escherichia coli	0.015	0.03	0.5	8	4	2	0.125	1	0.125	0.015	2	4	4	256	0.06	8
93	2024-10-16	E101628	Escherichia coli	0.015	0.03	0.5	8	4	2	0.125	1	0.125	0.015	4	4	8	256	0.06	8
